# Supplementary material for: Crystal structure of 2-cyano-1-methyl­pyridinium tetra­fluoro­borate
Source: Acta Crystallogr E Crystallogr Commun. 2015 Sep 12;71(Pt 10):o697–8. doi: 10.1107/S2056989015016011 (PMC4647419; doi:10.1107/S2056989015016011)
Supplement: Supplementary file 1 [file e-71-0o697-sup1.cif]

##############################################################################
#                                                                            #
# This CIF contains the data in a paper accepted for publication in          #
# Acta Crystallographica Section E. It conforms to the requirements of       #
# Notes for Authors for Acta Crystallographica Section E, and has been       #
# peer reviewed under the auspices of the IUCr Commission on Journals.       #
#                                                                            #
# Full details of the Crystallographic Information File format               #
# are given in the paper "The Crystallographic Information File (CIF):       #
# a New Standard Archive File for Crystallography" by S. R. Hall, F. H.      #
# Allen and I. D. Brown [Acta Cryst. (1991), A47, 655-685].                  #
#                                                                            #
# The current version of the core CIF dictionary is obtainable from          #
# ftp://ftp.iucr.org/pub/cif_core.dic.                                       #
#                                                                            #
# Software is freely available for graphical display of the structure(s)     #
# in this CIF. For information consult the CIF software page                 #
# http://www.iucr.org/resources/cif/software.                                #
#                                                                            #
# This file may be used for bona fide research purposes within the           #
# scientific community so long as proper attribution is given to the journal # 
# article from which it was obtained.                                        #
#                                                                            #
##############################################################################
data_global
_audit_creation_method     'APEX2 v2014.7-1'
_journal_date_recd_electronic     2015-08-26
_journal_date_accepted     2015-08-26
_journal_name_full     'Acta Crystallographica, Section E'
_journal_year     2015
_journal_volume     71
_journal_issue     10
_journal_page_first     o697
_journal_page_last     o698
_journal_paper_category     HO
_journal_paper_doi     10.1107/S2056989015016011
_journal_coeditor_code     TK5380
_publ_contact_author_name     'Joel T. Mague'
_publ_contact_author_address
;
Department of Chemistry
Tulane University
New Orleans, LA 70118
USA
;
_publ_contact_author_email     joelt@tulane.edu
_publ_contact_author_fax     504-865-5596
_publ_contact_author_phone     504-862-3585
_publ_section_title
;
Crystal structure of 2-cyano-1-methylpyridinium tetrafluoroborate
;
loop_
    _publ_author_name
    _publ_author_address
    'Vaccaro, Francesca A.'
;
Department of Chemistry
Loyola University
New Orleans, LA 70118
USA
;
    'Koplitz, Lynn V.'
;
Department of Chemistry
Loyola University
New Orleans, LA 70118
USA
;
    'Mague, Joel T.'
;
Department of Chemistry
Tulane University
New Orleans, LA 70118
USA
;
_publ_section_synopsis     .
data_I
_audit_creation_method     SHELXL-2014
_database_code_depnum_ccdc_archive     'CCDC 1420782'
_chemical_name_systematic
;
2-Cyano-1-methylpyridinium tetrafluoroborate
;
_chemical_name_common     ?
_chemical_formula_moiety     'C7 H7 N2 +, B F4 -'
_chemical_formula_sum     'C7 H7 B F4 N2'
_chemical_formula_iupac     'C7 H7 N2 +, B F4 -'
_chemical_formula_weight     205.96
_chemical_melting_point     ?
_shelx_space_group_comment
;
The symmetry employed for this shelxl refinement is uniquely defined
by the following loop, which should always be used as a source of
symmetry information in preference to the above space-group names.
They are only intended as comments.
;
_space_group_crystal_system     monoclinic
_space_group_name_H-M_alt     'P 21'
_space_group_name_Hall     'P 2yb'
loop_
    _space_group_symop_operation_xyz
    'x, y, z'
    '-x, y+1/2, -z'
_cell_length_a     7.9704(16)
_cell_length_b     7.5527(15)
_cell_length_c     14.570(3)
_cell_angle_alpha     90
_cell_angle_beta     90.312(3)
_cell_angle_gamma     90
_cell_volume     877.1(3)
_cell_formula_units_Z     4
_cell_measurement_reflns_used     8457
_cell_measurement_theta_min     2.5564
_cell_measurement_theta_max     28.9777
_cell_measurement_temperature     150(2)
_exptl_crystal_description     block
_exptl_crystal_colour     colourless
_exptl_crystal_size_max     0.140
_exptl_crystal_size_mid     0.130
_exptl_crystal_size_min     0.084
_exptl_crystal_density_diffrn     1.560
_exptl_crystal_density_meas     ?
_exptl_crystal_density_method     'not measured'
_exptl_crystal_F_000     416
_exptl_absorpt_coefficient_mu     0.154
_exptl_absorpt_correction_type     multi-scan
_exptl_absorpt_process_details
;
(<i>SADABS</i>; Bruker, 2014)
;
_shelx_estimated_absorpt_T_min     0.979
_shelx_estimated_absorpt_T_max     0.987
_exptl_absorpt_correction_T_min     0.70
_exptl_absorpt_correction_T_max     0.99
_exptl_special_details
;
The diffraction data were obtained from 3 sets of 400 frames, each of width
0.5\% in \w, collected at \f = 0.00, 90.00 and 180.00\% and 2 sets of 800
frames, each of width 0.45\% in \f, collected at \w = -30.00 and 210.00\%. The
scan time was 10 sec/frame.
;
_diffrn_ambient_temperature     150(2)
_diffrn_radiation_type     MoK\a
_diffrn_radiation_wavelength     0.71073
_diffrn_radiation_monochromator     graphite
_diffrn_measurement_device_type     'Bruker SMART APEX CCD'
_diffrn_measurement_method     '\f and \w scans'
_diffrn_detector_area_resol_mean     8.3660
_diffrn_reflns_number     16120
_diffrn_reflns_av_R_equivalents     0.0574
_diffrn_reflns_theta_min     2.555
_diffrn_reflns_theta_max     29.269
_diffrn_reflns_theta_full     29.000
_diffrn_measured_fraction_theta_max     0.980
_diffrn_measured_fraction_theta_full     0.997
_diffrn_reflns_limit_h_min     -10
_diffrn_reflns_limit_h_max     10
_diffrn_reflns_limit_k_min     -10
_diffrn_reflns_limit_k_max     10
_diffrn_reflns_limit_l_min     -19
_diffrn_reflns_limit_l_max     19
_refine_special_details
;
Refinement of <i>F</i>^2^ against ALL reflections. The weighted <i>R</i>-factor
<i>wR</i> and goodness of fit <i>S</i> are based on <i>F</i>^2^, conventional
<i>R</i>-factors <i>R</i> are based on <i>F</i>, with <i>F</i> set to zero for
negative <i>F</i>^2^. The threshold expression of <i>F</i>^2^ >
\s(<i>F</i>^2^) is used only for calculating <i>R</i>-factors(gt) <i>etc</i>.
and is not relevant to the choice of reflections for refinement.
<i>R</i>-factors based on <i>F</i>^2^ are statistically about twice as large
as those based on <i>F</i>, and <i>R</i>- factors based on ALL data will be
even larger. H-atoms attached to carbon were placed in calculated positions
(C---H = 0.95 - 0.98 \%A). All were included as riding contributions with
isotropic displacement parameters 1.2 - 1.5 times those of the attached atoms.
In the late stages of the refinement a consistent pattern of <i>F</i>~o~^2^ >>
<i>F</i>~c~^2^ suggested twinning not yet accounted for. Use of the
<i>TwinRotMat</i> routine in <i>PLATON</i> (Spek, 2009) generated the twin law
-1 0 0 0 - 1 0 0 0 1, inclusion of which enabled satisfactory refinement as a
2-component twin.
;
_reflns_number_total     4566
_reflns_number_gt     3779
_reflns_threshold_expression     I>2\s(I)
_refine_ls_structure_factor_coef     Fsqd
_refine_ls_matrix_type     full
_refine_ls_R_factor_all     0.0660
_refine_ls_R_factor_gt     0.0504
_refine_ls_wR_factor_gt     0.1103
_refine_ls_wR_factor_ref     0.1221
_refine_ls_goodness_of_fit_ref     1.077
_refine_ls_restrained_S_all     1.077
_refine_ls_number_reflns     4566
_refine_ls_number_parameters     256
_refine_ls_number_restraints     1
_refine_ls_hydrogen_treatment     constr
_refine_ls_weighting_scheme     calc
_refine_ls_weighting_details
              'w=1/[\s^2^(Fo^2^)+(0.0572P)^2^+0.0910P] where P=(Fo^2^+2Fc^2^)/3'
_atom_sites_solution_hydrogens     geom
_atom_sites_solution_primary     direct
_atom_sites_solution_secondary     difmap
_refine_ls_shift/su_max     0.000
_refine_ls_shift/su_mean     0.000
_refine_diff_density_max     0.327
_refine_diff_density_min     -0.270
_refine_ls_extinction_method     none
_refine_ls_extinction_coef     .
_refine_ls_abs_structure_details
;
The absolute structure could not be determined with certainty in this
light-atom structure
;
loop_
    _atom_type_symbol
    _atom_type_description
    _atom_type_scat_dispersion_real
    _atom_type_scat_dispersion_imag
    _atom_type_scat_source
    'C' 'C' 0.0033 0.0016
                         'International Tables Vol C Tables 4.2.6.8 and 6.1.1.4'
    'H' 'H' 0.0000 0.0000
                         'International Tables Vol C Tables 4.2.6.8 and 6.1.1.4'
    'B' 'B' 0.0013 0.0007
                         'International Tables Vol C Tables 4.2.6.8 and 6.1.1.4'
    'N' 'N' 0.0061 0.0033
                         'International Tables Vol C Tables 4.2.6.8 and 6.1.1.4'
    'F' 'F' 0.0171 0.0103
                         'International Tables Vol C Tables 4.2.6.8 and 6.1.1.4'
_computing_data_collection
;
<i>APEX2</i> (Bruker, 2014)
;
_computing_cell_refinement
;
<i>SAINT</i> (Bruker, 2014)
;
_computing_data_reduction
;
<i>SAINT</i> (Bruker, 2014)
;
_computing_structure_solution
;
<i>SHELXT</i> (Sheldrick, 2015a)
;
_computing_structure_refinement
;
<i>SHELXL2014</i> (Sheldrick, 2015b)
;
_computing_molecular_graphics
;
<i>DIAMOND</i> (Brandenburg & Putz, 2012)
;
_computing_publication_material
;
<i>SHELXTL</i> (Sheldrick, 2008) and <i>PLATON</i> (Spek, 2009)
;
loop_
    _atom_site_type_symbol
    _atom_site_label
    _atom_site_fract_x
    _atom_site_fract_y
    _atom_site_fract_z
    _atom_site_U_iso_or_equiv
    _atom_site_adp_type
    _atom_site_calc_flag
    _atom_site_occupancy
    _atom_site_disorder_assembly
    _atom_site_disorder_group
    N N1 0.7369(5) 0.1294(4) 0.8819(3) 0.0220(7) Uani d 1 . .
    N N2 0.3067(5) 0.0851(7) 0.8963(3) 0.0416(11) Uani d 1 . .
    C C1 0.6868(6) 0.1642(6) 0.7854(3) 0.0273(10) Uani d 1 . .
    H H1A 0.7826 0.2126 0.7518 0.041 Uiso calc 1 . .
    H H1B 0.5943 0.2497 0.7841 0.041 Uiso calc 1 . .
    H H1C 0.6504 0.0534 0.7565 0.041 Uiso calc 1 . .
    C C2 0.8990(6) 0.1331(6) 0.9067(3) 0.0264(9) Uani d 1 . .
    H H2 0.9807 0.1629 0.8620 0.032 Uiso calc 1 . .
    C C3 0.9511(6) 0.0952(7) 0.9947(3) 0.0299(10) Uani d 1 . .
    H H3 1.0671 0.0973 1.0100 0.036 Uiso calc 1 . .
    C C4 0.8341(6) 0.0543(6) 1.0601(3) 0.0283(10) Uani d 1 . .
    H H4 0.8678 0.0281 1.1213 0.034 Uiso calc 1 . .
    C C5 0.6652(6) 0.0520(6) 1.0352(3) 0.0274(9) Uani d 1 . .
    H H5 0.5819 0.0254 1.0795 0.033 Uiso calc 1 . .
    C C6 0.6204(5) 0.0884(6) 0.9464(3) 0.0232(8) Uani d 1 . .
    C C7 0.4472(6) 0.0856(7) 0.9165(3) 0.0295(10) Uani d 1 . .
    B B1 0.7236(7) 0.6589(6) 0.8140(3) 0.0242(10) Uani d 1 . .
    F F1 0.7151(4) 0.5195(3) 0.8770(2) 0.0328(6) Uani d 1 . .
    F F2 0.8600(4) 0.7654(4) 0.8350(2) 0.0361(7) Uani d 1 . .
    F F3 0.5771(3) 0.7603(4) 0.8200(2) 0.0389(7) Uani d 1 . .
    F F4 0.7353(4) 0.5925(4) 0.72573(19) 0.0446(8) Uani d 1 . .
    N N3 0.7497(5) 0.3325(5) 0.3758(2) 0.0246(8) Uani d 1 . .
    N N4 1.1617(6) 0.4550(8) 0.3990(3) 0.0454(12) Uani d 1 . .
    C C8 0.8099(6) 0.3192(7) 0.2807(3) 0.0316(10) Uani d 1 . .
    H H8A 0.9110 0.2455 0.2790 0.047 Uiso calc 1 . .
    H H8B 0.8361 0.4378 0.2575 0.047 Uiso calc 1 . .
    H H8C 0.7225 0.2655 0.2421 0.047 Uiso calc 1 . .
    C C9 0.5886(6) 0.2988(6) 0.3939(3) 0.0292(10) Uani d 1 . .
    H H9 0.5148 0.2630 0.3460 0.035 Uiso calc 1 . .
    C C10 0.5294(6) 0.3159(6) 0.4825(3) 0.0302(10) Uani d 1 . .
    H H10 0.4148 0.2926 0.4954 0.036 Uiso calc 1 . .
    C C11 0.6365(6) 0.3668(7) 0.5519(3) 0.0310(10) Uani d 1 . .
    H H11 0.5962 0.3775 0.6129 0.037 Uiso calc 1 . .
    C C12 0.8039(6) 0.4028(6) 0.5327(3) 0.0304(10) Uani d 1 . .
    H H12 0.8794 0.4387 0.5798 0.036 Uiso calc 1 . .
    C C13 0.8566(6) 0.3847(6) 0.4439(3) 0.0255(9) Uani d 1 . .
    C C14 1.0267(7) 0.4226(7) 0.4190(3) 0.0327(10) Uani d 1 . .
    B B2 0.7732(7) 0.8421(7) 0.3142(3) 0.0273(10) Uani d 1 . .
    F F5 0.8153(4) 0.9543(4) 0.3856(2) 0.0435(8) Uani d 1 . .
    F F6 0.6889(5) 0.6960(4) 0.3476(2) 0.0500(9) Uani d 1 . .
    F F7 0.9153(4) 0.7890(6) 0.2691(2) 0.0569(10) Uani d 1 . .
    F F8 0.6664(4) 0.9294(4) 0.2535(2) 0.0464(8) Uani d 1 . .
loop_
    _atom_site_aniso_label
    _atom_site_aniso_U_11
    _atom_site_aniso_U_22
    _atom_site_aniso_U_33
    _atom_site_aniso_U_12
    _atom_site_aniso_U_13
    _atom_site_aniso_U_23
    N1 0.0256(18) 0.0142(16) 0.0263(17) 0.0013(14) 0.0025(15) -0.0004(14)
    N2 0.029(2) 0.059(3) 0.038(2) 0.004(2) 0.0041(18) -0.002(2)
    C1 0.037(3) 0.022(2) 0.023(2) -0.0010(18) -0.0026(18) 0.0022(17)
    C2 0.023(2) 0.023(2) 0.033(2) -0.0011(16) 0.0046(19) -0.0008(19)
    C3 0.025(2) 0.033(2) 0.032(2) 0.0022(19) -0.0025(19) -0.002(2)
    C4 0.031(2) 0.029(2) 0.025(2) 0.0000(18) -0.0006(18) -0.0012(18)
    C5 0.031(2) 0.024(2) 0.027(2) 0.0002(18) 0.0039(19) -0.0005(18)
    C6 0.023(2) 0.0174(19) 0.029(2) 0.0007(16) 0.0041(17) -0.0020(17)
    C7 0.029(2) 0.028(2) 0.032(2) 0.0002(18) 0.0046(19) -0.001(2)
    B1 0.029(2) 0.018(2) 0.026(2) -0.0007(19) 0.001(2) 0.0018(18)
    F1 0.0440(15) 0.0189(12) 0.0355(14) -0.0006(12) -0.0028(13) 0.0047(10)
    F2 0.0336(15) 0.0254(14) 0.0492(17) -0.0069(12) -0.0028(13) 0.0005(12)
    F3 0.0311(15) 0.0235(13) 0.062(2) 0.0040(12) 0.0021(14) 0.0036(13)
    F4 0.069(2) 0.0343(16) 0.0304(14) -0.0020(16) 0.0062(15) -0.0067(13)
    N3 0.0326(19) 0.0141(15) 0.0270(18) 0.0007(14) 0.0007(15) -0.0004(14)
    N4 0.034(2) 0.060(3) 0.042(2) -0.008(2) 0.000(2) 0.005(2)
    C8 0.041(3) 0.025(2) 0.028(2) -0.004(2) 0.004(2) 0.0001(19)
    C9 0.031(2) 0.023(2) 0.034(2) -0.0023(17) -0.005(2) 0.0003(19)
    C10 0.029(2) 0.023(2) 0.039(3) -0.0003(18) 0.0034(19) 0.005(2)
    C11 0.037(2) 0.029(2) 0.027(2) 0.0017(19) 0.001(2) 0.0019(19)
    C12 0.034(2) 0.026(2) 0.032(2) 0.000(2) -0.003(2) 0.0016(19)
    C13 0.029(2) 0.0147(18) 0.033(2) 0.0023(16) -0.0026(19) 0.0026(17)
    C14 0.035(3) 0.031(2) 0.032(2) -0.001(2) -0.002(2) 0.002(2)
    B2 0.033(3) 0.023(2) 0.026(2) -0.002(2) 0.002(2) 0.004(2)
    F5 0.061(2) 0.0328(16) 0.0363(16) 0.0103(14) -0.0076(16) -0.0078(13)
    F6 0.072(2) 0.0196(14) 0.059(2) 0.0019(15) 0.0198(17) 0.0098(14)
    F7 0.0376(17) 0.072(3) 0.061(2) 0.0042(17) 0.0157(15) -0.0251(19)
    F8 0.057(2) 0.0294(16) 0.0522(18) -0.0021(14) -0.0197(17) 0.0099(14)
_geom_special_details
;
All e.s.d.'s (except the e.s.d. in the dihedral angle between two l.s. planes)
are estimated using the full covariance matrix. The cell e.s.d.'s are taken
into account individually in the estimation of e.s.d.'s in distances, angles
and torsion angles; correlations between e.s.d.'s in cell parameters are only
used when they are defined by crystal symmetry. An approximate (isotropic)
treatment of cell e.s.d.'s is used for estimating e.s.d.'s involving l.s.
planes.
;
loop_
    _geom_bond_atom_site_label_1
    _geom_bond_atom_site_label_2
    _geom_bond_site_symmetry_2
    _geom_bond_distance
    _geom_bond_publ_flag
    N1 C2 . 1.340(6) ?
    N1 C6 . 1.360(6) ?
    N1 C1 . 1.484(6) ?
    N2 C7 . 1.157(6) ?
    C1 H1A . 0.9800 ?
    C1 H1B . 0.9800 ?
    C1 H1C . 0.9800 ?
    C2 C3 . 1.376(7) ?
    C2 H2 . 0.9500 ?
    C3 C4 . 1.372(7) ?
    C3 H3 . 0.9500 ?
    C4 C5 . 1.392(6) ?
    C4 H4 . 0.9500 ?
    C5 C6 . 1.369(6) ?
    C5 H5 . 0.9500 ?
    C6 C7 . 1.446(6) ?
    B1 F4 . 1.384(6) ?
    B1 F2 . 1.385(6) ?
    B1 F1 . 1.398(5) ?
    B1 F3 . 1.400(6) ?
    N3 C9 . 1.336(6) ?
    N3 C13 . 1.362(6) ?
    N3 C8 . 1.473(6) ?
    N4 C14 . 1.143(7) ?
    C8 H8A . 0.9800 ?
    C8 H8B . 0.9800 ?
    C8 H8C . 0.9800 ?
    C9 C10 . 1.382(7) ?
    C9 H9 . 0.9500 ?
    C10 C11 . 1.375(7) ?
    C10 H10 . 0.9500 ?
    C11 C12 . 1.392(7) ?
    C11 H11 . 0.9500 ?
    C12 C13 . 1.370(6) ?
    C12 H12 . 0.9500 ?
    C13 C14 . 1.434(7) ?
    B2 F7 . 1.372(6) ?
    B2 F6 . 1.382(6) ?
    B2 F5 . 1.382(6) ?
    B2 F8 . 1.391(6) ?
loop_
    _geom_angle_atom_site_label_1
    _geom_angle_atom_site_label_2
    _geom_angle_atom_site_label_3
    _geom_angle_site_symmetry_1
    _geom_angle_site_symmetry_3
    _geom_angle
    _geom_angle_publ_flag
    C2 N1 C6 . . 118.7(4) ?
    C2 N1 C1 . . 120.4(4) ?
    C6 N1 C1 . . 120.9(4) ?
    N1 C1 H1A . . 109.5 ?
    N1 C1 H1B . . 109.5 ?
    H1A C1 H1B . . 109.5 ?
    N1 C1 H1C . . 109.5 ?
    H1A C1 H1C . . 109.5 ?
    H1B C1 H1C . . 109.5 ?
    N1 C2 C3 . . 122.1(4) ?
    N1 C2 H2 . . 118.9 ?
    C3 C2 H2 . . 118.9 ?
    C4 C3 C2 . . 119.5(4) ?
    C4 C3 H3 . . 120.3 ?
    C2 C3 H3 . . 120.3 ?
    C3 C4 C5 . . 118.8(4) ?
    C3 C4 H4 . . 120.6 ?
    C5 C4 H4 . . 120.6 ?
    C6 C5 C4 . . 119.4(4) ?
    C6 C5 H5 . . 120.3 ?
    C4 C5 H5 . . 120.3 ?
    N1 C6 C5 . . 121.5(4) ?
    N1 C6 C7 . . 116.7(4) ?
    C5 C6 C7 . . 121.7(4) ?
    N2 C7 C6 . . 177.1(5) ?
    F4 B1 F2 . . 111.1(4) ?
    F4 B1 F1 . . 109.9(4) ?
    F2 B1 F1 . . 109.5(4) ?
    F4 B1 F3 . . 108.5(4) ?
    F2 B1 F3 . . 108.8(4) ?
    F1 B1 F3 . . 109.1(4) ?
    C9 N3 C13 . . 120.6(4) ?
    C9 N3 C8 . . 119.4(4) ?
    C13 N3 C8 . . 119.9(4) ?
    N3 C8 H8A . . 109.5 ?
    N3 C8 H8B . . 109.5 ?
    H8A C8 H8B . . 109.5 ?
    N3 C8 H8C . . 109.5 ?
    H8A C8 H8C . . 109.5 ?
    H8B C8 H8C . . 109.5 ?
    N3 C9 C10 . . 119.9(5) ?
    N3 C9 H9 . . 120.0 ?
    C10 C9 H9 . . 120.0 ?
    C11 C10 C9 . . 120.0(4) ?
    C11 C10 H10 . . 120.0 ?
    C9 C10 H10 . . 120.0 ?
    C10 C11 C12 . . 119.9(4) ?
    C10 C11 H11 . . 120.0 ?
    C12 C11 H11 . . 120.0 ?
    C13 C12 C11 . . 118.0(5) ?
    C13 C12 H12 . . 121.0 ?
    C11 C12 H12 . . 121.0 ?
    N3 C13 C12 . . 121.5(4) ?
    N3 C13 C14 . . 117.6(4) ?
    C12 C13 C14 . . 120.9(5) ?
    N4 C14 C13 . . 179.1(6) ?
    F7 B2 F6 . . 109.9(4) ?
    F7 B2 F5 . . 110.0(4) ?
    F6 B2 F5 . . 110.0(4) ?
    F7 B2 F8 . . 109.7(4) ?
    F6 B2 F8 . . 107.8(4) ?
    F5 B2 F8 . . 109.5(4) ?
loop_
    _geom_torsion_atom_site_label_1
    _geom_torsion_atom_site_label_2
    _geom_torsion_atom_site_label_3
    _geom_torsion_atom_site_label_4
    _geom_torsion_site_symmetry_1
    _geom_torsion_site_symmetry_2
    _geom_torsion_site_symmetry_3
    _geom_torsion_site_symmetry_4
    _geom_torsion
    _geom_torsion_publ_flag
    C6 N1 C2 C3 . . . . 0.7(7) ?
    C1 N1 C2 C3 . . . . -177.6(4) ?
    N1 C2 C3 C4 . . . . -0.9(8) ?
    C2 C3 C4 C5 . . . . 0.2(8) ?
    C3 C4 C5 C6 . . . . 0.7(7) ?
    C2 N1 C6 C5 . . . . 0.2(6) ?
    C1 N1 C6 C5 . . . . 178.5(4) ?
    C2 N1 C6 C7 . . . . -179.9(4) ?
    C1 N1 C6 C7 . . . . -1.6(6) ?
    C4 C5 C6 N1 . . . . -0.9(7) ?
    C4 C5 C6 C7 . . . . 179.2(5) ?
    C13 N3 C9 C10 . . . . -0.4(7) ?
    C8 N3 C9 C10 . . . . -178.0(4) ?
    N3 C9 C10 C11 . . . . -0.3(7) ?
    C9 C10 C11 C12 . . . . 0.7(8) ?
    C10 C11 C12 C13 . . . . -0.3(7) ?
    C9 N3 C13 C12 . . . . 0.7(7) ?
    C8 N3 C13 C12 . . . . 178.4(4) ?
    C9 N3 C13 C14 . . . . -178.6(4) ?
    C8 N3 C13 C14 . . . . -0.9(7) ?
    C11 C12 C13 N3 . . . . -0.3(7) ?
    C11 C12 C13 C14 . . . . 178.9(5) ?
loop_
    _geom_hbond_atom_site_label_D
    _geom_hbond_atom_site_label_H
    _geom_hbond_atom_site_label_A
    _geom_hbond_site_symmetry_A
    _geom_hbond_distance_DH
    _geom_hbond_distance_HA
    _geom_hbond_distance_DA
    _geom_hbond_angle_DHA
    C1 H1A F7 2_746 0.98 2.50 3.407(6) 154
    C1 H1B F8 2_646 0.98 2.54 3.498(6) 166
    C1 H1C F3 1_545 0.98 2.47 3.214(5) 132
    C2 H2 F7 2_746 0.95 2.29 3.190(5) 157
    C3 H3 F1 2_747 0.95 2.46 3.294(6) 147
    C5 H5 F1 2_647 0.95 2.45 3.306(5) 149
    C8 H8A F2 2_746 0.98 2.48 3.159(6) 126
    C8 H8C F3 2_646 0.98 2.55 3.437(6) 151
    C9 H9 F3 2_646 0.95 2.52 3.392(6) 152
    C9 H9 F4 2_646 0.95 2.59 3.476(6) 156
    C10 H10 F6 2_646 0.95 2.54 3.167(6) 123
    C12 H12 F5 2_746 0.95 2.49 3.277(6) 141
_shelx_hkl_file
;
   1   0   0   18.50    1.70
  -1   0   0   18.50    1.70
  -1   0   0   18.50    2.20
  -1   0   0   22.60    2.20
   2   0   0 2766.32  197.48
  -2   0   0 3406.96  197.08
  -2   0   0 3423.56  197.18
  -2   0   0 3549.45  198.18
   2   0   0 3088.69  197.08
  -2   0   0 3270.97  197.98
   3   0   0   18.70    2.00
   3   0   0   19.10    2.10
  -3   0   0   26.80    2.00
  -3   0   0   17.30    1.80
  -3   0   0   22.20    1.90
  -3   0   0   28.90    3.40
  -3   0   0   22.30    2.90
  -4   0   0   38.60    3.20
  -4   0   0   45.40    3.30
   4   0   0   56.59    4.00
  -4   0   0   54.89    5.30
   4   0   0   59.09    4.00
  -5   0   0   65.29    7.10
  -5   0   0   87.69    5.70
  -5   0   0   78.79    7.60
   5   0   0   62.69    5.60
  -6   0   0    1.40    2.20
  -6   0   0    0.70    2.20
   6   0   0    2.20    2.80
   6   0   0    1.50    1.30
  -7   0   0   78.99    8.60
   7   0   0   82.59    6.90
  -7   0   0   74.69    8.70
   7   0   0   84.09    9.00
   8   0   0   23.70    3.60
  -8   0   0   34.90    5.80
   8   0   0   22.70    5.00
  -8   0   0   27.70    6.90
  -9   0   0    0.50    2.70
   9   0   0    7.10    4.10
  -9   0   0   10.40    4.50
  10   0   0    5.50    2.70
 -10   0   0    0.20    4.00
  10   0   0    0.80    3.30
 -10   0   0    1.50    3.30
   0  -1   0    0.60    0.70
   0  -1   0    0.80    0.80
   0   1   0    1.20    1.20
   0   1   0   -0.10    0.50
  -1  -1   0   45.60    4.00
  -1  -1   0   46.90    3.90
   1  -1   0   51.29    3.70
   1  -1   0   43.40    3.70
  -1  -1   0   48.70    3.70
   1   1   0   49.60    3.70
   1   1   0   53.29    4.20
  -1   1   0   58.79    4.30
  -1   1   0   52.49    3.60
   2  -1   0  409.06   26.40
   2  -1   0  410.26   26.50
  -2  -1   0  442.96   26.70
  -2  -1   0  402.26   27.40
  -2   1   0  443.26   27.30
   2   1   0  408.46   27.10
  -2   1   0  457.85   27.00
  -2   1   0  435.36   26.30
   2   1   0  433.56   26.50
  -2   1   0  418.36   26.20
   3  -1   0  456.95   27.60
  -3  -1   0  477.15   29.30
  -3  -1   0  476.45   27.50
  -3  -1   0  482.75   27.80
   3  -1   0  404.06   27.50
  -3  -1   0  445.06   28.80
   3  -1   0  417.46   27.60
  -3   1   0  454.45   28.80
   3   1   0  435.06   27.70
  -3   1   0  450.45   28.60
   3   1   0  444.66   28.80
  -3   1   0  381.96   27.20
  -4  -1   0   68.69    4.80
   4  -1   0   55.49    4.50
   4  -1   0   61.19    4.50
   4  -1   0   58.49    4.70
  -4  -1   0   60.89    4.40
  -4  -1   0   58.19    4.50
  -4  -1   0   55.79    5.80
  -4  -1   0   51.29    5.90
  -4   1   0   59.79    5.80
   4   1   0   60.79    5.00
   4   1   0   58.09    5.80
  -4   1   0   68.99    6.20
   4   1   0   63.99    4.90
  -5  -1   0  175.48   13.70
  -5  -1   0  187.88   11.40
   5  -1   0  166.18   11.60
  -5  -1   0  154.48   13.10
  -5  -1   0  163.98   10.90
  -5   1   0  187.98   13.50
   5   1   0  161.28   13.20
  -5   1   0  166.08   13.20
   5   1   0  158.18   11.60
  -6  -1   0  223.08   17.60
  -6  -1   0  217.18   17.00
   6  -1   0  226.88   15.00
  -6   1   0  231.78   16.90
  -6   1   0  197.18   16.80
   6   1   0  224.18   15.10
   6   1   0  209.18   16.90
   7  -1   0   19.90    2.90
  -7  -1   0   20.20    4.30
  -7  -1   0   13.90    5.30
   7   1   0   21.20    4.50
   7   1   0   17.20    3.00
  -7   1   0   17.80    4.70
  -7   1   0    7.10    3.10
   8  -1   0    4.30    2.40
  -8  -1   0   -0.20    2.70
  -8  -1   0   -0.40    3.00
  -8   1   0   -0.20    2.80
  -8   1   0   11.40    4.40
   8   1   0    5.20    2.70
   8   1   0    6.80    4.40
   9  -1   0    5.60    2.10
  -9  -1   0   14.10    4.90
   9  -1   0    5.80    4.00
  -9  -1   0   18.90    6.20
   9   1   0   10.10    3.20
  -9   1   0   20.90    6.20
  -9   1   0    5.50    4.20
   9   1   0   14.10    4.90
  10  -1   0    9.50    2.40
  10  -1   0   19.60    5.60
 -10  -1   0   14.90    6.10
  10   1   0    0.10    4.30
  10   1   0    8.10    4.00
 -10   1   0   15.10    6.50
 -10   1   0   15.30    5.70
   0  -2   0    6.30    2.00
   0  -2   0    6.10    1.90
   0  -2   0    5.20    1.40
   0  -2   0    1.90    1.60
   0   2   0    7.10    1.90
   0   2   0    3.30    1.50
   0   2   0    8.70    2.70
  -1  -2   0  257.77   17.30
  -1  -2   0  253.67   17.40
  -1  -2   0  267.07   17.30
   1  -2   0  240.28   17.10
   1  -2   0  234.08   17.50
  -1  -2   0  273.77   17.70
   1   2   0  295.37   17.50
   1   2   0  253.97   17.20
  -1   2   0  284.17   18.10
   1   2   0  284.17   18.00
  -1   2   0  287.87   17.30
   2  -2   0  555.84   34.30
  -2  -2   0  525.35   34.80
  -2  -2   0  530.55   34.00
   2  -2   0  516.75   33.90
  -2  -2   0  538.95   34.40
   2   2   0  533.45   34.70
   2   2   0  529.65   33.90
  -2   2   0  585.64   35.00
  -2   2   0  539.05   33.60
  -2   2   0  554.04   33.70
   3  -2   0  876.11   55.39
  -3  -2   0  879.11   55.49
  -3  -2   0  904.71   56.99
   3  -2   0  892.71   55.59
  -3  -2   0  910.51   55.89
   3   2   0  859.71   56.49
  -3   2   0  944.81   55.09
   3   2   0  879.21   55.49
  -3   2   0  935.01   55.79
  -3   2   0  871.11   54.89
  -3   2   0  890.21   56.69
   4  -2   0  105.89    7.80
  -4  -2   0   98.09    7.60
  -4  -2   0  118.09    7.60
   4  -2   0   95.49    7.50
  -4  -2   0  102.09    9.40
  -4  -2   0  106.99    8.00
   4  -2   0  100.39    7.80
  -4   2   0  100.69    6.90
  -4   2   0  112.69    8.50
   4   2   0   98.39    8.90
   4   2   0  108.19    7.90
  -4   2   0  116.79    9.20
   5  -2   0  348.77   24.00
  -5  -2   0  371.16   23.60
  -5  -2   0  381.16   26.70
  -5  -2   0  398.96   23.90
  -5  -2   0  398.66   24.20
  -5   2   0  329.57   25.00
   5   2   0  349.96   25.80
   5   2   0  391.56   24.30
  -5   2   0  357.56   25.80
  -6  -2   0  246.98   18.70
   6  -2   0  220.08   15.30
  -6  -2   0  200.08   14.40
   6   2   0  208.28   17.20
   6   2   0  227.88   15.60
  -6   2   0  224.68   17.40
  -6   2   0  250.67   17.10
   7  -2   0   49.60    4.80
  -7  -2   0   32.50    6.30
  -7   2   0   45.80    6.40
   7   2   0   41.00    4.90
  -7   2   0   41.60    5.70
   7   2   0   48.60    6.50
  -8  -2   0    6.60    4.40
   8  -2   0    4.40    2.40
   8   2   0    7.10    3.70
   8   2   0    9.40    3.20
  -8   2   0    9.90    4.20
  -8   2   0    3.10    3.30
   9  -2   0   13.80    3.20
  -9  -2   0    6.50    4.40
   9   2   0    6.60    5.00
  -9   2   0    9.00    4.60
   9   2   0   14.50    4.10
 -10  -2   0    1.60    4.10
  10  -2   0    2.10    1.60
  10  -2   0   16.90    5.10
  10   2   0    0.60    5.20
 -10   2   0    0.90    4.20
  10   2   0    0.90    3.50
   0  -3   0   -1.10    0.80
   0  -3   0    0.30    1.30
   0  -3   0   -0.50    1.30
   0  -3   0    2.10    1.80
   0   3   0    0.10    1.40
   0   3   0   -0.20    2.00
   0   3   0   -1.30    1.00
   1  -3   0  361.96   23.50
  -1  -3   0  369.36   23.60
   1  -3   0  359.46   23.40
   1  -3   0  358.66   24.10
  -1  -3   0  377.46   24.20
  -1  -3   0  337.07   23.30
  -1  -3   0  341.27   23.50
  -1   3   0  362.66   23.40
   1   3   0  396.56   24.70
   1   3   0  320.67   23.30
  -1   3   0  363.36   24.60
   1   3   0  380.86   23.70
  -1   3   0  336.87   23.80
  -1   3   0  377.46   22.50
  -2  -3   0  246.98   16.60
   2  -3   0  252.27   16.60
  -2  -3   0  248.78   16.70
   2  -3   0  240.58   17.10
  -2  -3   0  229.88   17.00
  -2  -3   0  205.68   16.80
  -2   3   0  241.28   16.20
  -2   3   0  265.77   17.80
  -2   3   0  245.08   15.60
   2   3   0  255.27   16.80
   2   3   0  258.17   17.60
   2   3   0  245.48   16.50
   3  -3   0  559.84   36.60
   3  -3   0  540.65   37.10
  -3  -3   0  550.34   37.90
  -3  -3   0  563.44   37.10
  -3  -3   0  560.64   36.60
  -3   3   0  598.04   35.90
   3   3   0  612.44   36.90
  -3   3   0  580.94   36.10
  -3   3   0  575.04   36.10
   3   3   0  592.74   37.80
  -3   3   0  569.44   37.80
   3   3   0  573.74   36.60
  -4  -3   0  187.28   13.60
   4  -3   0  188.38   13.60
  -4  -3   0  208.88   14.30
   4  -3   0  179.68   14.10
  -4  -3   0  183.18   15.40
  -4   3   0  207.48   13.80
   4   3   0  186.68   14.90
   4   3   0  197.78   13.80
  -4   3   0  200.68   13.00
  -4   3   0  199.98   12.80
  -4   3   0  196.18   15.10
  -5  -3   0  125.69    9.50
  -5  -3   0  134.99   11.70
   5  -3   0  127.19    9.30
  -5  -3   0  118.69    9.00
  -5   3   0  132.99    9.70
  -5   3   0  114.89    7.70
  -5   3   0  124.99   10.70
   5   3   0  117.09    9.30
  -5   3   0   96.09    7.50
   5   3   0  113.49   10.60
   6  -3   0   14.10    3.40
  -6  -3   0   12.60    2.20
  -6  -3   0    9.50    4.00
  -6   3   0    8.30    3.50
   6   3   0   12.40    3.20
   6   3   0    6.20    3.50
  -7  -3   0   70.59    9.50
   7  -3   0   87.79    7.70
   7   3   0   94.19    9.80
  -7   3   0   85.29    9.50
   7   3   0   81.09    7.70
   8  -3   0    3.70    3.30
  -8  -3   0   -0.20    3.40
   8   3   0    3.30    2.40
  -8   3   0    3.00    4.30
   8   3   0   -4.60    3.30
   9  -3   0   10.70    3.70
  -9  -3   0   11.80    5.90
   9   3   0   13.00    4.10
   9   3   0    8.20    5.10
  -9   3   0    2.60    3.50
  10  -3   0    1.80    3.70
 -10  -3   0   -4.00    4.20
  10   3   0    4.60    4.90
  10   3   0    0.40    3.60
 -10   3   0    3.20    3.70
   0  -4   0  452.05   31.10
   0  -4   0  464.55   29.60
   0  -4   0  455.55   30.40
   0  -4   0  456.35   30.30
   0   4   0  465.65   30.40
   0   4   0  439.96   30.20
   0   4   0  480.75   29.60
   0   4   0  497.75   32.00
   1  -4   0  112.19    9.60
  -1  -4   0   98.29    8.50
  -1  -4   0   96.89    8.80
  -1  -4   0  111.49    9.50
  -1  -4   0  119.39    9.10
   1  -4   0   93.69    8.60
   1  -4   0  111.39    8.90
  -1   4   0  113.09    7.60
   1   4   0  117.79    8.90
   1   4   0  114.19    9.10
  -1   4   0  102.49    8.60
  -1   4   0  120.59    8.80
   1   4   0  127.99   10.20
  -1   4   0  122.99   10.30
  -2  -4   0  147.89   11.80
  -2  -4   0  148.69   11.00
   2  -4   0  140.09   11.50
  -2  -4   0  142.49   11.00
  -2  -4   0  132.19   11.00
   2  -4   0  146.99   11.10
   2  -4   0  129.59   10.70
  -2   4   0  153.18   12.30
   2   4   0  140.29   10.90
   2   4   0  148.09   12.10
  -2   4   0  140.69    9.30
   2   4   0  150.08   10.90
  -2   4   0  136.89   10.50
  -3  -4   0  107.19   10.10
  -3  -4   0  113.59    9.50
   3  -4   0  124.69   10.20
   3  -4   0  117.39    9.60
  -3  -4   0  127.39   10.40
   3   4   0  129.49   10.90
   3   4   0  121.49    9.60
   3   4   0  124.99   10.70
  -3   4   0  126.89   10.90
  -3   4   0  114.79    8.90
  -4  -4   0  101.29    8.80
   4  -4   0  102.29    8.30
  -4  -4   0   84.69    9.10
   4  -4   0   92.29    8.60
  -4  -4   0   95.49    8.10
   4   4   0  104.69    8.40
  -4   4   0   84.19    9.00
  -4   4   0   91.89    7.10
   4   4   0   96.99    9.50
  -5  -4   0    1.80    2.30
  -5  -4   0   -0.50    1.70
  -5  -4   0    4.50    2.10
   5  -4   0    3.40    2.00
   5   4   0    3.80    3.50
   5   4   0    2.10    1.80
  -5   4   0    4.30    2.90
  -5   4   0    2.80    1.10
   6  -4   0  105.99    9.50
  -6  -4   0  114.99    9.00
  -6  -4   0  120.79   12.00
   6   4   0  110.09   11.30
   6   4   0  113.39    9.60
  -6   4   0   98.59   10.70
  -7  -4   0   31.00    6.10
  -7  -4   0   25.90    3.50
   7  -4   0   30.20    4.60
   7   4   0   29.60    5.80
   7   4   0   27.80    4.60
  -7   4   0   25.90    5.30
  -8  -4   0    7.10    3.70
   8  -4   0   13.60    4.20
  -8  -4   0    6.50    1.50
   8   4   0    9.90    3.70
   8   4   0    9.10    4.30
  -8   4   0   12.30    5.40
  -9  -4   0    7.40    4.10
   9  -4   0    2.30    3.80
   9   4   0    0.90    3.80
   9   4   0    0.50    3.40
  -9   4   0   10.50    6.20
   0  -5   0   -1.00    1.80
   0  -5   0   -0.60    1.30
   0  -5   0    0.30    1.00
   0  -5   0   -0.80    1.90
   0   5   0    1.40    1.30
   0   5   0    0.40    1.60
   0   5   0    0.30    1.40
   0   5   0    3.20    2.70
  -1  -5   0  671.93   43.50
   1  -5   0  654.63   43.90
  -1  -5   0  710.33   45.10
  -1  -5   0  694.03   44.00
   1  -5   0  673.33   43.90
   1  -5   0  680.23   44.90
  -1  -5   0  682.93   44.00
   1   5   0  652.43   43.80
  -1   5   0  672.33   45.50
   1   5   0  658.23   43.70
   1   5   0  693.33   45.40
  -1   5   0  667.73   43.70
   2  -5   0  148.89   12.80
  -2  -5   0  161.08   13.10
  -2  -5   0  149.79   12.10
   2  -5   0  156.78   12.30
  -2  -5   0  145.39   12.10
   2   5   0  152.28   12.20
  -2   5   0  142.99   11.50
   2   5   0  153.58   13.30
   2   5   0  150.28   12.00
  -2   5   0  160.78   13.70
   3  -5   0   28.10    4.60
  -3  -5   0   25.50    4.10
  -3  -5   0   22.60    4.20
  -3  -5   0   32.80    5.00
   3  -5   0   24.70    4.20
   3   5   0   29.10    4.30
  -3   5   0   27.40    3.70
   3   5   0   28.50    5.00
  -3   5   0   29.60    5.00
  -4  -5   0   73.49    6.90
   4  -5   0   61.49    7.10
  -4  -5   0   75.89    8.00
  -4  -5   0   64.29    7.30
   4  -5   0   76.69    7.10
   4   5   0   59.59    7.80
  -4   5   0   62.89    7.70
   4   5   0   66.79    6.90
  -4   5   0   56.99    5.60
  -5  -5   0   23.20    4.20
   5  -5   0   23.60    4.10
  -5  -5   0   20.90    3.80
  -5  -5   0   22.00    4.60
   5   5   0   19.10    3.90
   5   5   0   20.90    5.90
  -5   5   0   21.40    2.80
  -5   5   0   17.30    5.40
  -6  -5   0   36.50    4.80
  -6  -5   0   49.80    7.20
   6  -5   0   43.40    5.50
  -6   5   0   34.40    6.10
   6   5   0   27.20    4.90
   6   5   0   41.40    6.80
  -6   5   0   35.80    3.00
   7  -5   0   -1.70    2.50
  -7  -5   0   -0.30    1.50
  -7  -5   0   -1.50    2.30
  -7   5   0    0.20    3.50
   7   5   0    1.40    2.50
   7   5   0   -6.70    2.40
  -8  -5   0    6.00    2.10
  -8  -5   0    9.80    4.60
   8  -5   0    4.20    4.00
   8   5   0    6.40    3.80
  -8   5   0    0.60    4.50
   8   5   0   -1.20    4.00
   9  -5   0    1.90    4.40
  -9  -5   0    3.00    2.90
   9   5   0    0.20    5.10
   9   5   0    5.20    4.20
  -9   5   0   -0.30    4.90
   0  -6   0  225.18   17.30
   0  -6   0  205.78   16.00
   0  -6   0  215.48   16.30
   0   6   0  194.48   17.30
   0   6   0  189.48   15.70
   1  -6   0   21.30    5.30
  -1  -6   0   16.60    5.30
   1  -6   0   22.90    5.90
  -1  -6   0   21.10    5.30
  -1   6   0   24.30    7.00
   1   6   0   23.20    6.70
   1   6   0   20.60    4.80
  -1   6   0   17.00    4.20
  -2  -6   0  107.59   10.80
   2  -6   0  109.29   10.80
  -2  -6   0  106.69   10.10
   2  -6   0  112.79   10.20
  -2  -6   0  101.99    9.60
   2   6   0  100.39    9.60
  -2   6   0  117.29   11.50
   2   6   0   97.49   10.70
  -2   6   0  110.59    9.50
  -3  -6   0   53.09    6.30
   3  -6   0   52.29    6.20
   3  -6   0   49.90    7.00
  -3  -6   0   43.80    6.10
  -3  -6   0   39.90    6.40
  -3   6   0   50.29    5.50
   3   6   0   46.10    6.90
  -3   6   0   47.00    7.10
   3   6   0   51.69    6.30
  -4  -6   0   79.99    9.20
  -4  -6   0   98.09    8.90
   4  -6   0  114.59   10.50
   4  -6   0   85.19    8.70
  -4  -6   0   89.79    9.70
  -4   6   0   80.09    9.70
   4   6   0   80.49   10.00
  -4   6   0   85.29    7.60
   4   6   0   85.99    8.80
  -5  -6   0   31.40    5.40
   5  -6   0   37.70    5.50
  -5  -6   0   43.80    6.60
  -5  -6   0   42.80    5.30
  -5   6   0   31.70    3.90
   5   6   0   29.30    6.20
   5   6   0   26.90    5.20
  -5   6   0   36.80    6.40
   6  -6   0   44.30    6.00
  -6  -6   0   32.20    4.60
  -6  -6   0   30.90    6.30
   6   6   0   37.00    6.50
  -6   6   0   29.20    5.90
  -6   6   0   33.50    3.30
   6   6   0   37.60    5.80
   7  -6   0   -1.10    3.20
  -7  -6   0    3.40    3.60
  -7  -6   0    1.20    2.20
  -7   6   0    1.00    3.30
   7   6   0    7.30    5.00
   7   6   0    3.70    3.50
  -8  -6   0    2.80    3.80
  -8  -6   0    5.20    3.00
   8  -6   0    6.10    4.70
   8   6   0    4.10    4.90
   8   6   0   10.50    4.60
  -8   6   0    6.00    5.60
   0  -7   0   -1.00    2.20
   0   7   0    3.90    2.50
   0   7   0    1.20    2.80
   1  -7   0   26.60    5.40
  -1  -7   0   24.90    4.90
  -1  -7   0   26.40    7.00
   1  -7   0   19.00    5.40
   1   7   0   25.50    5.50
  -1   7   0   26.70    4.40
   1   7   0   25.30    4.50
  -1   7   0   36.60    9.10
  -2  -7   0   23.10    5.60
  -2  -7   0   18.10    5.60
   2  -7   0   19.10    6.00
   2  -7   0   20.40    5.60
  -2   7   0   20.00    5.00
  -2   7   0   24.00    7.20
   2   7   0   22.00    6.70
   3  -7   0   33.00    7.60
   3  -7   0   24.60    6.40
  -3  -7   0   25.20    4.70
  -3  -7   0   26.50    5.50
  -3   7   0   29.90    8.20
  -3   7   0   26.10    4.30
   3   7   0   27.10    8.30
   4  -7   0   20.00    5.60
  -4  -7   0   21.70    5.40
   4  -7   0   15.20    5.20
  -4  -7   0   23.20    6.00
  -4   7   0   19.00    6.70
   4   7   0   15.80    6.80
  -4   7   0   18.80    4.00
  -5  -7   0   34.30    5.20
  -5  -7   0   42.00    6.60
   5  -7   0   26.50    5.40
  -5  -7   0   35.90    6.40
   5   7   0   32.90    8.90
  -5   7   0   31.10    6.30
  -5   7   0   30.20    4.20
  -6  -7   0   28.20    4.40
   6  -7   0   18.40    5.20
  -6  -7   0   22.00    6.20
  -6   7   0   19.30    7.30
   6   7   0   18.70    6.70
   6   7   0   26.20    6.60
  -6   7   0   19.30    2.80
  -7  -7   0    6.30    3.60
  -7  -7   0    6.00    3.60
   7  -7   0    3.70    4.80
  -7   7   0   -1.20    4.60
   7   7   0    3.40    4.60
   7   7   0   10.90    4.80
  -8  -7   0    7.00    5.80
   8   7   0    0.30    4.10
   0  -8   0   27.70    7.50
   0   8   0   24.70    4.90
   0   8   0   42.20   10.70
  -1  -8   0    9.10    5.10
   1  -8   0   12.00    5.40
   1   8   0   17.70    6.70
  -1   8   0   22.20    7.50
  -1   8   0   16.90    5.00
   1   8   0   15.30    7.10
  -2  -8   0    2.00    3.00
  -2  -8   0    4.30    4.20
   2  -8   0    0.10    3.50
   2   8   0    0.60    3.70
  -2   8   0    8.40    3.70
  -2   8   0   16.20    7.00
  -3  -8   0    7.00    3.50
   3  -8   0    3.80    3.30
   3  -8   0    7.70    5.00
  -3  -8   0    8.30    4.20
  -3   8   0   10.10    5.60
  -3   8   0    6.50    2.80
   3   8   0    5.90    4.70
   4  -8   0   15.90    5.60
  -4  -8   0   10.40    4.60
  -4  -8   0   11.30    4.30
   4  -8   0   15.90    5.60
  -4   8   0   17.60    7.10
   4   8   0   10.70    6.40
  -4   8   0   22.00    3.50
   5  -8   0   15.70    5.10
  -5  -8   0    8.70    3.40
  -5  -8   0   12.20    4.80
  -5   8   0   15.40    6.40
  -5   8   0   12.40    3.70
   5   8   0   10.20    6.80
  -6  -8   0   25.90    4.40
   6  -8   0   28.50    7.70
  -6   8   0   22.40    3.50
   6   8   0   30.60    9.40
  -6   8   0   25.30    8.70
   0  -9   0   -1.10    2.50
   0   9   0   -0.50    4.50
   0   9   0   -3.80    2.00
   1  -9   0   13.40    6.30
  -1  -9   0   12.00    6.30
   1   9   0   10.70    6.60
  -1   9   0   11.00    6.10
  -1   9   0    9.20    3.80
   2  -9   0   12.40    5.30
  -2  -9   0    0.10    3.70
  -2   9   0    3.10    3.00
   2   9   0    8.80    6.50
  -2   9   0    5.20    6.10
  -3  -9   0    1.90    4.70
   3  -9   0    2.90    3.10
  -3  -9   0   14.40    5.40
  -3   9   0    0.60    4.20
   3   9   0    7.30    6.50
  -3   9   0    2.30    2.40
  -4  -9   0   41.00    6.50
   4  -9   0   50.79    7.90
  -4  -9   0   52.69   11.40
  -4   9   0   33.50   10.60
  -4   9   0   49.80    5.70
   4   9   0   44.90    9.20
   5  -9   0   26.20    8.40
  -5  -9   0   27.60    8.50
  -5  -9   0   16.50    6.60
   0 -10   0   -0.50    3.10
   0  10   0    1.20    3.00
   0  10   0    1.60    4.90
   1 -10   0    1.80    4.00
   1  10   0   -4.50    6.50
  -1  10   0    5.90    3.40
   2 -10   0   16.40    8.00
 -10   0   1    4.10    4.20
 -10   0   1    3.00    4.50
  10   0  -1   -1.30    1.70
  10   0  -1    3.30    2.90
  -9   0   1    7.20    3.90
   9   0  -1    6.00    4.10
  -9   0   1   11.50    4.70
   8   0  -1   87.99    7.70
  -8   0   1   96.59   10.20
  -8   0   1   96.99   10.60
   8   0  -1   99.19   10.50
  -7   0   1   43.20    6.10
  -7   0   1   45.20    6.50
   7   0  -1   32.70    3.90
   7   0  -1   48.30    6.50
   6   0  -1  144.79    9.90
  -6   0   1  127.69   11.80
   6   0  -1  136.09   11.90
  -5   0   1  181.98   10.90
  -5   0   1  132.39   12.60
   5   0  -1  154.88   10.90
   5   0  -1  155.18   10.80
  -5   0   1  174.58   13.10
   4   0  -1   24.10    2.30
   4   0  -1   25.20    2.40
  -4   0   1   30.40    3.90
  -4   0   1   29.70    4.00
  -4   0   1   29.00    2.60
  -3   0   1  459.85   28.00
   3   0  -1  425.56   27.60
  -3   0   1  464.45   29.10
   3   0  -1  433.46   27.70
  -3   0   1  466.95   29.20
  -2   0   1   45.20    3.40
  -2   0   1   43.80    3.90
  -2   0   1   40.60    4.10
  -1   0   1   55.39    4.00
  -1   0   1   51.69    3.90
  -1   0   1   50.79    3.70
  -1   0  -1   34.60    2.70
  -1   0  -1   28.70    2.80
  -1   0  -1   34.80    2.50
   1   0   1   32.80    2.50
   2   0   1   59.19    4.50
  -2   0  -1   60.09    5.00
  -2   0  -1   79.09    5.60
  -2   0  -1   62.79    4.50
  -3   0  -1  579.64   34.30
   3   0   1  490.65   32.80
  -3   0  -1  538.25   32.70
  -3   0  -1  510.25   32.70
  -4   0  -1   17.30    2.00
   4   0   1   17.80    2.30
  -4   0  -1   18.20    3.30
  -4   0  -1   17.50    3.00
  -4   0  -1   19.20    2.10
  -5   0  -1  225.18   17.40
  -5   0  -1  307.37   17.60
   5   0   1  286.17   18.20
  -5   0  -1  321.17   20.50
  -5   0  -1  253.37   19.70
  -6   0  -1   72.19    7.50
  -6   0  -1   66.99    7.70
   6   0   1   64.49    5.90
   6   0   1   67.79    7.30
   7   0   1   78.99    9.20
   7   0   1   93.19    7.80
  -7   0  -1   91.19    9.40
  -7   0  -1   97.69    9.60
   8   0   1  129.79   12.30
  -8   0  -1  137.59   12.50
  -8   0  -1  114.39   11.70
   8   0   1  113.89    9.90
   9   0   1   12.00    4.90
  -9   0  -1    9.40    4.00
  -9   0  -1   15.90    5.50
 -10   0  -1    3.10    2.80
 -10   0  -1    1.60    4.00
  10   0   1    1.00    3.50
  10   0   1    5.80    5.40
 -10  -1   1    4.40    4.70
  10  -1  -1    6.00    2.20
  10  -1  -1    3.70    3.40
  10   1  -1    5.80    2.20
 -10   1   1    6.70    5.20
  10   1  -1    1.80    2.80
 -10   1   1    8.20    7.20
  -9  -1   1   19.40    6.10
   9  -1  -1   24.00    3.30
   9  -1  -1   19.80    5.90
  -9  -1   1   13.70    5.20
  -9   1   1   17.10    5.30
  -9   1   1   14.80    5.20
   9   1  -1   12.00    4.30
   9   1  -1   21.60    3.40
  -8  -1   1   13.40    5.00
   8  -1  -1    9.60    2.60
  -8  -1   1   12.30    4.60
   8   1  -1   11.60    4.10
   8   1  -1   14.60    3.00
  -8   1   1   19.30    5.50
  -8   1   1    6.90    3.60
   7  -1  -1  150.48   10.00
  -7  -1   1  125.99   12.10
  -7  -1   1  121.29   12.60
   7   1  -1  134.19   12.40
  -7   1   1  116.09   12.00
   7   1  -1  142.69   10.10
  -7   1   1  126.89   12.10
   6  -1  -1   54.69    4.70
  -6  -1   1   49.30    6.30
  -6  -1   1   53.79    7.00
   6   1  -1   54.99    4.80
  -6   1   1   47.80    6.20
   6   1  -1   59.89    6.80
  -6   1   1   49.90    6.40
   5  -1  -1  169.18   11.30
  -5  -1   1  169.98   13.20
  -5  -1   1  132.79   13.10
   5  -1  -1  158.28   11.00
  -5  -1   1  188.98   11.50
   5  -1  -1  164.48   11.20
   5   1  -1  155.28   11.20
   5   1  -1  149.19   12.90
  -5   1   1  185.28   13.20
  -5   1   1  181.98   13.30
   4  -1  -1  268.47   17.80
  -4  -1   1  297.67   18.30
   4  -1  -1  285.77   18.20
  -4  -1   1  297.47   19.80
   4  -1  -1  277.77   17.90
  -4  -1   1  246.38   19.90
  -4   1   1  290.07   19.60
  -4   1   1  312.47   19.50
   4   1  -1  294.67   18.20
   4   1  -1  263.87   18.00
   4   1  -1  262.27   19.40
   3  -1  -1  754.52   51.09
  -3  -1   1  788.82   52.59
  -3  -1   1  867.31   51.79
   3  -1  -1  869.81   51.69
   3  -1  -1  833.22   51.29
  -3  -1   1  953.70   53.59
  -3  -1   1  845.32   50.99
   3   1  -1  754.02   52.49
   3   1  -1  765.32   51.39
  -3   1   1  897.61   51.69
  -3   1   1  820.62   52.59
  -3   1   1  913.61   52.39
  -2  -1   1  387.56   26.30
   2  -1  -1  395.76   25.40
   2  -1  -1  374.96   24.90
  -2  -1   1  428.76   25.00
  -2  -1   1  420.76   25.60
   2  -1  -1  393.96   25.00
  -2  -1   1  449.95   25.20
  -2   1   1  437.36   25.60
   2   1  -1  386.96   25.10
   2   1  -1  368.86   25.90
  -2   1   1  413.56   26.00
   1  -1  -1  253.77   16.70
  -1  -1   1  258.97   17.40
   1  -1  -1  243.38   17.00
  -1  -1   1  267.67   17.20
  -1  -1   1  251.67   16.90
   1   1  -1  286.17   16.90
  -1   1   1  275.27   16.70
  -1   1   1  285.17   17.40
   1   1  -1  268.27   17.40
  -1   1   1  305.67   16.70
   0  -1   1   77.19    5.30
   0  -1  -1   72.39    5.50
   0  -1   1   71.89    5.40
   0  -1  -1   73.99    5.30
   0  -1   1   70.69    5.50
   0   1   1   74.39    5.60
   0   1   1   81.09    5.30
   0   1  -1   78.49    5.50
   0   1  -1   73.19    5.30
   0   1  -1   79.89    5.70
   1  -1   1  306.27   19.60
   1  -1   1  318.47   19.60
  -1  -1  -1  322.57   20.00
  -1  -1  -1  275.07   19.70
  -1  -1  -1  324.17   19.70
  -1   1  -1  324.37   19.70
   1   1   1  296.47   19.80
   1   1   1  294.67   19.50
  -1   1  -1  324.77   20.00
   1   1   1  313.57   19.90
  -1   1  -1  334.47   19.60
   2  -1   1  312.57   19.80
  -2  -1  -1  313.57   19.80
   2  -1   1  318.37   19.60
  -2  -1  -1  308.77   19.80
  -2  -1  -1  288.77   20.50
  -2   1  -1  312.77   20.40
  -2   1  -1  308.27   19.60
   2   1   1  313.17   19.80
  -2   1  -1  318.47   20.20
   2   1   1  317.87   20.30
   3  -1   1  541.15   33.10
  -3  -1  -1  527.95   32.90
  -3  -1  -1  486.35   33.10
  -3  -1  -1  531.25   34.50
  -3  -1  -1  513.95   34.00
   3   1   1  544.55   34.10
  -3   1  -1  533.55   34.00
  -3   1  -1  532.15   34.10
   3   1   1  536.25   33.10
  -3   1  -1  549.95   32.80
   4  -1   1  265.37   16.90
  -4  -1  -1  230.38   17.80
  -4  -1  -1  274.77   16.60
  -4  -1  -1  264.87   18.60
  -4  -1  -1  267.27   16.40
  -4  -1  -1  278.57   16.90
  -4   1  -1  235.48   17.90
  -4   1  -1  255.67   18.00
   4   1   1  267.97   18.10
   4   1   1  246.88   16.80
  -4   1  -1  241.98   16.30
  -4   1  -1  246.18   16.40
  -5  -1  -1  184.68   10.90
  -5  -1  -1  131.59   12.80
  -5  -1  -1  129.89   12.40
   5  -1   1  169.88   11.40
  -5   1  -1  164.18   12.90
   5   1   1  171.78   11.50
  -5   1  -1  182.48   13.10
   5   1   1  162.38   12.80
  -5   1  -1  166.88   10.60
  -5   1  -1  148.99   10.50
   6  -1   1   60.19    5.50
  -6  -1  -1   53.89    4.70
  -6  -1  -1   50.39    6.70
  -6  -1  -1   66.59    7.20
  -6   1  -1   73.39    7.30
   6   1   1   66.09    7.20
   6   1   1   64.69    5.60
  -6   1  -1   62.09    7.10
  -7  -1  -1  116.99   11.20
  -7  -1  -1  134.59   11.90
   7  -1   1  123.79    9.40
  -7   1  -1  120.29   11.10
   7   1   1  104.39   10.90
   7   1   1  120.59    9.40
  -7   1  -1   89.99   10.50
  -8  -1  -1   20.10    5.90
  -8  -1  -1   12.30    4.90
   8  -1   1   15.80    3.90
  -8   1  -1    8.80    4.00
   8   1   1   11.80    4.70
   8   1   1   11.20    3.20
  -8   1  -1   16.50    5.30
   9  -1   1   15.40    6.70
   9  -1   1   12.60    3.60
  -9  -1  -1   12.30    4.50
  -9  -1  -1   25.50    7.20
   9   1   1   12.40    3.80
  -9   1  -1   20.80    4.50
  -9   1  -1   16.80    5.50
   9   1   1   17.40    5.70
 -10  -1  -1    3.90    4.50
  10  -1   1    3.20    3.40
  10  -1   1   12.80    7.40
 -10   1  -1    6.60    3.70
 -10   1  -1   13.70    5.50
  10   1   1    1.80    3.20
  10   1   1    5.00    5.80
  10  -2  -1   29.80    5.70
 -10  -2   1   22.50    7.40
  10  -2  -1    3.60    2.00
  10   2  -1   10.00    4.50
 -10   2   1    7.20    5.40
  10   2  -1   16.80    5.20
   9  -2  -1    6.40    2.30
  -9  -2   1    6.30    4.50
  -9   2   1    4.00    3.40
   9   2  -1    5.10    3.20
   9   2  -1    8.30    3.70
  -8  -2   1    5.10    3.60
   8  -2  -1    4.90    2.40
  -8   2   1   13.30    6.60
  -8   2   1    3.60    3.60
   8   2  -1    7.40    4.50
   8   2  -1    3.50    2.40
  -7  -2   1   55.39    7.80
   7  -2  -1   54.19    5.40
  -7   2   1   56.19    7.40
   7   2  -1   50.29    5.40
  -7   2   1   55.89    6.90
   7   2  -1   64.59    7.70
   6  -2  -1    7.30    2.20
  -6  -2   1    7.20    3.70
   6   2  -1   13.30    3.00
  -6   2   1    5.80    3.10
  -6   2   1   20.30    5.40
   6   2  -1    7.40    3.30
   5  -2  -1  166.38   12.10
  -5  -2   1  198.18   15.20
   5  -2  -1  177.68   12.50
  -5  -2   1  196.98   12.60
  -5  -2   1  166.68   11.30
   5   2  -1  188.58   12.50
  -5   2   1  161.58   13.10
   5   2  -1  157.48   13.70
  -5   2   1  198.38   14.40
   4  -2  -1  237.68   17.50
  -4  -2   1  274.67   17.40
  -4  -2   1  290.27   18.40
   4  -2  -1  266.27   17.80
   4  -2  -1  289.07   18.30
  -4  -2   1  302.87   17.70
  -4  -2   1  274.67   20.10
  -4   2   1  299.97   18.70
   4   2  -1  274.87   18.00
   4   2  -1  240.58   19.10
  -4   2   1  258.77   19.20
   3  -2  -1  500.85   33.20
  -3  -2   1  439.86   34.10
   3  -2  -1  507.35   32.60
  -3  -2   1  547.35   32.90
   3  -2  -1  514.65   32.80
  -3  -2   1  524.15   33.40
  -3  -2   1  597.24   32.70
  -3   2   1  559.74   34.20
  -3   2   1  541.45   32.00
   3   2  -1  518.95   34.10
  -3   2   1  525.25   33.00
   3   2  -1  545.95   32.90
  -3   2   1  470.45   32.00
  -2  -2   1   80.69    6.60
   2  -2  -1   86.29    6.10
  -2  -2   1   69.89    6.70
  -2  -2   1   68.79    6.00
   2  -2  -1   71.99    6.30
  -2   2   1   89.49    5.80
  -2   2   1   75.79    5.70
  -2   2   1   98.99    7.30
   2   2  -1   87.89    7.00
  -2   2   1   90.69    5.70
   2   2  -1   91.69    6.30
  -1  -2   1 2317.87  139.09
   1  -2  -1 2259.87  139.29
  -1  -2   1 2241.68  139.49
  -1  -2   1 2211.78  139.39
   1  -2  -1 2183.08  138.89
  -1   2   1 2488.75  138.99
   1   2  -1 2176.88  139.59
   1   2  -1 2409.16  139.19
  -1   2   1 2313.07  139.79
   1   2  -1 2175.88  138.89
   0  -2  -1 8646.04  567.34
   0  -2   1 9366.86  567.54
   0  -2   1 9236.38  567.84
   0  -2  -1 9616.74  567.54
   0  -2   1 9182.78  567.44
   0  -2  -1 9167.58  567.84
   0  -2   1 9228.48  567.34
   0  -2  -1 8851.21  566.84
   0   2  -1 8827.22  567.34
   0   2   1 8992.20  567.24
   0   2   1 9730.43  567.44
   0   2   1 9999.00  568.24
   0   2  -1 9707.73  567.44
   0   2  -1 9968.00  568.34
   0   2  -1 9851.91  567.54
  -1  -2  -1 2217.88  136.59
  -1  -2  -1 2191.48  136.49
   1  -2   1 2098.09  136.49
   1  -2   1 2296.97  136.59
  -1  -2  -1 2258.27  136.89
   1  -2   1 2091.39  136.69
  -1  -2  -1 2339.37  136.59
   1   2   1 2426.56  136.69
  -1   2  -1 2316.17  137.29
   1   2   1 2080.89  136.39
  -1   2  -1 2359.46  136.59
   1   2   1 2189.68  136.99
  -1   2  -1 2349.36  136.19
  -1   2  -1 2081.79  136.79
   2  -2   1  142.29    9.70
  -2  -2  -1  142.59    9.90
  -2  -2  -1  136.89    9.70
  -2  -2  -1  136.79   10.30
   2  -2   1  139.89    9.60
   2   2   1  131.99    9.60
   2   2   1  137.39   10.20
  -2   2  -1  140.79    9.50
  -2   2  -1  136.29    9.40
   2   2   1  123.59    9.40
  -2   2  -1  138.49   10.40
  -3  -2  -1  775.42   48.70
   3  -2   1  694.03   47.10
   3  -2   1  810.72   47.30
  -3  -2  -1  760.52   47.40
  -3  -2  -1  797.12   47.50
  -3   2  -1  734.83   46.80
   3   2   1  803.82   48.10
  -3   2  -1  807.52   47.00
  -3   2  -1  692.43   48.10
   3   2   1  706.53   48.10
  -3   2  -1  763.52   47.50
   3   2   1  738.03   47.20
   4  -2   1  201.48   13.30
  -4  -2  -1  210.98   13.10
  -4  -2  -1  194.58   13.20
  -4  -2  -1  165.08   14.40
  -4   2  -1  192.88   12.60
   4   2   1  213.98   14.70
  -4   2  -1  176.88   14.20
  -4   2  -1  182.28   12.70
   4   2   1  192.68   13.20
  -4   2  -1  181.98   13.80
  -5  -2  -1  269.87   17.20
   5  -2   1  254.57   17.40
  -5  -2  -1  281.57   17.40
  -5  -2  -1  250.87   19.20
  -5   2  -1  276.97   16.60
  -5   2  -1  286.37   18.70
  -5   2  -1  237.38   16.30
   5   2   1  251.67   18.90
  -5   2  -1  213.38   18.40
   5   2   1  246.08   17.40
  -6  -2  -1   13.10    4.30
  -6  -2  -1   14.30    2.40
   6  -2   1   21.10    3.40
   6   2   1   13.60    4.50
  -6   2  -1   20.60    4.20
   6   2   1   18.30    3.10
  -6   2  -1   21.80    3.80
  -7  -2  -1   39.70    3.50
   7  -2   1   41.10    4.80
  -7  -2  -1   36.10    6.30
   7   2   1   43.10    4.90
   7   2   1   37.50    6.10
  -7   2  -1   47.00    6.40
  -7   2  -1   32.80    5.20
   8  -2   1    2.30    2.70
  -8  -2  -1    0.70    2.90
  -8   2  -1    4.10    3.40
   8   2   1    1.20    3.30
  -8   2  -1    1.90    2.80
   8   2   1    0.90    2.20
   9  -2   1    6.30    3.60
  -9  -2  -1    8.20    4.80
   9   2   1    5.70    2.80
   9   2   1    8.20    4.90
  -9   2  -1    2.10    2.20
  10  -2   1   15.20    7.20
  10  -2   1    8.60    4.20
 -10  -2  -1   16.70    6.80
 -10   2  -1    9.30    4.30
  10   2   1   17.40    7.20
  10   2   1   17.40    4.80
 -10  -3   1    8.00    6.00
  10  -3  -1    3.80    2.30
  10   3  -1    4.70    3.40
 -10   3   1    3.40    4.60
  10   3  -1    5.40    4.00
   9  -3  -1    2.90    1.90
  -9  -3   1   10.00    5.80
   9   3  -1    3.30    3.20
   9   3  -1   13.30    4.10
  -9   3   1    4.30    4.60
  -8  -3   1   34.00    6.70
   8  -3  -1   33.00    4.50
   8   3  -1   33.80    4.90
   8   3  -1   31.60    5.80
  -8   3   1   26.50    5.50
   7  -3  -1   22.30    3.50
  -7  -3   1   29.20    5.50
   7   3  -1   18.70    3.70
   7   3  -1   23.00    6.40
  -7   3   1   24.70    6.80
   6  -3  -1   69.09    6.10
  -6  -3   1   83.39    8.90
  -6  -3   1   63.79    5.10
   6   3  -1   61.59    7.70
  -6   3   1   50.29    7.10
   6   3  -1   69.09    6.40
  -5  -3   1   46.60    4.80
   5  -3  -1   46.30    4.80
   5  -3  -1   43.00    4.40
  -5  -3   1   36.00    4.00
  -5  -3   1   52.69    6.50
   5   3  -1   48.50    4.90
   5   3  -1   40.50    5.70
  -5   3   1   39.70    5.60
  -5   3   1   51.99    5.00
  -4  -3   1  102.29    7.50
  -4  -3   1   80.29    7.70
  -4  -3   1   84.19    8.80
   4  -3  -1   80.29    7.60
   4  -3  -1  104.09    7.70
  -4   3   1  112.19    9.10
  -4   3   1   95.19    6.20
  -4   3   1   99.79    7.30
   4   3  -1   81.29    8.40
   4   3  -1  112.09    7.90
  -4   3   1   85.59    6.20
   3  -3  -1  164.48   12.00
  -3  -3   1  183.58   12.40
  -3  -3   1  162.48   11.50
  -3  -3   1  154.78   12.60
   3  -3  -1  162.08   11.50
  -3   3   1  162.08   10.80
   3   3  -1  151.68   13.50
   3   3  -1  167.28   11.60
  -3   3   1  155.48   12.50
  -3   3   1  163.98   10.70
   3   3  -1  136.79   12.20
  -2  -3   1  319.27   22.90
   2  -3  -1  362.36   23.10
  -2  -3   1  321.47   22.90
  -2  -3   1  329.27   22.30
   2  -3  -1  340.07   22.20
   2   3  -1  329.37   23.30
  -2   3   1  355.76   22.00
   2   3  -1  366.96   22.60
  -2   3   1  378.86   23.70
   2   3  -1  338.67   22.30
  -2   3   1  315.17   21.90
   1  -3  -1 1741.43  112.49
  -1  -3   1 1836.02  111.89
  -1  -3   1 1789.52  111.79
  -1  -3   1 1875.11  112.59
   1  -3  -1 1786.72  111.79
  -1  -3   1 1740.53  111.89
   1  -3  -1 1916.31  111.89
   1   3  -1 1723.53  112.69
   1   3  -1 1723.43  111.69
   1   3  -1 1983.50  112.09
  -1   3   1 1809.52  112.79
  -1   3   1 1908.41  111.69
   0  -3  -1 1469.55   93.09
   0  -3  -1 1555.44   93.99
   0  -3   1 1508.45   93.89
   0  -3   1 1442.06   93.79
   0  -3  -1 1487.75   94.49
   0  -3  -1 1551.34   93.99
   0  -3   1 1533.55   94.49
   0  -3   1 1535.15   93.59
   0   3  -1 1534.05   94.99
   0   3  -1 1408.86   93.69
   0   3   1 1574.04   93.89
   0   3  -1 1575.84   93.69
   0   3   1 1525.15   93.69
   0   3  -1 1555.54   93.99
   0   3   1 1586.24   94.99
  -1  -3  -1 1271.47   76.89
   1  -3   1 1191.88   77.09
   1  -3   1 1212.88   76.79
   1  -3   1 1157.18   76.69
  -1  -3  -1 1243.08   76.79
  -1  -3  -1 1208.98   77.19
  -1  -3  -1 1258.47   76.69
  -1   3  -1 1301.17   76.79
  -1   3  -1 1283.67   75.99
  -1   3  -1 1275.97   77.89
   1   3   1 1264.77   77.59
   1   3   1 1284.07   76.79
   1   3   1 1198.88   76.49
  -1   3  -1 1173.18   76.39
  -2  -3  -1  403.36   26.30
   2  -3   1  397.46   26.10
  -2  -3  -1  385.66   26.60
   2  -3   1  415.96   26.60
   2  -3   1  367.36   26.10
  -2  -3  -1  426.56   26.70
  -2  -3  -1  410.76   26.30
  -2   3  -1  404.06   25.40
   2   3   1  419.86   26.30
   2   3   1  400.66   27.00
  -2   3  -1  397.76   27.20
  -2   3  -1  404.36   25.90
   2   3   1  386.16   26.00
   3  -3   1  105.89    8.00
  -3  -3  -1   84.59    7.70
  -3  -3  -1   92.99    8.60
  -3  -3  -1   97.99    8.30
   3  -3   1   94.49    8.00
  -3   3  -1  105.19    7.60
   3   3   1  111.19    9.00
  -3   3  -1   94.09    7.30
   3   3   1  104.49    8.00
  -3   3  -1   96.99    8.80
   3   3   1  110.59    8.20
  -4  -3  -1  168.18   11.80
  -4  -3  -1  142.39   12.60
  -4  -3  -1  160.78   11.50
   4  -3   1  161.88   11.50
   4  -3   1  155.18   11.40
   4   3   1  142.99   12.30
  -4   3  -1  150.38   10.50
  -4   3  -1  167.98   11.60
  -4   3  -1  131.69   12.20
   4   3   1  153.78   11.40
  -5  -3  -1   36.90    4.30
  -5  -3  -1   44.00    6.00
   5  -3   1   40.00    4.60
  -5  -3  -1   49.20    4.80
  -5   3  -1   42.70    3.60
   5   3   1   39.00    4.60
   5   3   1   36.60    5.50
  -5   3  -1   39.00    4.70
  -5   3  -1   36.10    5.20
   6  -3   1   55.39    5.60
  -6  -3  -1   57.09    5.20
  -6  -3  -1   52.19    7.20
  -6   3  -1   52.09    6.80
   6   3   1   60.19    5.80
  -6   3  -1   44.30    3.80
  -6   3  -1   67.09    6.50
   6   3   1   51.19    6.70
  -7  -3  -1   20.90    3.00
  -7  -3  -1   22.00    6.20
   7  -3   1   23.00    4.10
   7   3   1   21.20    6.30
   7   3   1   20.70    4.00
  -7   3  -1   19.90    6.00
   8  -3   1   24.80    4.30
  -8  -3  -1   28.50    7.00
  -8  -3  -1   11.70    1.80
  -8   3  -1   22.90    6.20
   8   3   1   16.80    5.80
   8   3   1   17.00    4.20
  -9  -3  -1   11.50    5.80
   9  -3   1   26.40    5.00
   9   3   1   16.60    4.50
  -9   3  -1   11.10    3.70
   9   3   1   10.30    6.50
 -10  -3  -1   -0.80    4.30
  10  -3   1    2.40    3.70
  10   3   1    2.10    4.70
  10   3   1    6.40    4.00
 -10   3  -1    2.30    3.40
   9  -4  -1    8.20    2.80
  -9  -4   1    2.70    3.20
  -9   4   1    5.50    6.20
   9   4  -1    5.70    3.60
   9   4  -1    3.90    4.10
  -8  -4   1   29.40    5.50
   8  -4  -1   31.60    4.60
   8   4  -1   11.00    4.40
  -8   4   1   32.20    6.00
   8   4  -1   23.20    4.50
  -7  -4   1   10.10    2.00
  -7  -4   1   12.50    5.10
   7  -4  -1   12.80    3.90
   7   4  -1    2.80    4.00
  -7   4   1   10.60    4.70
   7   4  -1   11.40    3.50
  -6  -4   1   81.89    7.00
  -6  -4   1   99.69   10.20
   6  -4  -1   88.29    7.80
   6   4  -1   82.39    7.90
   6   4  -1   83.99    9.40
  -6   4   1   74.59    8.80
  -5  -4   1   60.59    7.20
   5  -4  -1   38.70    5.40
  -5  -4   1   59.29    6.20
   5  -4  -1   48.40    5.40
  -5   4   1   51.29    6.60
   5   4  -1   54.19    6.80
   5   4  -1   49.50    5.50
  -4  -4   1  114.49   11.60
   4  -4  -1  133.29   10.70
  -4  -4   1  142.19   11.40
  -4  -4   1  141.49   10.60
   4  -4  -1  124.79   11.40
   4   4  -1  142.29   12.20
   4   4  -1  159.88   11.10
  -4   4   1  133.69   11.90
  -4   4   1  141.59    9.40
  -3  -4   1   24.10    3.60
   3  -4  -1   38.50    4.20
   3  -4  -1   23.20    4.00
  -3  -4   1   34.80    4.70
  -3  -4   1   22.40    4.10
  -3   4   1   33.90    3.50
   3   4  -1   33.50    4.10
   3   4  -1   36.30    5.00
  -3   4   1   38.70    5.20
   2  -4  -1  270.87   19.50
  -2  -4   1  278.07   18.70
   2  -4  -1  270.17   19.10
  -2  -4   1  289.97   19.60
  -2  -4   1  275.07   18.60
  -2  -4   1  258.77   19.00
   2  -4  -1  271.67   18.40
   2   4  -1  270.97   18.70
   2   4  -1  241.68   19.40
   2   4  -1  261.07   18.40
  -2   4   1  251.47   19.60
  -2   4   1  269.67   18.10
   1  -4  -1   79.39    7.20
  -1  -4   1   93.49    7.60
  -1  -4   1   87.69    8.10
  -1  -4   1   76.79    7.20
   1  -4  -1   91.19    7.40
  -1  -4   1   82.49    7.20
   1  -4  -1   77.79    7.80
   1   4  -1   78.29    7.20
  -1   4   1   88.19    7.20
   1   4  -1   76.39    8.10
   1   4  -1   93.79    7.40
  -1   4   1   97.39    8.70
  -1   4   1   93.39    7.50
   0  -4  -1  705.83   45.30
   0  -4   1  720.23   45.40
   0  -4   1  729.03   44.80
   0  -4   1  683.03   45.90
   0  -4   1  719.83   45.30
   0  -4  -1  681.63   45.90
   0  -4  -1  703.83   44.20
   0  -4  -1  692.93   45.20
   0   4   1  737.33   46.70
   0   4  -1  748.53   44.90
   0   4  -1  712.63   46.70
   0   4   1  708.43   45.00
   0   4   1  688.33   45.10
   0   4  -1  706.43   45.30
   0   4  -1  682.53   45.10
  -1  -4  -1   56.59    5.50
  -1  -4  -1   63.79    6.10
  -1  -4  -1   73.59    7.00
   1  -4   1   64.89    6.60
   1  -4   1   68.39    6.30
  -1  -4  -1   61.79    6.10
   1  -4   1   58.09    5.90
  -1   4  -1   70.09    5.30
  -1   4  -1   68.59    6.00
  -1   4  -1   63.19    6.00
   1   4   1   79.69    7.30
   1   4   1   64.29    6.00
   1   4   1   62.19    6.10
  -1   4  -1   61.79    7.00
   2  -4   1  152.58   11.20
  -2  -4  -1  130.69   10.90
   2  -4   1  113.59   11.00
  -2  -4  -1  154.58   11.80
   2  -4   1  121.59   10.70
  -2  -4  -1  164.48   11.40
  -2  -4  -1  133.99   11.10
  -2   4  -1  138.99   12.10
   2   4   1  150.88   11.10
   2   4   1  140.49   10.80
  -2   4  -1  145.09   10.70
  -2   4  -1  152.68    9.90
   2   4   1  161.48   12.30
  -3  -4  -1   59.29    6.60
  -3  -4  -1   66.69    6.70
   3  -4   1   69.89    6.60
  -3  -4  -1   65.89    6.30
   3  -4   1   64.89    6.10
  -3   4  -1   53.39    6.60
   3   4   1   69.79    7.10
  -3   4  -1   53.79    5.40
   3   4   1   60.99    6.00
  -3   4  -1   62.49    5.20
   3   4   1   62.79    6.10
  -4  -4  -1  142.39   12.80
  -4  -4  -1  130.99   11.30
  -4  -4  -1  161.38   12.30
   4  -4   1  150.78   11.90
   4  -4   1  166.68   11.80
   4   4   1  150.98   12.90
  -4   4  -1  148.19   10.70
   4   4   1  152.18   11.60
  -4   4  -1  142.79   12.70
  -5  -4  -1   92.99    8.20
   5  -4   1   86.59    7.90
  -5  -4  -1   90.89    7.80
  -5  -4  -1   92.89    9.70
  -5   4  -1   79.49    8.80
   5   4   1   83.39    7.90
   5   4   1   89.59    9.30
  -5   4  -1   82.19    6.70
  -6  -4  -1  106.69    8.90
  -6  -4  -1  125.39   11.90
   6  -4   1  106.59    9.10
   6   4   1  105.39    9.30
  -6   4  -1   94.19   10.20
   6   4   1  106.69   10.90
  -6   4  -1   93.59    7.10
  -7  -4  -1    7.70    4.10
   7  -4   1    3.40    3.30
  -7  -4  -1    6.10    2.60
   7   4   1    3.00    2.70
   7   4   1    6.10    4.10
  -7   4  -1   -0.90    3.00
  -8  -4  -1   29.10    5.70
   8  -4   1   24.90    5.30
  -8  -4  -1   18.10    2.80
   8   4   1   27.70    6.00
   8   4   1   21.20    4.30
  -8   4  -1   26.60    5.40
  -9  -4  -1    3.60    3.70
   9  -4   1   -0.80    3.90
   9   4   1    6.40    4.90
  -9   4  -1    3.80    4.00
   9   4   1    3.00    3.50
   9  -5  -1   17.60    5.10
  -9  -5   1   12.90    5.20
  -9   5   1    8.90    7.00
   9   5  -1   10.00    4.40
   9   5  -1    2.40    3.50
  -8  -5   1    2.30    3.60
   8  -5  -1   -0.10    3.10
  -8  -5   1    1.00    1.10
   8   5  -1    1.90    3.00
  -8   5   1    0.80    4.10
   8   5  -1    2.30    3.40
  -7  -5   1   61.29    5.70
  -7  -5   1   74.19    9.30
   7  -5  -1   67.19    7.20
  -7   5   1   48.40    7.50
   7   5  -1   51.19    6.60
   7   5  -1   58.09    8.40
  -6  -5   1   64.99    8.40
   6  -5  -1   61.59    6.60
  -6  -5   1   50.79    6.60
  -6  -5   1   59.89    6.10
   6   5  -1   57.89    6.70
   6   5  -1   51.89    7.60
  -6   5   1   56.29    7.60
   5  -5  -1   45.30    5.70
  -5  -5   1   41.80    5.10
  -5  -5   1   51.09    6.20
  -5  -5   1   61.69    7.50
   5   5  -1   47.60    6.00
  -5   5   1   48.80    6.90
  -5   5   1   43.10    3.90
   5   5  -1   47.30    7.00
   4  -5  -1   27.50    4.70
  -4  -5   1   33.60    4.30
  -4  -5   1   33.10    5.20
  -4  -5   1   26.50    4.70
   4  -5  -1   27.90    4.30
   4   5  -1   23.40    4.40
  -4   5   1   30.80    5.10
   4   5  -1   29.30    5.50
  -4   5   1   24.70    3.20
  -3  -5   1    7.80    3.30
   3  -5  -1    5.20    2.60
  -3  -5   1    6.00    2.40
  -3  -5   1    5.60    3.40
   3  -5  -1    7.50    3.30
  -3   5   1    9.50    2.50
   3   5  -1    7.30    3.80
  -3   5   1    6.30    3.50
   3   5  -1    3.40    2.50
  -2  -5   1   81.59    8.30
   2  -5  -1   86.49    9.10
   2  -5  -1  103.29    8.70
  -2  -5   1   92.09    9.20
  -2  -5   1   88.79    8.30
  -2   5   1   95.69    8.10
  -2   5   1  107.59   10.10
   2   5  -1   98.59    8.70
   2   5  -1   97.79    8.40
   2   5  -1   86.39    9.40
   1  -5  -1   96.19    8.20
  -1  -5   1   85.09    8.80
  -1  -5   1   82.29    7.50
  -1  -5   1  100.59    8.30
  -1  -5   1   82.69    7.90
   1  -5  -1   78.79    8.50
   1   5  -1   88.69    7.90
   1   5  -1   92.69    7.70
  -1   5   1   97.29    9.30
   1   5  -1   73.59    8.50
  -1   5   1   81.49    7.60
   1   5  -1   81.09    7.80
   0  -5   1  165.68   12.10
   0  -5  -1  162.28   12.80
   0  -5  -1  152.98   13.40
   0  -5   1  158.38   12.90
   0  -5   1  181.28   13.30
   0  -5  -1  174.38   13.10
   0  -5   1  153.18   13.50
   0   5  -1  154.98   12.70
   0   5  -1  172.48   12.80
   0   5   1  156.18   12.60
   0   5  -1  178.28   12.20
   0   5   1  177.68   14.40
   0   5  -1  156.18   14.10
  -1  -5  -1  131.89   10.50
  -1  -5  -1  140.19   12.00
   1  -5   1  134.69   11.30
  -1  -5  -1  161.38   11.60
  -1  -5  -1  141.29   11.30
   1  -5   1  136.79   12.00
   1  -5   1  144.59   11.50
   1   5   1  135.19   12.30
  -1   5  -1  133.59   11.10
   1   5   1  140.89   11.00
   1   5   1  136.89   11.20
  -1   5  -1  120.59   12.10
   2  -5   1  162.08   13.60
  -2  -5  -1  161.38   12.90
   2  -5   1  165.08   13.00
  -2  -5  -1  181.58   14.00
  -2  -5  -1  155.58   12.70
  -2   5  -1  165.38   14.40
   2   5   1  169.78   14.10
   2   5   1  157.18   12.70
  -2   5  -1  160.38   12.50
   2   5   1  176.98   13.20
  -3  -5  -1    8.00    3.20
   3  -5   1    9.10    3.60
  -3  -5  -1   17.20    4.80
   3  -5   1    9.80    3.50
  -3  -5  -1   10.30    3.50
   3   5   1   17.00    3.40
   3   5   1   19.40    5.50
  -3   5  -1   13.60    3.40
  -3   5  -1    8.50    3.80
  -4  -5  -1   18.90    4.90
   4  -5   1   18.60    4.70
   4  -5   1   16.40    4.10
  -4  -5  -1   20.10    4.10
  -4  -5  -1   16.90    4.00
   4   5   1   21.20    5.90
  -4   5  -1   19.50    4.20
   4   5   1   18.80    3.70
  -4   5  -1   19.50    2.90
  -5  -5  -1   58.89    7.60
   5  -5   1   63.09    6.70
  -5  -5  -1   59.99    7.00
  -5  -5  -1   78.39    7.00
  -5   5  -1   51.79    7.30
   5   5   1   54.19    7.50
   5   5   1   53.29    6.40
  -5   5  -1   59.69    5.50
   6  -5   1   60.49    6.70
  -6  -5  -1   54.69    5.80
  -6  -5  -1   46.20    7.20
   6   5   1   40.00    5.90
  -6   5  -1   47.10    4.40
   6   5   1   45.90    7.30
  -6   5  -1   58.59    7.60
  -7  -5  -1   30.60    6.00
   7  -5   1   33.80    5.30
  -7  -5  -1   30.70    4.30
   7   5   1   33.40    5.40
  -7   5  -1   37.20    6.10
   7   5   1   25.10    5.60
   8  -5   1    3.40    3.90
  -8  -5  -1    1.80    1.90
  -8  -5  -1    2.70    3.10
  -8   5  -1    1.70    2.70
   8   5   1    3.20    3.30
   8   5   1    2.00    4.20
   9  -5   1    5.00    4.80
  -9  -5  -1    3.50    3.90
  -9  -5  -1    4.40    2.20
  -9   5  -1   11.70    3.90
   9   5   1    5.40    5.20
   9   5   1    6.60    4.70
   8  -6  -1   25.90    6.70
  -8  -6   1    9.30    4.60
  -8  -6   1   18.30    3.40
   8   6  -1   20.00    5.80
  -8   6   1   16.30    7.30
   8   6  -1   22.00    6.50
  -7  -6   1   10.80    5.20
  -7  -6   1   16.00    4.00
   7  -6  -1   10.70    4.80
   7   6  -1   19.40    5.90
  -7   6   1    5.70    4.70
   7   6  -1   12.20    5.00
  -6  -6   1   37.80    6.00
  -6  -6   1   44.10    7.40
  -6  -6   1   47.80    5.60
   6  -6  -1   47.20    6.40
   6   6  -1   46.20    7.10
  -6   6   1   40.50    6.80
   6   6  -1   34.80    6.10
  -5  -6   1   23.30    6.20
  -5  -6   1   12.80    4.30
  -5  -6   1   19.70    3.70
   5  -6  -1   18.00    5.10
  -5   6   1   18.40    2.80
  -5   6   1   18.80    5.70
   5   6  -1   13.10    4.50
   5   6  -1   12.20    5.20
   4  -6  -1  124.29   10.80
  -4  -6   1  112.49   10.30
  -4  -6   1  101.49   10.80
   4  -6  -1  145.99   12.30
  -4  -6   1  124.69   11.70
  -4   6   1   95.19   11.20
   4   6  -1  107.59   10.30
  -4   6   1  113.09    9.00
   4   6  -1  112.39   11.90
  -3  -6   1   10.50    4.10
  -3  -6   1    8.80    4.10
   3  -6  -1    5.90    3.30
  -3  -6   1   14.00    3.70
   3  -6  -1    7.00    3.50
   3   6  -1   17.60    5.70
  -3   6   1    6.40    3.70
   3   6  -1    8.70    3.20
  -3   6   1    8.50    2.90
   2  -6  -1   51.49    6.30
  -2  -6   1   51.69    7.10
  -2  -6   1   67.49    6.80
  -2  -6   1   46.60    5.90
   2  -6  -1   55.99    7.20
   2   6  -1   51.79    7.20
  -2   6   1   42.10    6.80
   2   6  -1   54.89    6.30
  -2   6   1   52.59    5.80
  -1  -6   1   66.39    7.40
   1  -6  -1   84.39    7.80
   1  -6  -1   68.99    8.00
  -1  -6   1   61.69    7.80
   1   6  -1   53.79    6.60
   1   6  -1   66.59    8.30
  -1   6   1   63.79    6.80
  -1   6   1   75.69    8.60
   0  -6  -1   68.29    8.10
   0  -6   1   73.49    7.90
   0  -6  -1   84.59    8.00
   0  -6   1   61.79    7.40
   0  -6   1   71.09    8.40
   0   6   1   69.99    7.40
   0   6   1   78.39    8.90
   0   6  -1   78.49    7.60
   0   6  -1   74.89    8.90
   1  -6   1  103.19    9.40
  -1  -6  -1   95.29    9.80
  -1  -6  -1   94.19    9.30
   1  -6   1  106.69   10.40
   1   6   1   83.29    9.80
  -1   6  -1   93.49   10.40
   1   6   1   91.09    8.80
  -1   6  -1   94.99    8.90
   2  -6   1   27.40    4.70
  -2  -6  -1   25.80    5.00
   2  -6   1   40.50    5.70
  -2  -6  -1   30.60    5.00
   2   6   1   27.30    4.50
  -2   6  -1   30.30    4.40
   2   6   1   27.80    5.30
  -2   6  -1   27.50    5.40
   3  -6   1   20.70    4.10
  -3  -6  -1   21.90    5.30
  -3  -6  -1   17.00    5.20
   3  -6   1   19.90    5.60
  -3  -6  -1   26.60    4.60
  -3   6  -1   26.20    7.10
   3   6   1   21.60    6.10
  -3   6  -1   22.30    4.60
   3   6   1   31.40    6.60
  -4  -6  -1   80.59    8.90
   4  -6   1   74.49    8.60
  -4  -6  -1   70.59    8.50
   4  -6   1   81.39    8.10
  -4  -6  -1   91.09    8.50
   4   6   1   80.39    9.60
  -4   6  -1   79.79    9.30
  -4   6  -1   71.29    7.00
   4   6   1   75.39    8.00
  -5  -6  -1   17.70    4.50
   5  -6   1   11.10    3.80
  -5  -6  -1   19.50    4.90
  -5  -6  -1   18.20    5.50
   5   6   1   12.20    5.70
  -5   6  -1   11.20    4.60
  -5   6  -1   14.40    3.40
   5   6   1   22.20    5.50
   6  -6   1   40.60    5.80
  -6  -6  -1   33.80    6.30
  -6  -6  -1   24.80    4.30
   6   6   1   29.00    5.20
  -6   6  -1   28.70    3.50
   6   6   1   28.60    5.70
  -6   6  -1   35.60    5.90
   7  -6   1    5.50    4.00
  -7  -6  -1    2.20    3.70
  -7  -6  -1   11.80    4.00
   7   6   1    8.30    5.70
   7   6   1   13.70    4.20
  -7   6  -1    4.20    3.40
  -8  -6  -1    6.50    3.90
   8  -6   1   10.80    5.50
  -8  -6  -1    1.70    2.30
   8   6   1   10.00    4.20
  -8   6  -1    6.60    4.80
   8   6   1    8.90    6.00
  -7  -7   1   14.60    5.40
   7  -7  -1   17.60    5.90
  -7  -7   1   15.30    4.60
   7   7  -1   15.10    6.10
   7   7  -1   17.70    6.00
  -7   7   1   23.60    7.50
  -6  -7   1    4.70    3.30
  -6  -7   1    3.90    1.90
   6  -7  -1    2.00    3.70
  -6  -7   1    6.30    3.80
   6   7  -1    5.00    3.60
   6   7  -1    1.10    2.90
  -6   7   1    4.30    5.10
  -5  -7   1   79.19    9.60
  -5  -7   1   94.19   10.60
   5  -7  -1   90.29    9.30
  -5  -7   1   90.39    8.70
   5   7  -1   81.69   10.20
  -5   7   1   61.79    9.00
  -5   7   1   82.59    6.80
   5   7  -1   62.99    8.50
  -4  -7   1   25.20    5.30
   4  -7  -1   28.20    7.10
   4  -7  -1   26.10    5.30
  -4  -7   1   27.70    4.80
  -4  -7   1   22.00    6.00
   4   7  -1   33.60    9.50
  -4   7   1   22.40    7.10
   4   7  -1   19.20    7.00
  -4   7   1   26.20    4.10
  -3  -7   1    2.80    2.80
  -3  -7   1    3.20    3.40
   3  -7  -1    1.40    3.30
   3  -7  -1    2.30    2.60
  -3   7   1    4.40    2.60
   3   7  -1    3.70    3.30
  -3   7   1    5.80    3.70
  -2  -7   1   26.80    4.90
  -2  -7   1   29.50    5.80
   2  -7  -1   31.00    5.50
   2  -7  -1   31.10    5.90
  -2   7   1   25.00    4.40
   2   7  -1   22.80    7.00
  -2   7   1   22.20    6.90
  -1  -7   1   34.50    8.30
  -1  -7   1   42.00    5.90
   1  -7  -1   27.30    5.20
   1  -7  -1   30.50    5.80
  -1   7   1   28.00    5.50
  -1   7   1   28.70    4.60
   1   7  -1   36.10    5.40
   1   7  -1   33.10    6.20
   0  -7  -1    4.40    3.60
   0  -7   1   13.80    5.30
   0   7  -1   14.30    5.80
   0   7   1    6.00    2.80
   0   7   1    8.40    4.20
   0   7  -1    8.90    3.70
  -1  -7  -1   28.10    7.40
   1  -7   1   31.00    5.70
  -1   7  -1   29.60    4.80
   1   7   1   24.30    4.60
  -1   7  -1   34.50    8.90
   1   7   1   33.40    5.90
   2  -7   1   22.90    4.70
   2  -7   1   28.70    7.20
  -2  -7  -1   24.20    6.60
  -2  -7  -1   33.30    5.50
   2   7   1   26.90    5.50
  -2   7  -1   33.10    8.70
  -2   7  -1   26.60    4.60
  -3  -7  -1    6.70    3.50
   3  -7   1    5.40    3.60
   3  -7   1    5.80    3.60
  -3  -7  -1   -0.10    2.50
   3   7   1    2.00    3.00
  -3   7  -1    0.10    2.20
  -3   7  -1    5.50    4.00
  -4  -7  -1   48.10    6.40
   4  -7   1   53.09    7.50
  -4  -7  -1   41.80    6.80
   4  -7   1   40.50    6.20
  -4   7  -1   36.10    6.80
  -4   7  -1   43.50    5.40
   4   7   1   37.60    7.20
  -5  -7  -1   92.89   10.20
   5  -7   1   64.39    8.50
  -5  -7  -1   74.69    9.20
  -5  -7  -1   87.09    8.70
   5   7   1   74.19    9.90
  -5   7  -1   71.99    7.20
  -5   7  -1   76.69    9.70
  -6  -7  -1    1.40    3.40
   6  -7   1   -1.40    2.80
  -6  -7  -1    1.40    2.30
  -6   7  -1    1.20    1.90
  -6   7  -1   -1.80    2.90
   6   7   1   13.60    6.00
  -7  -7  -1   26.60    5.70
  -7  -7  -1   28.60    4.50
   7  -7   1   29.30    7.30
   7   7   1   22.90    8.00
  -7   7  -1   26.20    5.70
  -8  -7  -1    6.70    5.00
  -6  -8   1   19.90    4.60
   6  -8  -1   23.60    7.00
  -6  -8   1   18.90    7.00
  -6   8   1   22.30    2.80
  -6   8   1   10.60    6.50
   6   8  -1   13.10    4.90
  -5  -8   1    4.90    2.80
  -5  -8   1   16.70    5.70
   5  -8  -1    6.60    4.70
   5   8  -1   14.90    5.40
  -5   8   1   10.40    5.60
  -5   8   1   13.10    3.50
  -4  -8   1   22.10    6.80
   4  -8  -1   23.00    6.50
  -4  -8   1   28.70    4.90
   4  -8  -1   10.70    4.80
   4   8  -1   21.40    4.60
  -4   8   1   24.40    7.90
  -4   8   1   20.20    4.50
  -3  -8   1   17.70    5.80
   3  -8  -1   19.20    6.20
   3  -8  -1   23.30    5.90
  -3  -8   1   19.30    5.90
  -3   8   1    9.10    3.70
  -3   8   1   22.70    3.90
   3   8  -1   13.30    5.20
  -2  -8   1   61.49    8.10
   2  -8  -1   64.19    8.90
   2  -8  -1   60.99    8.40
  -2  -8   1   64.99    9.20
  -2   8   1   48.20    6.60
  -2   8   1   46.60    8.20
   2   8  -1   59.39    8.80
  -1  -8   1  147.69   14.90
   1  -8  -1  157.58   15.40
   1   8  -1  147.09   15.40
  -1   8   1  156.48   13.60
  -1   8   1  141.79   15.00
   0  -8   1   47.10    7.40
   0  -8  -1   38.20    6.90
   0   8  -1   53.09    6.90
   0   8  -1   48.00    7.90
   0   8   1   37.10    6.00
   0   8   1   37.20    7.30
   1  -8   1  179.28   16.40
  -1  -8  -1  144.59   15.30
   1   8   1  130.79   15.10
   1   8   1  193.38   15.00
  -1   8  -1  155.88   13.90
  -1   8  -1  151.68   15.60
  -2  -8  -1   49.30    7.90
   2  -8   1   61.19    8.80
   2   8   1   52.69    8.50
  -2   8  -1   52.89    7.00
  -2   8  -1   57.19    8.60
  -3  -8  -1   16.00    4.90
  -3  -8  -1   13.90    5.60
   3  -8   1   18.60    6.50
   3   8   1   12.50    5.00
  -3   8  -1    9.50    4.50
  -3   8  -1   19.10    5.00
   4  -8   1   28.70    5.70
   4  -8   1   32.30    7.90
  -4  -8  -1   30.10    7.70
  -4  -8  -1   29.00    5.40
   4   8   1   31.80    9.00
  -4   8  -1   25.10    5.60
  -4   8  -1   24.30    4.00
  -5  -8  -1   35.00    8.30
   5  -8   1   27.50    7.20
  -5  -8  -1   21.50    5.60
   5   8   1   26.90    8.60
  -5   8  -1   21.30    5.00
  -5   8  -1   18.20    5.70
   6  -8   1   22.50    6.80
  -6  -8  -1    8.30    3.20
  -6   8  -1   15.80    3.50
  -6   8  -1   18.80    5.20
   6   8   1   26.30    9.10
   5  -9  -1   -1.50    4.10
  -5  -9   1    9.90    5.50
  -4  -9   1   21.30    7.20
   4  -9  -1   36.20   11.20
   4  -9  -1   36.50    9.40
  -4  -9   1   23.70    7.00
  -4   9   1   27.50    5.30
   4   9  -1   33.90    6.40
  -4   9   1   22.60    8.20
  -3  -9   1   13.50    6.60
   3  -9  -1   15.30    6.30
  -3  -9   1   13.40    4.70
   3   9  -1    8.80    4.20
  -3   9   1   15.60    7.10
  -3   9   1   16.70    4.20
  -2  -9   1   14.10    5.60
   2  -9  -1   12.60    5.70
  -2  -9   1    8.10    5.40
  -2   9   1   15.90    7.40
  -2   9   1   17.70    4.50
   2   9  -1   28.20    7.90
   1  -9  -1    8.20    3.90
  -1  -9   1   17.60    6.70
  -1   9   1   17.80    5.10
   1   9  -1   19.80    7.00
  -1   9   1   11.80    6.10
   0  -9   1   10.60    5.60
   0  -9  -1   20.60    7.20
   0   9  -1   18.60    5.20
   0   9   1    8.20    6.10
   0   9   1   14.20    4.90
   0   9  -1   15.20    6.30
   1  -9   1   18.80    6.90
  -1  -9  -1   13.80    6.70
  -1   9  -1   18.80    5.20
   1   9   1   15.20    7.60
  -1   9  -1   12.90    5.90
  -2  -9  -1    5.90    5.80
   2  -9   1   32.80    8.40
  -2   9  -1   10.30    4.00
  -2   9  -1   10.90    5.00
   2   9   1   12.10    6.50
   3  -9   1   12.90    5.70
  -3  -9  -1    0.40    4.50
  -3  -9  -1   13.50    4.60
  -3   9  -1   15.50    3.60
  -3   9  -1    7.30    4.10
   3   9   1    6.20    5.00
  -4  -9  -1   19.50    7.20
  -4  -9  -1   27.20    5.00
  -4   9  -1   21.80    4.00
   4   9   1   28.30    9.10
  -4   9  -1   25.00    7.40
  -5  -9  -1    4.60    4.80
  -5  -9  -1   10.10    4.40
   1 -10  -1    6.40    4.10
  -1  10   1    5.00    9.50
  -1  10   1    6.00    2.90
   0 -10   1    5.20    3.80
   0 -10  -1   10.30    5.90
   0  10  -1    0.20    5.70
   0  10   1   13.50    7.90
   0  10   1    9.50    4.10
   1 -10   1   14.90    6.40
  -1  10  -1   21.90    5.30
   2 -10   1    7.60    5.40
  -2  10  -1    6.10    3.70
 -10   0   2    2.80    4.80
  10   0  -2    3.30    1.80
  10   0  -2    3.60    3.20
 -10   0   2   12.30    5.30
  -9   0   2   16.00    5.70
  -9   0   2    3.70    3.60
   9   0  -2   14.30    2.80
   9   0  -2    5.00    3.50
  -8   0   2   19.90    5.50
  -8   0   2   13.50    4.60
   8   0  -2   21.00    6.10
   8   0  -2   16.20    2.80
  -7   0   2  127.59   11.80
   7   0  -2  125.89    9.40
  -7   0   2  135.49   12.40
   7   0  -2  132.19   12.00
   6   0  -2   79.19    8.10
   6   0  -2   75.79    5.80
  -6   0   2   72.19    8.30
  -6   0   2   76.89    8.00
   5   0  -2  225.68   15.80
  -5   0   2  261.47   18.20
   5   0  -2  220.48   15.70
  -5   0   2  263.17   16.40
  -5   0   2  294.87   19.00
  -4   0   2   23.10    3.60
   4   0  -2   14.90    1.60
  -4   0   2   20.20    3.20
  -4   0   2   18.20    2.20
   4   0  -2   14.10    1.60
  -3   0   2  201.58   12.90
  -3   0   2  200.98   13.90
  -3   0   2  178.18   13.50
  -2   0   2  726.23   45.00
  -2   0   2  769.02   45.30
  -2   0   2  675.93   44.60
  -1   0   2 3077.59  182.48
  -1   0   2 2871.91  182.48
  -1   0   2 3060.39  182.78
   0   0  -2   39.50    2.80
   0   0  -2   36.20    3.10
   0   0   2   37.80    2.90
   0   0   2   40.10    2.70
   1   0   2 2844.32  169.08
  -1   0  -2 2529.25  168.98
  -1   0  -2 3097.79  169.18
  -1   0  -2 2769.52  169.08
   1   0   2 2751.52  168.98
   1   0   2 2709.43  169.08
  -2   0  -2  701.53   44.90
   2   0   2  687.13   44.50
  -2   0  -2  782.92   45.40
  -2   0  -2  719.53   44.50
  -3   0  -2  107.69    8.40
  -3   0  -2  103.79    8.10
   3   0   2  111.89    7.40
  -3   0  -2   90.79    7.20
  -4   0  -2   15.50    2.80
  -4   0  -2   22.60    3.50
  -4   0  -2   19.90    2.40
  -4   0  -2   19.40    2.50
   4   0   2   21.20    2.60
  -5   0  -2  124.99    8.60
  -5   0  -2  123.29   10.40
  -5   0  -2  120.49   10.60
  -5   0  -2  117.49    8.60
   5   0   2  118.89    9.10
  -6   0  -2  183.18   13.70
  -6   0  -2  152.18   10.60
   6   0   2  148.49   11.40
  -6   0  -2  146.39   12.80
   6   0   2  144.99   12.80
   7   0   2  105.89   10.20
  -7   0  -2   93.09   10.00
   7   0   2   98.09    8.40
  -7   0  -2   99.29   10.00
  -8   0  -2    4.90    3.80
   8   0   2   17.00    5.40
   8   0   2    7.50    3.10
  -8   0  -2    3.50    3.30
  -9   0  -2    3.20    2.80
   9   0   2   13.30    5.20
  -9   0  -2    0.70    2.40
 -10   0  -2   12.90    4.50
 -10   0  -2    7.90    4.70
  10   0   2    0.00    4.70
  10   0   2    6.20    3.50
  10  -1  -2    4.00    2.00
  10  -1  -2   11.60    4.10
 -10  -1   2   15.60    6.20
 -10   1   2    4.50    4.60
  10   1  -2   14.70    2.80
  10   1  -2    6.70    3.50
   9  -1  -2   12.20    2.50
   9  -1  -2   14.40    5.30
  -9  -1   2   15.50    5.30
  -9  -1   2    5.90    4.20
  -9   1   2   13.20    4.80
   9   1  -2   14.30    2.80
   9   1  -2   13.20    4.60
  -9   1   2    6.80    4.30
   8  -1  -2   33.10    6.40
  -8  -1   2   41.40    6.30
  -8  -1   2   34.00    6.20
   8  -1  -2   33.20    3.90
  -8   1   2   31.40    5.40
  -8   1   2   25.40    5.40
   8   1  -2   34.50    4.10
   8   1  -2   29.80    5.60
  -7  -1   2   44.60    6.50
  -7  -1   2   34.80    5.60
   7  -1  -2   42.90    3.90
  -7   1   2   27.10    5.00
   7   1  -2   33.10    5.50
  -7   1   2   30.40    5.30
   7   1  -2   37.90    4.00
  -6  -1   2   43.70    5.80
  -6  -1   2   49.10    6.60
   6  -1  -2   46.10    4.10
   6   1  -2   48.30    4.30
  -6   1   2   48.60    6.10
   6   1  -2   46.70    6.00
  -6   1   2   44.40    5.90
   5  -1  -2   25.30    2.50
  -5  -1   2   29.40    3.20
   5  -1  -2   22.80    2.80
  -5  -1   2   25.30    3.90
   5  -1  -2   21.20    2.20
  -5  -1   2   24.30    4.30
  -5   1   2   29.60    4.40
  -5   1   2   30.90    4.40
  -5   1   2   29.20    3.00
   5   1  -2   23.10    2.60
   5   1  -2   21.20    3.60
   5   1  -2   18.10    3.10
   4  -1  -2   95.79    6.80
  -4  -1   2  115.69    9.40
  -4  -1   2  118.79    9.00
  -4  -1   2  110.99    7.70
   4  -1  -2   93.49    6.70
   4  -1  -2   98.39    7.50
  -4   1   2  117.69    8.90
   4   1  -2   97.09    7.00
  -4   1   2   96.79    8.40
   4   1  -2  100.39    8.50
  -4   1   2  112.99    7.60
   4   1  -2   92.99    7.00
  -3  -1   2  260.47   18.50
   3  -1  -2  242.78   17.30
  -3  -1   2  267.37   17.40
  -3  -1   2  296.07   18.30
  -3   1   2  283.87   18.00
  -3   1   2  280.07   17.30
   3   1  -2  248.68   16.90
   3   1  -2  249.78   18.00
   3   1  -2  258.37   16.80
  -3   1   2  283.77   18.20
  -2  -1   2   80.09    5.40
  -2  -1   2   82.99    6.90
  -2  -1   2   92.19    6.40
  -2  -1   2   90.49    5.40
   2  -1  -2   84.69    6.20
  -2   1   2   88.99    6.20
  -2   1   2   86.69    6.20
   2   1  -2   85.79    5.80
   2   1  -2   78.39    6.50
  -2   1   2   89.99    6.60
   2   1  -2   77.89    5.70
  -1  -1   2 1311.07   78.89
   1  -1  -2 1214.88   78.09
   1  -1  -2 1313.37   78.19
   1  -1  -2 1236.58   78.39
   1  -1  -2 1198.48   78.69
  -1  -1   2 1309.97   79.19
  -1  -1   2 1390.96   78.29
  -1   1   2 1227.08   78.69
  -1   1   2 1246.08   77.99
  -1   1   2 1302.57   78.39
   1   1  -2 1342.87   78.39
   1   1  -2 1299.17   78.89
  -1   1   2 1345.47   78.79
  -1   1   2 1259.57   77.89
   0  -1  -2   10.60    1.40
   0  -1   2   12.60    1.70
   0  -1   2   13.20    1.50
   0  -1  -2   13.80    1.60
   0  -1  -2   12.00    1.80
   0   1  -2   13.30    1.80
   0   1  -2   12.80    1.90
   0   1   2   13.70    1.60
   0   1   2   13.90    1.90
   0   1  -2   14.30    1.70
  -1  -1  -2 1170.28   73.59
  -1  -1  -2 1271.47   73.99
   1  -1   2 1151.68   73.59
  -1  -1  -2 1295.07   73.69
   1  -1   2 1200.08   73.49
  -1  -1  -2 1185.28   73.59
   1  -1   2 1235.58   73.69
  -1   1  -2 1127.99   73.49
  -1   1  -2 1268.47   73.69
  -1   1  -2 1160.18   73.89
   1   1   2 1232.48   73.59
  -1   1  -2 1179.58   73.89
   1   1   2 1155.78   73.49
   1   1   2 1205.38   73.69
  -2  -1  -2  103.79    7.40
   2  -1   2  112.89    7.50
  -2  -1  -2   98.09    8.10
  -2  -1  -2  100.99    7.50
   2  -1   2  109.79    7.00
  -2   1  -2  116.79    8.00
  -2   1  -2  101.89    7.80
   2   1   2  107.19    7.80
   2   1   2  102.09    7.40
  -2   1  -2  106.69    7.40
   2   1   2  103.89    7.40
  -3  -1  -2  340.37   21.40
   3  -1   2  332.87   21.40
  -3  -1  -2  332.07   22.60
  -3  -1  -2  311.87   22.00
   3   1   2  333.97   21.40
  -3   1  -2  331.07   21.20
  -3   1  -2  312.67   22.10
  -3   1  -2  365.06   22.30
   3   1   2  339.77   22.20
  -4  -1  -2  145.29   10.50
   4  -1   2  150.08   10.70
  -4  -1  -2  170.08   10.10
  -4  -1  -2  170.48   12.50
  -4  -1  -2  129.19   11.40
  -4   1  -2  131.09   11.40
  -4   1  -2  169.08   10.60
   4   1   2  147.59   10.70
  -4   1  -2  162.38   10.40
   4   1   2  142.19   11.50
  -4   1  -2  150.78   11.80
  -5  -1  -2   44.40    5.80
  -5  -1  -2   33.80    5.00
   5  -1   2   46.70    4.50
  -5  -1  -2   44.70    4.20
  -5   1  -2   49.40    4.10
   5   1   2   48.10    5.50
  -5   1  -2   45.60    4.10
  -5   1  -2   52.49    5.70
  -5   1  -2   41.10    5.20
   5   1   2   45.30    4.50
  -6  -1  -2   47.70    4.20
   6  -1   2   41.80    4.70
  -6  -1  -2   43.10    6.00
  -6  -1  -2   38.90    5.60
   6   1   2   51.99    4.90
  -6   1  -2   54.49    6.40
   6   1   2   43.20    5.80
  -6   1  -2   48.20    5.90
  -6   1  -2   33.40    3.50
  -7  -1  -2   42.30    6.30
  -7  -1  -2   43.70    6.60
   7  -1   2   48.50    5.30
  -7  -1  -2   44.40    4.00
   7   1   2   48.60    6.70
   7   1   2   51.79    5.30
  -7   1  -2   45.70    6.30
  -7   1  -2   43.20    6.20
  -8  -1  -2   23.40    6.10
   8  -1   2   26.30    4.10
  -8  -1  -2   21.00    5.70
   8   1   2   25.60    5.60
   8   1   2   25.50    4.10
  -8   1  -2   18.70    5.30
  -8   1  -2   22.10    4.90
  -9  -1  -2   14.20    4.40
   9  -1   2   19.90    6.80
   9  -1   2    5.90    3.10
  -9  -1  -2   17.60    6.10
   9   1   2   14.40    4.00
  -9   1  -2   17.10    5.30
   9   1   2   20.00    6.00
  -9   1  -2   15.20    4.80
 -10  -1  -2    5.00    5.20
  10  -1   2    3.00    5.40
  10  -1   2    3.90    3.50
  10   1   2   -2.50    4.50
  10   1   2    4.80    3.50
 -10   1  -2    8.00    4.90
 -10   1  -2    3.40    3.30
  10  -2  -2   30.90    5.80
 -10  -2   2   26.70    8.40
  10  -2  -2   20.00    3.50
  10   2  -2   18.10    5.40
  10   2  -2   20.70    3.50
 -10   2   2    8.00    5.60
   9  -2  -2    4.00    2.30
  -9  -2   2    6.00    4.10
   9   2  -2    3.50    2.10
  -9   2   2    5.60    3.80
   9   2  -2    4.90    3.70
   8  -2  -2   25.80    3.60
  -8  -2   2   29.90    7.60
   8   2  -2   25.70    6.90
   8   2  -2   30.50    4.10
  -8   2   2   26.00    5.50
   7  -2  -2   56.99    4.90
  -7  -2   2   50.39    7.40
   7   2  -2   56.79    7.20
  -7   2   2   56.69    6.70
  -7   2   2   38.40    6.20
   7   2  -2   42.90    4.90
   6  -2  -2   21.80    3.00
  -6  -2   2   23.30    5.80
  -6   2   2   23.70    4.10
   6   2  -2   31.60    3.50
  -6   2   2   21.40    4.50
   6   2  -2   25.90    4.50
  -5  -2   2    1.90    2.70
   5  -2  -2    2.10    1.30
   5  -2  -2    3.50    1.60
  -5  -2   2    1.90    1.70
  -5   2   2    3.70    2.70
  -5   2   2    3.40    2.20
   5   2  -2    1.30    1.40
   5   2  -2    2.10    2.70
  -4  -2   2  283.07   18.60
   4  -2  -2  273.47   17.50
  -4  -2   2  290.27   17.20
   4  -2  -2  261.27   18.40
   4  -2  -2  238.38   17.70
   4   2  -2  280.37   19.60
   4   2  -2  296.57   18.10
   4   2  -2  253.17   18.00
  -4   2   2  308.27   19.70
  -4   2   2  270.77   18.70
  -3  -2   2  365.16   22.20
   3  -2  -2  353.96   23.10
  -3  -2   2  361.86   23.30
  -3  -2   2  394.66   22.50
   3  -2  -2  331.27   22.30
   3  -2  -2  326.37   22.20
  -3  -2   2  366.06   24.20
   3   2  -2  310.97   23.60
   3   2  -2  352.46   22.60
  -3   2   2  348.07   23.70
  -3   2   2  381.66   22.90
  -2  -2   2   96.49    7.30
   2  -2  -2   90.69    6.40
   2  -2  -2   86.09    6.90
  -2  -2   2   72.49    7.20
   2  -2  -2   84.99    6.40
  -2   2   2   95.49    6.30
  -2   2   2   93.19    5.90
  -2   2   2  100.79    7.60
   2   2  -2   92.99    6.70
   2   2  -2   83.99    7.30
  -2   2   2   94.39    5.90
   1  -2  -2  778.42   50.39
  -1  -2   2  822.62   51.29
   1  -2  -2  715.83   50.79
  -1  -2   2  804.12   50.59
  -1  -2   2  805.72   51.09
  -1   2   2  910.61   51.59
   1   2  -2  856.81   51.49
  -1   2   2  875.31   50.49
   1   2  -2  797.62   50.59
   0  -2   2 1712.83  106.69
   0  -2  -2 1673.53  106.99
   0  -2   2 1682.53  107.09
   0  -2  -2 1706.43  106.59
   0  -2  -2 1871.91  106.89
   0  -2  -2 1809.52  106.29
   0  -2   2 1836.12  106.89
   0   2  -2 1824.32  106.89
   0   2  -2 1613.04  107.39
   0   2  -2 1793.62  106.99
   0   2  -2 1675.93  106.69
   0   2   2 1641.94  107.19
   0   2   2 1826.22  106.79
   1  -2   2 1373.86   86.59
  -1  -2  -2 1318.67   86.59
  -1  -2  -2 1447.16   86.69
   1  -2   2 1448.96   86.99
   1  -2   2 1442.76   86.69
  -1  -2  -2 1411.16   86.79
  -1  -2  -2 1420.26   86.99
  -1   2  -2 1418.96   87.39
   1   2   2 1486.75   86.79
   1   2   2 1341.57   86.49
  -1   2  -2 1467.65   86.79
  -1   2  -2 1324.97   86.49
  -1   2  -2 1516.75   86.79
   1   2   2 1333.77   86.99
   2  -2   2  174.28   11.20
   2  -2   2  160.48   11.10
  -2  -2  -2  157.58   11.70
  -2  -2  -2  158.88   11.10
  -2  -2  -2  167.98   11.20
  -2  -2  -2  162.58   11.30
   2  -2   2  165.18   11.20
   2   2   2  156.18   11.10
   2   2   2  158.78   11.00
   2   2   2  160.48   11.60
  -2   2  -2  151.38   10.90
  -2   2  -2  155.58   11.10
  -2   2  -2  153.68   11.70
   3  -2   2  229.88   14.90
  -3  -2  -2  226.38   14.90
  -3  -2  -2  192.48   15.60
  -3  -2  -2  210.08   14.90
   3   2   2  232.18   15.70
  -3   2  -2  216.38   15.70
  -3   2  -2  224.98   14.60
   3   2   2  217.28   14.80
  -3   2  -2  221.28   15.20
   3   2   2  221.68   14.90
  -4  -2  -2  629.54   36.10
  -4  -2  -2  522.25   37.50
   4  -2   2  571.44   36.10
  -4  -2  -2  585.04   36.30
  -4   2  -2  603.14   36.00
  -4   2  -2  614.34   36.90
   4   2   2  570.04   36.30
   4   2   2  534.15   37.00
  -4   2  -2  500.45   36.90
   4   2   2  537.65   36.00
  -4   2  -2  556.74   35.60
  -5  -2  -2    5.10    2.00
  -5  -2  -2    2.30    2.50
   5  -2   2    5.70    2.30
   5   2   2    3.80    2.60
  -5   2  -2    4.70    1.70
  -5   2  -2    5.50    2.80
   5   2   2    9.20    2.50
  -5   2  -2    7.70    2.80
  -6  -2  -2   41.00    5.80
  -6  -2  -2   35.40    3.80
   6  -2   2   29.60    4.10
  -6   2  -2   30.40    3.10
  -6   2  -2   42.10    5.30
   6   2   2   30.50    4.80
   6   2   2   29.90    4.00
  -6   2  -2   32.90    5.20
   7  -2   2   24.70    4.00
  -7  -2  -2   27.80    5.20
  -7  -2  -2   31.40    3.60
  -7   2  -2   28.20    4.70
   7   2   2   26.90    4.90
  -7   2  -2   38.50    5.70
   7   2   2   27.40    4.30
  -8  -2  -2   15.50    5.30
  -8  -2  -2   17.30    2.20
   8  -2   2   22.00    4.30
  -8   2  -2   11.00    4.30
   8   2   2   20.50    5.90
  -8   2  -2   22.30    4.70
   8   2   2   16.80    4.50
   9  -2   2    1.50    2.80
  -9  -2  -2   -0.80    3.30
  -9   2  -2   -1.60    3.70
   9   2   2    4.10    3.10
   9   2   2    4.20    4.40
  -9   2  -2    1.30    2.40
 -10  -2  -2   17.20    6.90
  10  -2   2    7.90    6.40
  10  -2   2   10.90    4.00
  10   2   2    5.60    6.10
  10   2   2   15.60    4.90
 -10   2  -2    4.60    3.10
  10  -3  -2    0.90    2.10
 -10  -3   2   -3.20    4.20
 -10   3   2    0.50    3.90
  10   3  -2    6.10    3.40
  10   3  -2    7.50    4.30
   9  -3  -2    4.00    2.50
  -9  -3   2    5.10    4.80
  -9   3   2    2.20    3.90
   9   3  -2    5.40    3.60
   9   3  -2    2.50    3.30
  -8  -3   2    5.60    4.40
   8  -3  -2    6.00    2.50
   8   3  -2    4.80    3.60
  -8   3   2    1.30    3.60
   8   3  -2    5.90    2.90
   7  -3  -2   68.49    5.90
  -7  -3   2   65.59    8.50
   7   3  -2   49.70    5.90
   7   3  -2   54.19    7.70
  -7   3   2   49.00    7.20
   6  -3  -2   69.69    6.00
  -6  -3   2   75.09    8.40
  -6  -3   2   61.29    6.20
  -6   3   2   62.29    7.30
   6   3  -2   60.59    7.60
   6   3  -2   56.49    5.90
  -5  -3   2   65.79    7.90
   5  -3  -2   72.59    6.70
   5  -3  -2   67.29    6.10
  -5  -3   2   67.49    5.50
  -5  -3   2   78.59    6.80
  -5   3   2   74.69    7.60
   5   3  -2   72.79    6.40
   5   3  -2   83.39    8.20
  -4  -3   2   76.49    8.40
   4  -3  -2   77.49    6.90
  -4  -3   2  100.69    7.00
   4  -3  -2   93.29    7.70
  -4  -3   2   92.99    7.80
   4   3  -2   78.89    8.30
  -4   3   2   94.19    7.00
  -4   3   2   82.49    8.20
   4   3  -2   94.09    7.30
  -3  -3   2  316.77   18.60
   3  -3  -2  283.57   18.50
  -3  -3   2  271.87   18.60
  -3  -3   2  274.57   20.10
  -3  -3   2  300.77   19.60
   3  -3  -2  292.27   19.40
   3  -3  -2  274.27   18.50
   3   3  -2  275.67   18.70
  -3   3   2  283.27   17.60
   3   3  -2  250.57   19.70
  -3   3   2  252.17   17.60
  -3   3   2  279.67   19.90
  -3   3   2  295.47   17.90
  -2  -3   2   72.99    7.50
  -2  -3   2   96.69    7.30
   2  -3  -2   87.69    7.00
   2  -3  -2   79.69    7.40
  -2  -3   2   96.09    7.90
   2   3  -2   93.09    7.30
  -2   3   2   99.89    6.80
   2   3  -2   95.39    7.30
  -2   3   2   99.59    8.20
  -2   3   2   93.39    6.60
   2   3  -2   80.69    7.90
  -1  -3   2  545.55   35.80
   1  -3  -2  541.95   35.60
  -1  -3   2  553.04   35.20
   1  -3  -2  518.45   34.90
  -1  -3   2  533.95   35.40
  -1  -3   2  564.64   35.20
   1   3  -2  565.74   36.20
  -1   3   2  587.04   35.00
   1   3  -2  526.85   35.00
   1   3  -2  555.64   35.20
  -1   3   2  572.74   36.10
   0  -3  -2  945.31   55.99
   0  -3   2  938.91   56.09
   0  -3   2  878.21   56.49
   0  -3  -2  880.11   55.79
   0  -3  -2  879.61   55.09
   0  -3   2  919.21   55.99
   0  -3  -2  866.91   56.39
   0  -3   2  873.71   55.89
   0   3  -2  911.81   55.99
   0   3  -2  842.02   55.79
   0   3  -2  924.91   57.09
   0   3   2  849.41   55.69
   0   3   2  898.41   55.89
   0   3  -2  860.71   55.89
   0   3   2  952.40   56.99
  -1  -3  -2  559.54   35.30
   1  -3   2  546.75   36.00
  -1  -3  -2  553.94   35.50
   1  -3   2  544.45   35.50
  -1  -3  -2  586.34   36.30
   1  -3   2  536.45   35.40
  -1  -3  -2  568.44   35.60
   1   3   2  583.14   35.60
   1   3   2  510.35   35.20
  -1   3  -2  530.95   35.20
   1   3   2  581.04   36.30
  -1   3  -2  577.04   35.20
  -1   3  -2  563.54   35.50
  -1   3  -2  540.45   36.40
   2  -3   2   36.50    4.40
  -2  -3  -2   47.10    5.10
  -2  -3  -2   54.69    5.00
  -2  -3  -2   49.50    4.90
   2  -3   2   54.49    4.90
   2  -3   2   40.10    4.70
  -2  -3  -2   49.00    5.20
   2   3   2   56.49    4.90
  -2   3  -2   57.09    5.70
  -2   3  -2   42.60    4.40
   2   3   2   52.69    5.50
  -2   3  -2   58.89    4.70
  -2   3  -2   49.20    4.60
   2   3   2   53.69    4.80
  -3  -3  -2  145.09   13.40
  -3  -3  -2  172.68   13.00
  -3  -3  -2  195.68   13.20
   3  -3   2  172.28   13.00
   3  -3   2  178.38   13.00
  -3  -3  -2  171.78   13.10
   3   3   2  199.78   13.10
  -3   3  -2  199.88   12.90
   3   3   2  187.08   13.80
   3   3   2  181.88   13.10
  -3   3  -2  180.58   12.60
  -3   3  -2  186.78   14.10
  -4  -3  -2   42.70    5.50
   4  -3   2   36.90    4.40
  -4  -3  -2   36.10    4.50
   4  -3   2   46.80    4.80
  -4  -3  -2   46.90    4.80
  -4   3  -2   42.40    5.40
   4   3   2   55.99    5.80
  -4   3  -2   47.80    4.90
   4   3   2   53.89    5.00
  -4   3  -2   41.40    4.10
   5  -3   2  118.49    9.90
  -5  -3  -2  140.49   10.10
  -5  -3  -2  130.09   11.60
  -5  -3  -2  139.19   10.00
   5   3   2  119.89    9.90
  -5   3  -2  116.19    9.00
  -5   3  -2  127.29   10.40
  -5   3  -2  123.79   11.20
   5   3   2  121.59   11.10
   6  -3   2   35.90    4.60
  -6  -3  -2   26.00    5.00
  -6  -3  -2   29.40    4.00
  -6   3  -2   31.40    3.30
  -6   3  -2   38.70    5.00
   6   3   2   42.00    4.80
  -6   3  -2   41.40    5.70
   6   3   2   33.70    5.50
   7  -3   2   65.19    7.00
  -7  -3  -2   73.49    6.40
  -7  -3  -2   68.99    8.80
  -7   3  -2   66.39    8.40
   7   3   2   70.49    8.50
   7   3   2   68.79    7.10
  -8  -3  -2    7.40    3.70
   8  -3   2    4.60    2.80
  -8  -3  -2    9.90    2.60
  -8   3  -2   10.10    4.90
   8   3   2    4.80    2.90
   8   3   2   11.10    4.40
  -9  -3  -2   10.30    5.50
   9  -3   2   11.10    4.20
  -9   3  -2    2.70    2.20
   9   3   2    3.10    4.60
   9   3   2    4.60    3.50
  10  -3   2    7.20    5.10
 -10  -3  -2    6.50    5.80
 -10   3  -2   -0.80    2.00
  10   3   2   -1.80    4.80
  10   3   2    4.80    3.70
   9  -4  -2    6.30    2.60
  -9  -4   2   18.40    5.80
   9   4  -2    8.00    3.80
  -9   4   2    7.60    6.30
   9   4  -2    1.60    3.40
  -8  -4   2   16.60    5.40
   8  -4  -2    9.80    2.90
   8   4  -2   15.70    5.90
   8   4  -2    9.60    3.60
  -8   4   2   15.60    5.50
   7  -4  -2   58.19    5.90
  -7  -4   2   57.49    8.10
   7   4  -2   46.10    6.00
   7   4  -2   42.10    7.30
  -7   4   2   52.89    7.50
  -6  -4   2   88.19    6.90
   6  -4  -2   97.99    8.00
  -6  -4   2   89.79    8.40
  -6  -4   2   87.59   10.00
   6   4  -2   78.19    9.50
   6   4  -2   93.59    8.30
  -6   4   2   77.09    9.10
  -5  -4   2   51.09    5.80
  -5  -4   2   49.20    4.60
  -5  -4   2   35.50    5.80
   5  -4  -2   46.90    5.70
   5  -4  -2   44.70    5.00
  -5   4   2   46.60    6.10
   5   4  -2   39.90    5.00
   5   4  -2   45.90    6.30
  -4  -4   2  137.19   12.80
  -4  -4   2  150.58   12.30
  -4  -4   2  154.38   11.40
   4  -4  -2  146.69   12.20
   4  -4  -2  163.58   11.70
  -4   4   2  144.49    9.90
   4   4  -2  149.59   13.00
  -4   4   2  145.19   12.70
   4   4  -2  169.08   11.90
  -4   4   2  151.98    9.80
   3  -4  -2  365.86   25.20
   3  -4  -2  366.06   24.20
  -3  -4   2  350.46   24.30
  -3  -4   2  374.06   25.20
  -3  -4   2  352.56   25.60
   3   4  -2  352.56   25.70
  -3   4   2  354.36   25.70
  -3   4   2  375.76   23.30
   3   4  -2  364.76   24.40
  -3   4   2  365.26   23.90
  -2  -4   2  286.97   20.80
   2  -4  -2  295.97   19.90
  -2  -4   2  277.07   20.00
   2  -4  -2  292.67   20.80
  -2  -4   2  281.07   20.60
   2   4  -2  304.27   20.10
   2   4  -2  279.17   21.20
   2   4  -2  305.87   20.30
  -2   4   2  291.27   19.50
  -2   4   2  302.97   21.40
  -1  -4   2  465.45   32.70
   1  -4  -2  494.25   32.00
   1  -4  -2  488.75   33.00
  -1  -4   2  506.05   32.20
  -1  -4   2  464.25   32.00
   1  -4  -2  516.05   32.20
  -1  -4   2  486.75   32.20
  -1   4   2  511.95   33.30
  -1   4   2  504.95   31.80
   1   4  -2  462.65   31.90
   1   4  -2  514.75   32.20
   1   4  -2  478.45   33.10
   1   4  -2  473.95   31.90
   0  -4  -2  367.66   23.70
   0  -4  -2  362.56   24.60
   0  -4  -2  362.16   23.80
   0  -4   2  329.97   24.20
   0  -4   2  350.36   23.70
   0  -4   2  357.76   23.80
   0  -4  -2  324.07   22.30
   0   4   2  340.77   23.40
   0   4  -2  338.37   23.60
   0   4  -2  376.06   23.40
   0   4   2  357.66   23.40
   0   4  -2  340.47   23.40
   0   4   2  364.36   24.80
   0   4  -2  346.87   24.90
  -1  -4  -2  432.76   28.60
   1  -4   2  415.86   29.10
  -1  -4  -2  436.46   29.20
  -1  -4  -2  419.56   28.00
   1  -4   2  416.06   28.40
  -1  -4  -2  411.26   28.40
   1  -4   2  442.26   28.60
   1   4   2  433.86   28.20
   1   4   2  446.36   29.50
  -1   4  -2  420.26   29.70
  -1   4  -2  452.95   28.60
  -1   4  -2  446.76   27.80
  -1   4  -2  421.56   28.10
   1   4   2  422.66   28.40
   2  -4   2  159.68   12.20
   2  -4   2  139.39   12.00
   2  -4   2  165.28   12.90
  -2  -4  -2  156.08   12.40
  -2  -4  -2  175.88   12.50
  -2  -4  -2  155.68   12.20
  -2  -4  -2  162.78   12.80
  -2   4  -2  171.08   13.60
  -2   4  -2  167.88   11.50
   2   4   2  156.18   12.00
  -2   4  -2  152.88   11.90
   2   4   2  171.28   13.30
   2   4   2  169.08   12.50
  -2   4  -2  169.78   12.00
  -3  -4  -2  225.48   16.40
  -3  -4  -2  220.08   16.60
  -3  -4  -2  232.38   16.10
   3  -4   2  219.78   15.80
   3  -4   2  198.18   16.00
   3   4   2  228.18   15.80
  -3   4  -2  218.08   17.10
   3   4   2  210.98   16.00
  -3   4  -2  194.38   15.20
   3   4   2  233.38   17.00
  -3   4  -2  235.28   15.10
  -4  -4  -2  152.38   13.70
  -4  -4  -2  161.58   12.80
   4  -4   2  169.98   12.90
  -4  -4  -2  172.38   13.30
   4  -4   2  176.28   13.20
   4   4   2  174.68   12.90
   4   4   2  153.28   13.70
  -4   4  -2  177.18   13.50
  -4   4  -2  167.68   12.10
  -4   4  -2  169.08   14.10
  -5  -4  -2   93.09    7.80
  -5  -4  -2  104.59    9.90
  -5  -4  -2   98.69    8.20
   5  -4   2   73.99    7.50
  -5   4  -2   76.89    6.60
   5   4   2   78.99    8.70
   5   4   2   71.29    7.40
  -5   4  -2   71.29    8.40
  -6  -4  -2   41.70    6.70
   6  -4   2   56.89    6.20
  -6  -4  -2   44.90    5.20
  -6   4  -2   42.00    4.30
   6   4   2   50.29    7.10
   6   4   2   57.59    5.90
  -6   4  -2   51.39    7.00
   7  -4   2   38.90    5.70
  -7  -4  -2   45.00    5.10
  -7  -4  -2   44.30    7.20
   7   4   2   51.09    6.00
  -7   4  -2   35.10    6.10
   7   4   2   38.40    6.90
   8  -4   2   15.70    4.70
  -8  -4  -2   15.90    4.90
  -8  -4  -2   15.80    3.00
   8   4   2    6.70    4.30
   8   4   2   12.20    4.10
  -8   4  -2   13.20    5.00
   9  -4   2    9.10    4.00
  -9  -4  -2    1.60    3.10
  -9  -4  -2   11.50    2.00
   9   4   2   11.30    4.90
   9   4   2    5.00    4.90
  -9   4  -2   12.80    4.70
   9  -5  -2    6.80    3.40
  -9  -5   2   11.30    4.50
  -9   5   2    9.00    6.60
   9   5  -2    7.60    4.40
   9   5  -2    4.80    3.80
  -8  -5   2   -0.40    2.90
   8  -5  -2    0.90    3.60
   8   5  -2    4.30    3.90
   8   5  -2   -0.60    2.70
  -8   5   2    0.90    4.10
  -7  -5   2   31.60    6.70
   7  -5  -2   34.60    5.20
  -7  -5   2   37.20    3.70
   7   5  -2   36.10    5.50
   7   5  -2   30.60    6.30
  -7   5   2   20.00    5.80
   6  -5  -2   22.30    4.10
  -6  -5   2   20.70    3.40
  -6  -5   2   24.30    4.40
  -6  -5   2   28.60    6.00
   6   5  -2   26.70    5.70
   6   5  -2   24.60    7.10
  -6   5   2   20.60    5.60
   5  -5  -2  144.89   11.70
   5  -5  -2  152.28   13.10
  -5  -5   2  137.29   11.10
  -5  -5   2  146.39   13.60
  -5  -5   2  141.89   12.20
  -5   5   2  127.59   12.70
   5   5  -2  147.49   13.60
   5   5  -2  127.79   11.40
   4  -5  -2   38.60    5.00
  -4  -5   2   32.30    5.20
  -4  -5   2   22.50    4.50
   4  -5  -2   21.40    4.50
  -4   5   2   30.00    5.10
  -4   5   2   35.60    3.30
   4   5  -2   34.80    4.60
   4   5  -2   38.70    6.20
  -3  -5   2  102.49   10.30
   3  -5  -2  115.19    9.70
  -3  -5   2  125.19   10.80
   3  -5  -2  104.79   10.70
  -3   5   2  110.89   10.80
  -3   5   2  113.99    8.80
   3   5  -2  118.19   11.30
   3   5  -2  119.49    9.90
   2  -5  -2  251.07   19.80
  -2  -5   2  283.97   19.90
  -2  -5   2  245.18   18.60
  -2  -5   2  239.28   18.80
   2  -5  -2  277.37   18.70
   2   5  -2  260.27   18.50
   2   5  -2  246.28   19.80
  -2   5   2  253.47   18.00
  -2   5   2  267.97   20.20
   1  -5  -2  247.58   17.20
   1  -5  -2  211.98   17.80
  -1  -5   2  230.88   17.00
  -1  -5   2  240.38   18.20
  -1  -5   2  236.68   17.30
   1   5  -2  226.48   18.40
  -1   5   2  245.78   18.50
   1   5  -2  234.58   17.10
   1   5  -2  253.37   17.20
  -1   5   2  214.28   16.50
   1   5  -2  229.38   17.00
   0  -5  -2  793.92   55.39
   0  -5   2  873.71   54.89
   0  -5  -2  868.31   54.69
   0  -5   2  775.02   55.39
   0  -5  -2  900.31   54.89
   0  -5   2  874.01   54.79
   0   5  -2  873.81   53.99
   0   5  -2  827.42   54.29
   0   5  -2  828.32   56.19
   0   5  -2  862.61   54.59
   0   5   2  864.61   56.19
   0   5   2  867.31   54.39
  -1  -5  -2  212.28   16.20
   1  -5   2  229.08   15.60
  -1  -5  -2  199.98   15.30
   1  -5   2  204.38   15.40
   1  -5   2  185.08   15.90
  -1  -5  -2  207.08   15.40
  -1  -5  -2  189.88   14.30
  -1   5  -2  195.28   15.10
  -1   5  -2  202.38   16.70
  -1   5  -2  202.78   14.20
   1   5   2  215.68   15.10
   1   5   2  213.78   16.50
   1   5   2  191.68   15.10
  -2  -5  -2  191.78   16.90
  -2  -5  -2  189.18   14.50
  -2  -5  -2  185.08   14.70
   2  -5   2  212.18   14.90
   2  -5   2  176.08   15.20
  -2  -5  -2  205.18   15.60
  -2   5  -2  184.08   16.10
   2   5   2  178.18   14.50
   2   5   2  204.48   16.00
   2   5   2  199.48   14.50
  -2   5  -2  195.18   14.40
  -3  -5  -2  191.58   15.90
   3  -5   2  200.38   16.00
   3  -5   2  214.38   15.40
  -3  -5  -2  211.28   15.70
  -3  -5  -2  204.18   16.10
  -3   5  -2  218.98   15.10
   3   5   2  186.28   15.00
  -3   5  -2  198.58   16.70
   3   5   2  196.88   16.40
  -4  -5  -2   72.49    7.10
  -4  -5  -2   68.39    8.00
   4  -5   2   61.99    6.80
   4  -5   2   61.99    7.10
  -4  -5  -2   61.69    7.30
   4   5   2   60.49    7.80
   4   5   2   66.69    6.70
  -4   5  -2   63.79    7.90
  -4   5  -2   60.79    6.00
  -5  -5  -2   70.79    7.30
   5  -5   2   72.39    7.60
  -5  -5  -2   71.09    7.70
  -5  -5  -2   62.89    8.30
   5   5   2   76.19    9.00
  -5   5  -2   79.29    6.60
   5   5   2   72.19    7.50
  -5   5  -2   70.39    8.70
  -6  -5  -2   23.60    6.30
   6  -5   2   26.40    4.60
  -6  -5  -2   23.20    4.80
  -6   5  -2   21.70    3.00
   6   5   2   19.80    5.80
  -6   5  -2   19.00    5.80
   6   5   2   19.90    4.10
   7  -5   2    8.90    3.80
  -7  -5  -2   14.60    5.70
  -7  -5  -2   11.40    3.30
  -7   5  -2   15.00    2.10
   7   5   2    9.10    3.30
  -7   5  -2   13.80    5.10
   7   5   2   22.10    6.50
   8  -5   2    3.60    3.80
  -8  -5  -2    2.70    2.60
  -8  -5  -2    2.30    2.30
   8   5   2    5.80    3.70
   8   5   2    2.20    4.50
  -8   5  -2    0.20    2.80
  -9  -5  -2    8.10    3.80
  -9  -5  -2    3.10    2.20
   9  -5   2    7.80    4.90
  -9   5  -2   -1.30    2.80
   9   5   2    7.10    4.60
   9   5   2    8.30    5.80
  -8  -6   2    1.40    2.90
   8  -6  -2    1.20    4.40
  -8  -6   2    5.50    2.40
   8   6  -2    6.30    3.50
   8   6  -2    3.90    4.10
  -8   6   2    7.90    5.80
  -7  -6   2   13.90    3.20
   7  -6  -2   19.90    5.00
  -7  -6   2   31.80    6.00
   7   6  -2   28.20    6.30
   7   6  -2   15.70    5.30
  -7   6   2   18.20    6.40
  -6  -6   2   18.00    6.10
  -6  -6   2   28.80    4.10
   6  -6  -2   24.40    5.70
  -6  -6   2   24.90    4.70
   6   6  -2   23.90    5.70
  -6   6   2   17.40    6.00
   6   6  -2   18.10    5.90
   5  -6  -2   44.20    5.80
  -5  -6   2   26.80    5.90
  -5  -6   2   28.90    4.60
   5  -6  -2   43.80    6.30
  -5  -6   2   31.90    5.70
   5   6  -2   39.60    6.90
   5   6  -2   34.70    5.40
  -5   6   2   34.10    6.10
  -5   6   2   36.30    3.20
  -4  -6   2   51.29    7.40
  -4  -6   2   71.09    8.40
  -4  -6   2   64.39    7.00
   4  -6  -2   72.99    8.30
   4  -6  -2   61.29    7.20
  -4   6   2   55.69    7.90
   4   6  -2   59.09    8.40
   4   6  -2   67.79    7.40
  -4   6   2   64.79    5.60
   3  -6  -2  167.18   13.90
  -3  -6   2  187.98   14.10
  -3  -6   2  186.98   15.00
  -3  -6   2  165.68   14.70
   3  -6  -2  181.98   15.30
  -3   6   2  167.88   12.70
   3   6  -2  168.98   15.30
  -3   6   2  148.39   14.70
   3   6  -2  149.49   13.40
  -2  -6   2   46.00    6.10
  -2  -6   2   60.79    7.50
  -2  -6   2   54.99    6.50
   2  -6  -2   57.79    7.40
   2  -6  -2   48.90    6.30
  -2   6   2   60.89    6.10
   2   6  -2   44.20    7.00
   2   6  -2   54.39    6.30
   2   6  -2   56.39    6.40
  -2   6   2   56.79    7.50
  -1  -6   2  170.78   14.70
  -1  -6   2  173.28   14.50
  -1  -6   2  161.38   13.60
   1  -6  -2  162.98   13.40
   1  -6  -2  156.78   14.30
   1   6  -2  175.98   13.50
   1   6  -2  166.18   15.10
  -1   6   2  156.28   12.80
   1   6  -2  166.08   13.20
   1   6  -2  153.18   13.30
  -1   6   2  165.58   14.70
   0  -6   2   90.39    9.40
   0  -6  -2   76.19    8.80
   0  -6   2   77.69    8.30
   0  -6  -2   83.39    8.30
   0   6   2   82.49    8.10
   0   6   2   89.39    9.60
   0   6  -2   90.99    9.80
   0   6  -2   74.99    7.80
  -1  -6  -2  227.98   19.20
  -1  -6  -2  242.28   18.70
   1  -6   2  259.97   18.80
   1  -6   2  239.38   19.60
  -1  -6  -2  260.17   19.20
  -1   6  -2  259.37   20.40
  -1   6  -2  243.78   18.40
   1   6   2  244.28   18.40
   1   6   2  238.18   19.80
   2  -6   2   55.59    6.50
  -2  -6  -2   41.80    6.50
  -2  -6  -2   40.80    5.70
   2  -6   2   64.79    7.40
  -2   6  -2   52.79    6.00
  -2   6  -2   46.50    7.10
   2   6   2   44.60    5.80
   2   6   2   49.00    6.90
  -3  -6  -2  128.09   13.10
  -3  -6  -2  150.18   12.80
   3  -6   2  167.98   14.10
  -3  -6  -2  164.78   13.20
   3  -6   2  158.48   12.80
  -3   6  -2  154.68   14.40
  -3   6  -2  151.78   12.20
   3   6   2  140.09   13.80
  -4  -6  -2  131.99   11.10
  -4  -6  -2  130.89   11.80
   4  -6   2  113.89   10.70
  -4  -6  -2  110.89   11.30
   4  -6   2  160.58   12.70
   4   6   2   94.99   10.30
   4   6   2  105.39   11.90
  -4   6  -2  113.79    9.70
  -4   6  -2  119.89   12.20
  -5  -6  -2   80.79    8.00
  -5  -6  -2   70.49    8.70
  -5  -6  -2   70.39    8.10
   5  -6   2   77.59    8.20
  -5   6  -2   65.39    6.60
   5   6   2   62.89    8.70
   5   6   2   64.69    7.60
  -5   6  -2   69.19    9.00
  -6  -6  -2   26.70    4.30
  -6  -6  -2   28.00    5.70
   6  -6   2   27.40    5.20
  -6   6  -2   26.70    5.60
   6   6   2   27.50    5.10
  -6   6  -2   21.70    3.60
   6   6   2   27.20    5.80
   7  -6   2   11.10    4.30
  -7  -6  -2   10.70    4.80
  -7  -6  -2   10.00    3.20
  -7   6  -2   14.70    5.00
   7   6   2    5.70    5.00
   7   6   2   18.20    4.90
  -7   6  -2    8.50    2.10
  -8  -6  -2    2.80    3.30
  -8  -6  -2    6.70    4.80
   8  -6   2    3.60    4.30
   8   6   2    5.30    6.20
  -8   6  -2    5.80    3.80
   8   6   2    1.10    3.40
  -7  -7   2    1.00    2.90
   7  -7  -2    6.90    3.90
  -7  -7   2    1.60    2.50
   7   7  -2    5.90    3.40
   7   7  -2    2.70    4.50
  -7   7   2    2.70    4.70
   6  -7  -2   13.00    4.80
  -6  -7   2   19.50    5.10
  -6  -7   2   16.70    4.60
  -6  -7   2   17.30    6.10
   6   7  -2   12.50    4.60
  -6   7   2    4.50    4.70
   6   7  -2   14.10    5.20
  -5  -7   2    7.50    2.70
  -5  -7   2   11.60    4.40
  -5  -7   2   15.70    5.50
   5  -7  -2   14.30    4.60
  -5   7   2   13.70    2.40
   5   7  -2   13.40    5.50
   5   7  -2    4.50    3.20
  -5   7   2   16.20    5.70
  -4  -7   2   15.40    5.10
   4  -7  -2   12.80    4.40
  -4  -7   2    8.40    4.20
   4  -7  -2   21.30    6.00
  -4  -7   2   12.40    4.20
   4   7  -2   13.10    4.90
   4   7  -2    8.10    4.50
  -4   7   2   12.70    3.20
  -4   7   2   12.50    5.50
   3  -7  -2   25.10    5.10
  -3  -7   2   22.10    6.30
  -3  -7   2   14.50    4.30
   3  -7  -2   21.50    6.10
   3   7  -2   27.90    8.00
  -3   7   2   28.60    7.70
  -3   7   2   22.10    3.70
   2  -7  -2   67.49    8.50
  -2  -7   2   62.89    8.60
   2  -7  -2   65.59    7.70
  -2  -7   2   57.49    7.50
  -2   7   2   64.39    6.90
  -2   7   2   55.89    8.30
   2   7  -2   75.59    9.30
  -1  -7   2   44.10    6.00
   1  -7  -2   28.70    5.20
   1  -7  -2   42.00    6.30
  -1  -7   2   29.00    5.80
   1   7  -2   27.00    5.90
  -1   7   2   37.20    6.40
  -1   7   2   30.90    4.80
   0  -7   2   30.90    5.80
   0  -7   2   32.40    6.10
   0  -7  -2   32.40    6.10
   0   7  -2   37.80    5.40
   0   7   2   40.30    5.50
   0   7   2   31.70    5.90
   0   7  -2   34.90    6.50
  -1  -7  -2   39.60    6.70
   1  -7   2   46.20    6.80
  -1   7  -2   41.10    6.70
  -1   7  -2   38.60    5.60
   1   7   2   34.80    6.50
   1   7   2   39.20    5.50
  -2  -7  -2   40.50    6.00
   2  -7   2   40.00    6.60
   2  -7   2   42.00    8.20
  -2  -7  -2   31.70    6.30
  -2   7  -2   40.60    6.80
   2   7   2   39.50    5.60
   2   7   2   38.00    6.70
  -2   7  -2   35.20    5.40
   3  -7   2   27.20    5.30
  -3  -7  -2   41.40    6.10
   3  -7   2   40.40    6.40
  -3  -7  -2   30.70    5.80
   3   7   2   30.50    6.20
  -3   7  -2   27.30    5.90
  -3   7  -2   34.60    5.00
  -4  -7  -2    2.00    3.30
   4  -7   2    3.60    3.00
   4  -7   2    8.80    3.70
  -4  -7  -2    5.90    3.70
  -4   7  -2    3.00    2.60
   4   7   2    3.00    3.80
  -4   7  -2   -2.10    3.00
   5  -7   2   24.50    6.30
  -5  -7  -2   25.80    6.60
  -5  -7  -2   26.90    4.90
  -5   7  -2   22.80    5.10
  -5   7  -2   21.20    3.90
   5   7   2   30.90    8.00
  -6  -7  -2   17.30    5.10
  -6  -7  -2   19.90    4.90
   6  -7   2   21.30    6.00
   6   7   2   11.20    6.30
  -6   7  -2   18.90    5.80
  -6   7  -2   18.20    4.00
  -7  -7  -2    6.90    3.80
   7  -7   2    3.10    5.20
  -7  -7  -2    8.60    2.90
  -7   7  -2    3.00    2.20
  -7   7  -2    7.20    3.60
   7   7   2    4.40    5.30
  -6  -8   2   53.29    8.30
   6  -8  -2   48.80    8.20
  -6  -8   2   42.20    5.60
  -6   8   2   36.50    8.30
   6   8  -2   46.40    7.50
  -5  -8   2    2.40    4.00
   5  -8  -2    6.60    4.80
  -5  -8   2    1.00    2.40
  -5   8   2    5.80    2.60
  -5   8   2   -0.70    4.40
   5   8  -2    4.90    4.50
   4  -8  -2   12.60    5.30
  -4  -8   2    5.50    3.00
   4  -8  -2   20.60    5.80
  -4  -8   2    7.80    4.10
  -4   8   2   10.70    5.80
   4   8  -2   14.60    5.30
  -4   8   2   10.50    3.20
   3  -8  -2   28.20    8.00
  -3  -8   2   20.30    6.70
  -3  -8   2   22.90    6.20
   3  -8  -2   22.10    6.00
  -3   8   2   17.30    6.40
   3   8  -2   31.40    5.70
  -3   8   2   24.50    4.10
   2  -8  -2   52.49    8.00
  -2  -8   2   35.30    8.50
   2  -8  -2   42.60    7.20
  -2  -8   2   43.80    7.00
  -2   8   2   45.30    7.60
  -2   8   2   51.09    6.30
   2   8  -2   47.40    7.90
   1  -8  -2   23.80    7.00
  -1  -8   2   19.10    6.40
  -1  -8   2   33.20    8.10
  -1   8   2   26.30    5.80
  -1   8   2   29.30    5.20
   1   8  -2   27.40    5.80
   0  -8  -2    8.60    4.50
   0  -8   2    4.40    4.30
   0   8   2    8.80    3.90
   0   8  -2    8.70    4.70
   0   8   2    4.00    4.30
   0   8  -2    5.00    3.30
  -1  -8  -2    8.90    4.80
   1  -8   2    7.50    4.90
   1   8   2   15.90    4.80
  -1   8  -2    8.30    4.10
  -1   8  -2   11.90    5.40
   1   8   2   15.70    6.60
   2  -8   2   56.39    8.60
  -2  -8  -2   52.59    8.20
  -2   8  -2   53.59    7.00
  -2   8  -2   52.09    8.40
   2   8   2   48.90    7.90
  -3  -8  -2   34.80    6.00
   3  -8   2   43.20    7.50
  -3  -8  -2   31.50    6.20
   3   8   2   25.60    7.60
  -3   8  -2   25.80    4.60
  -3   8  -2   25.50    5.30
  -4  -8  -2    5.10    3.70
  -4  -8  -2    7.60    4.60
  -4   8  -2    9.60    4.60
  -4   8  -2    7.10    2.70
   4   8   2   12.80    6.30
   5  -8   2    4.10    3.90
  -5  -8  -2    3.20    3.70
  -5  -8  -2    3.00    3.00
   5   8   2    3.00    5.30
  -5   8  -2    3.90    2.70
  -5   8  -2    2.00    3.00
   6  -8   2   59.99    9.10
  -6  -8  -2   51.49    6.90
  -6   8  -2   57.59    8.10
  -6   8  -2   49.10    6.30
   6   8   2   51.79    9.60
   5  -9  -2   12.30    6.30
  -5  -9   2   11.90    6.20
  -4  -9   2   15.50    6.80
   4  -9  -2   16.50    6.90
   4  -9  -2   21.40    6.40
  -4  -9   2   18.50    5.20
   4   9  -2   27.40    5.30
  -4   9   2   13.80    6.20
  -4   9   2   11.50    4.10
   3  -9  -2   -0.90    2.70
  -3  -9   2    0.10    2.70
  -3  -9   2   -0.10    4.70
  -3   9   2   -7.20    4.90
   3   9  -2   -1.80    2.80
  -3   9   2    3.10    1.90
  -2  -9   2   16.70    5.00
   2  -9  -2   14.70    5.30
  -2  -9   2   27.00    8.80
   2   9  -2   11.90    4.60
  -2   9   2   18.00    5.00
  -2   9   2   21.40    8.30
   1  -9  -2   16.30    6.60
  -1  -9   2   26.50    8.20
  -1   9   2   15.10    4.40
   1   9  -2   16.20    5.90
  -1   9   2   17.60    7.30
   0  -9   2   64.39    9.00
   0  -9  -2   35.40    7.20
   0   9  -2   36.40    6.90
   0   9   2   47.70    6.70
   0   9   2   48.00   12.10
   1  -9   2   15.60    5.50
  -1  -9  -2   14.10    6.40
  -1   9  -2    9.00    4.40
   1   9   2   16.00    4.70
  -1   9  -2    9.00    4.40
   1   9   2   15.00    7.50
  -2  -9  -2   15.20    6.80
   2  -9   2   19.30    7.30
  -2   9  -2   14.50    4.40
  -2   9  -2   27.00    7.40
   2   9   2   20.30    8.50
   3  -9   2   -0.10    3.10
  -3  -9  -2   -2.20    3.40
  -3   9  -2    2.00    2.50
   3   9   2   -1.30    4.20
  -3   9  -2    4.20    3.20
  -4  -9  -2    9.80    6.10
  -4  -9  -2   12.40    4.40
   4   9   2   12.90    6.50
  -4   9  -2   11.70    3.50
  -4   9  -2    7.50    3.80
  -5  -9  -2   22.60    6.00
  -5  -9  -2   21.30    7.00
  -1  10   2    8.80    3.90
   0 -10   2   11.50    8.50
   0  10   2    8.00    3.60
   0  10   2   16.30    7.30
   1 -10   2    4.20    4.30
   1  10   2   -2.00    7.40
  -1  10  -2    6.00    3.60
   1  10   2   11.90    5.20
   2 -10   2   10.60    6.60
  -2  10  -2   14.30    5.70
 -10   0   3   12.70    6.40
  10   0  -3   15.50    5.20
  10   0  -3   17.90    3.20
 -10   0   3   24.90    7.70
  -9   0   3    8.30    4.40
   9   0  -3    4.60    2.00
   9   0  -3   -2.00    2.90
  -9   0   3    1.00    3.00
  -8   0   3   28.70    5.30
   8   0  -3   23.40    5.00
  -8   0   3   14.60    4.70
   8   0  -3   25.80    3.10
  -7   0   3  248.78   18.20
  -7   0   3  219.38   17.50
   7   0  -3  209.38   14.60
   7   0  -3  205.98   17.30
   6   0  -3   93.09    6.70
  -6   0   3   91.09    9.00
  -6   0   3   86.09    9.10
   6   0  -3  101.39    9.30
  -5   0   3   38.40    4.50
   5   0  -3   23.40    2.40
   5   0  -3   25.80    3.90
  -5   0   3   24.90    4.10
   5   0  -3   24.70    2.30
  -5   0   3   34.30    3.40
  -4   0   3  347.07   22.60
  -4   0   3  375.66   24.00
  -4   0   3  328.37   23.70
  -3   0   3  345.37   22.60
  -3   0   3  336.67   21.70
  -3   0   3  326.87   22.30
  -2   0   3  284.07   17.60
  -2   0   3  269.87   17.90
  -2   0   3  249.48   17.30
   1   0  -3  215.58   14.60
  -1   0   3  244.18   15.80
   1   0  -3  235.18   14.60
  -1   0   3  260.37   15.10
  -1   0   3  245.78   15.40
   1   0  -3  229.78   15.70
   0   0   3    6.80    1.20
   0   0  -3    8.40    2.00
   0   0   3    6.90    1.30
   0   0  -3    5.50    1.20
   1   0   3  246.38   15.90
  -1   0  -3  220.98   16.30
  -1   0  -3  248.08   15.90
   1   0   3  257.07   15.70
  -1   0  -3  273.97   16.00
   1   0   3  245.08   15.90
  -1   0  -3  248.18   15.70
  -2   0  -3  406.36   25.00
   2   0   3  421.16   25.70
   2   0   3  396.16   25.00
  -2   0  -3  399.26   25.90
  -2   0  -3  433.36   26.50
  -2   0  -3  417.26   25.70
   2   0   3  388.96   25.60
  -2   0  -3  393.86   25.60
   3   0   3  179.08   12.10
  -3   0  -3  199.98   13.30
   3   0   3  180.58   12.10
  -3   0  -3  163.68   12.50
  -3   0  -3  171.78   12.00
  -4   0  -3  244.98   16.30
   4   0   3  217.78   17.50
  -4   0  -3  233.98   17.40
  -4   0  -3  266.37   18.00
   4   0   3  261.17   16.60
  -5   0  -3   47.70    5.90
  -5   0  -3   57.29    6.60
  -5   0  -3   63.89    5.10
   5   0   3   59.89    5.40
   6   0   3   86.49    7.30
   6   0   3   84.09    8.40
  -6   0  -3   85.29    6.70
  -6   0  -3   82.29    8.40
  -6   0  -3   75.89    8.50
  -7   0  -3  135.19   12.10
  -7   0  -3  118.89   11.80
   7   0   3  134.39   12.10
  -7   0  -3  124.89    9.20
   7   0   3  123.69   10.30
  -8   0  -3   13.10    1.80
  -8   0  -3   18.70    5.50
   8   0   3   15.40    5.40
   8   0   3   12.60    3.40
  -8   0  -3   13.00    5.00
   9   0   3   -0.60    3.70
  -9   0  -3    0.10    2.50
  -9   0  -3   -0.30    2.60
  10   0   3   11.50    4.80
 -10   0  -3    6.50    4.60
 -10   0  -3    8.20    3.90
  10   0   3    3.20    5.40
 -10  -1   3   10.00    5.20
  10  -1  -3   10.20    5.00
  10  -1  -3   13.70    2.50
  10   1  -3   12.90    4.30
 -10   1   3    7.50    5.60
  10   1  -3    7.60    2.60
  -9  -1   3    2.10    3.40
   9  -1  -3    0.40    1.20
  -9  -1   3    7.00    4.50
   9  -1  -3    4.30    4.30
   9   1  -3   -2.50    2.50
   9   1  -3    2.70    1.90
  -9   1   3    1.30    3.20
  -9   1   3    2.00    3.40
  -8  -1   3   49.90    7.50
   8  -1  -3   52.99    7.90
   8  -1  -3   64.09    5.30
  -8  -1   3   65.79    8.40
   8   1  -3   60.19    5.60
  -8   1   3   57.69    7.40
   8   1  -3   53.69    7.90
  -8   1   3   52.09    7.50
   7  -1  -3   36.90    3.60
  -7  -1   3   34.50    5.70
  -7  -1   3   32.50    5.80
  -7   1   3   35.30    5.50
   7   1  -3   45.30    6.30
   7   1  -3   39.70    3.90
  -7   1   3   38.70    6.00
  -6  -1   3   57.69    6.80
  -6  -1   3   57.59    7.00
   6  -1  -3   61.19    4.50
  -6  -1   3   52.39    6.00
   6   1  -3   50.19    4.60
  -6   1   3   58.39    6.50
   6   1  -3   52.29    6.60
  -6   1   3   52.99    6.50
   5  -1  -3   41.40    3.50
  -5  -1   3   61.09    4.80
   5  -1  -3   49.20    4.60
  -5  -1   3   57.69    6.00
  -5  -1   3   35.20    5.30
   5  -1  -3   43.60    3.40
  -5   1   3   51.09    5.60
  -5   1   3   43.80    5.20
   5   1  -3   41.70    3.70
   5   1  -3   49.99    5.60
   5   1  -3   43.60    3.80
  -5   1   3   60.29    4.70
  -4  -1   3  193.68   13.80
  -4  -1   3  192.58   12.80
   4  -1  -3  167.98   12.60
  -4  -1   3  206.08   14.50
  -4   1   3  212.98   13.70
   4   1  -3  165.28   13.50
  -4   1   3  188.28   12.70
  -4   1   3  188.48   13.60
   4   1  -3  174.68   12.00
   4   1  -3  171.08   11.90
  -3  -1   3  298.77   19.50
  -3  -1   3  320.17   20.80
  -3  -1   3  300.87   20.00
   3  -1  -3  265.97   19.30
  -3   1   3  304.27   19.90
  -3   1   3  305.97   19.40
   3   1  -3  281.67   19.90
  -3   1   3  316.67   20.10
   3   1  -3  289.27   18.60
   3   1  -3  297.57   18.70
  -2  -1   3  176.38   12.20
   2  -1  -3  144.99   11.10
  -2  -1   3  167.68   11.40
  -2   1   3  175.48   11.50
   2   1  -3  169.88   10.70
  -2   1   3  172.48   11.30
   2   1  -3  168.28   10.60
  -2   1   3  159.98   11.30
   2   1  -3  157.98   11.40
  -1  -1   3  503.75   30.30
   1  -1  -3  504.85   29.50
  -1  -1   3  514.75   29.50
   1  -1  -3  456.55   30.10
   1  -1  -3  459.45   29.90
   1  -1  -3  439.96   29.40
  -1  -1   3  528.75   29.70
  -1  -1   3  437.46   30.50
   1   1  -3  518.05   30.20
  -1   1   3  439.46   29.20
  -1   1   3  459.35   29.20
  -1   1   3  489.55   30.00
   1   1  -3  451.75   30.60
   1   1  -3  489.95   29.70
  -1   1   3  494.65   30.20
   0  -1   3  817.42   48.20
   0  -1  -3  819.42   48.50
   0  -1  -3  756.62   48.10
   0  -1  -3  802.22   48.50
   0  -1   3  817.32   48.50
   0   1  -3  716.73   48.40
   0   1   3  819.92   48.20
   0   1  -3  775.12   48.30
   0   1  -3  765.52   48.90
   0   1   3  801.62   48.50
   0   1   3  715.03   48.20
  -1  -1  -3  447.26   28.50
   1  -1   3  471.45   28.50
  -1  -1  -3  458.65   28.50
  -1  -1  -3  451.65   28.50
  -1  -1  -3  458.15   28.90
   1  -1   3  447.66   28.50
   1  -1   3  483.35   28.60
   1   1   3  460.75   28.50
  -1   1  -3  431.96   29.10
  -1   1  -3  432.56   28.40
  -1   1  -3  423.66   28.70
  -1   1  -3  482.25   28.70
   1   1   3  469.05   28.50
   1   1   3  456.35   28.50
   2  -1   3  169.48   11.40
  -2  -1  -3  170.98   12.10
   2  -1   3  167.38   11.00
  -2  -1  -3  171.98   11.50
   2  -1   3  170.18   11.50
  -2  -1  -3  158.58   11.40
  -2  -1  -3  182.28   11.20
   2   1   3  172.18   11.50
   2   1   3  172.58   11.50
  -2   1  -3  170.78   12.00
  -2   1  -3  161.38   11.30
  -2   1  -3  166.98   11.70
  -2   1  -3  160.48   11.30
   2   1   3  178.48   11.70
   3  -1   3  326.07   20.90
   3  -1   3  335.07   21.10
  -3  -1  -3  317.37   20.50
  -3  -1  -3  298.47   21.40
  -3  -1  -3  311.27   20.90
  -3  -1  -3  317.87   22.00
   3  -1   3  333.27   20.00
  -3   1  -3  359.86   22.00
   3   1   3  322.27   20.90
  -3   1  -3  310.77   21.50
  -3   1  -3  308.57   20.80
   3   1   3  331.07   21.50
   3   1   3  326.97   20.90
   4  -1   3  108.89    8.10
  -4  -1  -3   92.39    7.80
  -4  -1  -3  105.69    8.80
  -4  -1  -3  108.39    7.20
  -4  -1  -3  111.49    9.50
   4   1   3  117.29    9.00
  -4   1  -3  104.39    9.00
   4   1   3  100.89    8.00
   4   1   3  108.39    8.10
  -4   1  -3  103.69    7.70
  -4   1  -3   98.89    8.70
  -5  -1  -3  118.49    9.70
  -5  -1  -3   77.99    8.10
   5  -1   3   89.49    7.40
  -5  -1  -3   88.59    7.20
  -5   1  -3  101.29    7.10
   5   1   3   91.49    8.50
  -5   1  -3   96.49    8.70
   5   1   3   91.19    7.50
  -5   1  -3   74.69    8.10
  -6  -1  -3   21.90    4.70
   6  -1   3   37.60    4.20
  -6  -1  -3   34.40    5.00
  -6  -1  -3   27.90    3.50
   6   1   3   36.60    5.20
  -6   1  -3   28.90    3.30
  -6   1  -3   27.70    4.90
   6   1   3   29.50    3.90
  -6   1  -3   28.60    4.80
  -7  -1  -3   64.19    7.90
  -7  -1  -3   58.69    7.30
   7  -1   3   51.79    5.90
  -7  -1  -3   49.50    5.00
   7   1   3   46.50    6.70
  -7   1  -3   67.69    7.60
  -7   1  -3   59.59    4.80
   7   1   3   60.79    6.10
  -7   1  -3   50.49    7.00
  -8  -1  -3   53.79    4.80
  -8  -1  -3   61.29    8.00
   8  -1   3   60.49    6.70
  -8  -1  -3   54.69    7.90
  -8   1  -3   69.89    8.20
   8   1   3   63.49    6.60
  -8   1  -3   48.40    7.30
   8   1   3   55.19    7.80
  -9  -1  -3    4.10    2.90
  -9  -1  -3    2.90    3.00
   9  -1   3   -1.80    4.10
   9  -1   3   -1.40    2.50
  -9   1  -3    2.90    3.20
   9   1   3    2.20    3.40
   9   1   3   -0.60    2.40
  -9   1  -3    3.40    2.90
  10  -1   3   11.50    4.60
 -10  -1  -3   13.70    5.90
  10  -1   3   10.00    6.00
  10   1   3    9.50    4.30
 -10   1  -3   24.00    6.90
  10   1   3   13.80    6.30
 -10   1  -3    9.60    3.90
  10  -2  -3    7.20    2.50
 -10  -2   3    5.90    5.30
  10   2  -3   11.20    5.00
  10   2  -3   17.30    3.60
 -10   2   3   11.10    5.70
  -9  -2   3   15.80    6.00
   9  -2  -3    9.20    2.30
   9   2  -3    4.00    3.30
   9   2  -3    7.60    2.20
  -9   2   3    2.50    3.40
   8  -2  -3   21.90    3.20
  -8  -2   3   20.50    6.60
   8   2  -3   25.00    5.20
   8   2  -3   22.60    3.50
  -8   2   3   11.20    4.70
  -7  -2   3  140.99   13.90
   7  -2  -3  162.38   10.80
  -7   2   3  124.59   12.90
  -7   2   3  148.59   12.70
   7   2  -3  157.48   13.80
   7   2  -3  150.58   11.10
  -6  -2   3   46.80    6.50
   6  -2  -3   47.60    4.20
  -6  -2   3   43.20    4.80
   6   2  -3   46.60    4.40
   6   2  -3   50.19    6.50
  -6   2   3   41.70    5.90
  -6   2   3   43.40    5.30
   5  -2  -3   48.10    4.10
  -5  -2   3   62.39    5.50
   5  -2  -3   53.09    4.50
   5  -2  -3   56.99    5.40
  -5  -2   3   55.39    6.80
   5   2  -3   47.10    6.20
   5   2  -3   54.09    4.80
  -5   2   3   64.29    6.50
  -5   2   3   68.29    6.00
  -4  -2   3  305.37   20.30
   4  -2  -3  302.37   19.20
   4  -2  -3  283.67   19.00
   4  -2  -3  297.57   20.30
  -4  -2   3  294.57   21.80
   4   2  -3  295.97   19.60
   4   2  -3  289.47   19.70
  -4   2   3  314.17   21.10
  -4   2   3  360.86   20.60
   4   2  -3  288.97   21.10
  -3  -2   3  214.48   14.30
  -3  -2   3  208.58   12.80
   3  -2  -3  197.48   13.00
  -3  -2   3  199.48   15.10
   3  -2  -3  192.78   14.00
  -3  -2   3  202.58   12.90
   3  -2  -3  202.28   13.00
   3   2  -3  190.78   13.40
   3   2  -3  198.58   14.60
  -3   2   3  216.38   13.70
  -3   2   3  204.08   14.50
   3   2  -3  194.48   13.50
   2  -2  -3  779.32   51.89
   2  -2  -3  781.62   50.99
  -2  -2   3  829.42   51.19
  -2  -2   3  683.63   52.29
   2  -2  -3  868.01   51.19
   2  -2  -3  867.31   51.09
  -2  -2   3  890.41   51.29
  -2  -2   3  799.42   51.99
  -2   2   3  872.21   52.29
   2   2  -3  836.92   51.39
   2   2  -3  821.82   52.29
  -2   2   3  909.31   51.19
   1  -2  -3  602.94   35.90
  -1  -2   3  576.44   37.00
   1  -2  -3  566.94   36.10
  -1  -2   3  589.74   36.30
  -1  -2   3  579.54   37.20
   1  -2  -3  526.15   36.70
   1   2  -3  565.14   36.40
  -1   2   3  533.55   36.90
  -1   2   3  603.24   35.90
   1   2  -3  582.84   37.10
  -1   2   3  617.24   36.10
   1   2  -3  622.94   37.30
   0  -2   3  290.87   20.30
   0  -2  -3  298.27   20.20
   0  -2   3  328.67   20.10
   0  -2  -3  313.47   19.70
   0  -2   3  293.17   19.90
   0  -2  -3  307.37   19.90
   0   2   3  338.67   20.60
   0   2  -3  314.07   20.50
   0   2  -3  297.47   20.10
   0   2  -3  308.17   20.00
   0   2  -3  303.97   20.70
   0   2   3  314.07   20.00
  -1  -2  -3  514.65   32.40
   1  -2   3  523.55   32.60
  -1  -2  -3  504.95   32.60
  -1  -2  -3  512.65   32.60
   1  -2   3  493.75   32.40
  -1  -2  -3  541.95   32.50
   1  -2   3  495.35   32.40
  -1   2  -3  491.15   32.30
   1   2   3  507.15   32.30
   1   2   3  529.15   32.80
  -1   2  -3  470.55   33.00
   1   2   3  517.65   32.50
  -1   2  -3  540.05   32.90
  -1   2  -3  549.05   32.60
  -2  -2  -3 1038.60   58.29
   2  -2   3  903.91   57.89
   2  -2   3  893.01   57.99
  -2  -2  -3  991.70   58.79
   2  -2   3  943.81   57.89
  -2  -2  -3  956.50   58.09
  -2  -2  -3  921.61   57.99
   2   2   3  891.01   57.79
  -2   2  -3  890.21   57.69
   2   2   3  967.90   58.09
  -2   2  -3  862.41   58.19
  -2   2  -3  937.11   58.69
   2   2   3  936.61   58.39
  -2   2  -3  928.91   57.89
   3  -2   3  151.38   10.70
  -3  -2  -3  161.28   11.30
  -3  -2  -3  154.78   11.10
   3  -2   3  140.39   11.10
  -3  -2  -3  138.99   11.90
   3  -2   3  157.38   11.20
  -3  -2  -3  170.98   11.30
   3   2   3  170.88   11.90
   3   2   3  171.28   11.30
  -3   2  -3  158.98   11.60
  -3   2  -3  152.48   10.90
   3   2   3  157.78   11.20
  -3   2  -3  160.78   12.00
  -4  -2  -3  252.47   17.50
  -4  -2  -3  261.67   17.20
  -4  -2  -3  236.08   18.70
   4  -2   3  259.07   16.60
   4  -2   3  264.07   17.50
  -4   2  -3  243.78   18.30
   4   2   3  256.17   17.50
   4   2   3  278.37   18.60
  -4   2  -3  250.07   17.10
   4   2   3  275.47   17.70
  -4   2  -3  253.17   18.20
   5  -2   3   53.59    5.20
  -5  -2  -3   39.30    4.60
  -5  -2  -3   33.20    5.40
  -5   2  -3   44.90    5.40
   5   2   3   49.00    4.90
  -5   2  -3   40.00    5.50
   5   2   3   52.39    5.80
  -5   2  -3   49.40    4.40
   6  -2   3   50.09    5.40
  -6  -2  -3   53.29    5.20
  -6  -2  -3   60.39    7.10
   6   2   3   43.90    6.20
  -6   2  -3   50.19    4.50
  -6   2  -3   62.39    6.80
   6   2   3   40.80    5.10
  -6   2  -3   47.40    6.40
  -7  -2  -3  108.29   11.40
   7  -2   3  112.89    9.50
  -7   2  -3  121.19   10.90
  -7   2  -3  113.79   11.20
   7   2   3  103.99    9.40
  -7   2  -3  105.19    7.90
   7   2   3  101.89   10.80
   8  -2   3   30.70    4.80
  -8  -2  -3   17.20    2.90
  -8  -2  -3   20.80    5.70
  -8   2  -3   11.80    4.60
   8   2   3   20.90    6.40
  -8   2  -3   23.20    4.90
   8   2   3   26.70    4.60
   9  -2   3   11.20    3.90
  -9  -2  -3    6.40    1.20
  -9  -2  -3    4.80    4.10
   9   2   3   11.80    4.90
   9   2   3    5.60    3.20
  -9   2  -3   14.10    4.70
  -9   2  -3    1.40    2.50
  10  -2   3    8.30    4.10
  10  -2   3    4.30    6.00
 -10  -2  -3   19.30    7.30
  10   2   3   11.70    4.20
  10   2   3    4.20    5.20
 -10   2  -3    6.20    3.30
 -10  -3   3   16.40    8.70
  10  -3  -3   27.00    4.50
 -10   3   3   12.30    5.90
  10   3  -3   14.50    5.10
  -9  -3   3   11.40    6.00
   9  -3  -3   10.70    3.00
   9   3  -3    2.30    3.50
  -9   3   3    9.30    5.50
   9   3  -3   10.30    3.50
   8  -3  -3   35.20    4.20
  -8  -3   3   32.80    6.60
   8   3  -3   33.90    6.20
   8   3  -3   30.00    4.50
  -8   3   3   30.30    6.10
   7  -3  -3   50.49    4.80
  -7  -3   3   38.30    6.80
  -7   3   3   38.10    6.00
   7   3  -3   32.30    6.10
   7   3  -3   41.50    5.10
  -6  -3   3  282.97   21.40
  -6  -3   3  281.57   18.80
   6  -3  -3  272.77   17.90
   6   3  -3  247.88   20.30
  -6   3   3  242.88   19.90
   6   3  -3  248.28   18.10
  -5  -3   3   83.29    8.80
  -5  -3   3   74.49    7.00
  -5  -3   3   74.39    5.20
  -5  -3   3   87.39    5.40
   5  -3  -3   80.59    7.30
  -5   3   3   64.59    7.50
   5   3  -3   70.99    7.90
   5   3  -3   70.59    6.60
   4  -3  -3  330.97   22.00
   4  -3  -3  339.67   23.10
  -4  -3   3  310.87   24.30
  -4  -3   3  359.66   21.60
  -4  -3   3  317.77   23.00
  -4  -3   3  328.47   21.70
   4   3  -3  333.07   24.00
  -4   3   3  355.46   22.20
  -4   3   3  338.67   23.70
   4   3  -3  360.26   22.50
  -3  -3   3  107.89    8.80
  -3  -3   3  121.49    7.90
   3  -3  -3   94.79    7.70
   3  -3  -3   90.89    8.40
   3  -3  -3   99.79    7.70
  -3  -3   3  104.49    7.80
  -3  -3   3   88.39    9.00
   3   3  -3  106.99    8.20
  -3   3   3  105.99    9.00
  -3   3   3  121.29    7.40
   3   3  -3   95.39    9.00
  -2  -3   3  181.28   14.90
  -2  -3   3  188.98   13.90
   2  -3  -3  177.28   14.40
   2  -3  -3  206.28   13.90
  -2  -3   3  207.98   14.90
  -2   3   3  227.98   13.50
  -2   3   3  215.48   13.30
   2   3  -3  204.28   15.20
  -2   3   3  219.18   15.20
   2   3  -3  206.18   14.20
   1  -3  -3  730.03   47.20
  -1  -3   3  780.62   48.20
   1  -3  -3  697.83   47.90
  -1  -3   3  756.92   48.20
  -1  -3   3  759.02   47.50
  -1  -3   3  746.13   47.50
  -1   3   3  742.73   47.20
   1   3  -3  784.62   47.70
   1   3  -3  735.73   47.40
  -1   3   3  784.52   48.40
   1   3  -3  746.53   48.50
   1   3  -3  803.52   48.30
   0  -3   3 1027.40   63.89
   0  -3  -3 1137.79   64.09
   0  -3  -3  978.80   64.19
   0  -3   3  969.00   64.29
   0  -3  -3  992.20   63.69
   0  -3  -3 1020.70   63.09
   0  -3   3  990.50   63.69
   0   3  -3  959.30   63.69
   0   3   3 1059.59   64.49
   0   3  -3 1022.40   63.89
   0   3   3 1034.90   64.69
   0   3  -3 1057.99   64.19
   0   3  -3 1053.79   65.09
   0   3   3 1048.40   63.79
   1  -3   3  745.63   46.00
   1  -3   3  680.53   45.50
  -1  -3  -3  714.13   46.00
  -1  -3  -3  749.03   45.70
   1  -3   3  720.23   45.60
  -1  -3  -3  710.13   45.40
  -1  -3  -3  697.83   45.40
  -1   3  -3  742.13   45.60
  -1   3  -3  725.63   45.60
   1   3   3  738.93   45.60
   1   3   3  703.03   45.30
   1   3   3  758.72   46.30
  -1   3  -3  725.13   46.60
  -1   3  -3  688.63   45.30
   2  -3   3  162.88   12.60
  -2  -3  -3  187.58   12.70
   2  -3   3  172.28   12.60
   2  -3   3  158.98   12.70
  -2  -3  -3  169.58   12.90
  -2  -3  -3  169.48   12.70
  -2  -3  -3  197.58   13.30
   2   3   3  172.68   12.70
  -2   3  -3  181.48   12.60
  -2   3  -3  173.78   12.30
  -2   3  -3  172.58   13.50
   2   3   3  173.88   12.50
   2   3   3  177.58   13.20
  -2   3  -3  198.88   12.80
   3  -3   3   78.09    7.00
   3  -3   3   92.99    7.40
  -3  -3  -3   90.29    7.50
  -3  -3  -3   78.59    7.80
  -3  -3  -3   75.19    7.10
   3  -3   3   77.39    7.10
  -3  -3  -3  102.29    7.60
  -3   3  -3   79.69    6.90
  -3   3  -3  104.49    7.60
   3   3   3   90.29    7.30
  -3   3  -3   80.39    7.90
   3   3   3   97.19    8.10
   3   3   3   78.29    7.10
   4  -3   3  422.56   26.00
  -4  -3  -3  415.56   26.50
  -4  -3  -3  421.86   26.50
   4  -3   3  402.46   26.30
  -4  -3  -3  366.96   27.40
  -4   3  -3  399.16   25.80
  -4   3  -3  356.06   27.10
  -4   3  -3  376.26   26.40
   4   3   3  400.06   26.20
   4   3   3  387.06   27.20
  -5  -3  -3   40.60    5.70
  -5  -3  -3   46.30    4.90
   5  -3   3   38.00    4.80
  -5   3  -3   37.40    4.00
  -5   3  -3   42.30    5.10
   5   3   3   48.00    5.20
  -5   3  -3   32.60    5.30
   5   3   3   51.79    6.10
   6  -3   3  179.88   13.60
  -6  -3  -3  172.38   15.30
  -6   3  -3  176.58   12.30
  -6   3  -3  169.98   14.90
  -6   3  -3  199.88   14.60
   6   3   3  170.68   14.80
   6   3   3  168.98   13.50
  -7  -3  -3   19.80    3.60
  -7  -3  -3   16.20    4.90
   7  -3   3   22.60    4.50
   7   3   3   22.30    6.40
  -7   3  -3   23.10    2.80
  -7   3  -3   17.60    4.70
  -7   3  -3   23.50    5.20
   7   3   3   23.00    4.30
  -8  -3  -3    9.30    2.70
  -8  -3  -3   17.40    4.90
   8  -3   3   13.40    3.80
   8   3   3   13.00    4.40
  -8   3  -3   24.30    6.50
   8   3   3   14.10    5.30
  -9  -3  -3    3.60    4.70
  -9  -3  -3    0.20    1.60
   9  -3   3    5.60    3.60
   9   3   3    4.50    2.80
   9   3   3    2.60    4.40
  -9   3  -3    2.50    3.10
  10  -3   3    4.30    4.50
 -10   3  -3    1.80    3.60
  10   3   3    8.00    4.00
  10   3   3   -0.30    5.70
   9  -4  -3    7.30    2.50
  -9  -4   3    5.50    4.70
  -9   4   3    8.00    6.00
   9   4  -3    6.00    4.00
   9   4  -3   -0.10    3.90
   8  -4  -3    2.90    2.40
  -8  -4   3    0.00    2.60
   8   4  -3    1.10    3.10
   8   4  -3    6.10    3.20
  -8   4   3    2.50    4.10
  -7  -4   3   28.70    6.20
   7  -4  -3   38.70    4.70
   7   4  -3   35.30    6.70
   7   4  -3   40.30    5.40
  -7   4   3   22.00    6.20
  -6  -4   3   66.19    8.50
   6  -4  -3   71.49    6.40
  -6  -4   3   64.49    6.70
  -6  -4   3   53.79    4.60
   6   4  -3   68.79    6.70
   6   4  -3   71.59    8.50
  -6   4   3   65.99    7.80
  -5  -4   3   18.40    3.50
  -5  -4   3   14.30    4.50
   5  -4  -3   13.70    3.70
  -5  -4   3   16.10    2.50
   5  -4  -3   16.00    2.90
   5   4  -3   23.30    4.70
   5   4  -3   21.40    3.60
  -5   4   3   21.20    5.40
  -4  -4   3   38.40    4.90
  -4  -4   3   27.30    3.60
   4  -4  -3   28.30    4.40
  -4  -4   3   31.10    5.10
   4  -4  -3   36.00    4.20
  -4   4   3   30.20    4.80
   4   4  -3   29.40    5.20
   4   4  -3   33.40    4.30
   3  -4  -3   47.10    5.70
   3  -4  -3   46.90    5.00
  -3  -4   3   38.20    5.60
  -3  -4   3   43.80    4.80
  -3  -4   3   52.49    6.00
  -3   4   3   53.49    4.10
   3   4  -3   39.30    5.80
  -3   4   3   57.69    6.30
  -3   4   3   56.69    4.20
   3   4  -3   51.09    5.30
  -2  -4   3   61.09    6.60
   2  -4  -3   88.89    7.30
   2  -4  -3   82.59    7.80
  -2  -4   3   72.19    7.50
  -2  -4   3   92.19    8.10
  -2   4   3   98.49    6.90
   2   4  -3   86.09    7.30
  -2   4   3   79.69    7.10
   2   4  -3   80.79    8.30
  -2   4   3   99.89    8.50
   2   4  -3   73.79    7.20
   1  -4  -3   73.49    7.00
   1  -4  -3   83.69    7.10
  -1  -4   3   83.49    7.20
  -1  -4   3   81.39    7.10
  -1  -4   3   74.99    7.60
   1  -4  -3   72.19    7.40
  -1  -4   3   80.79    7.40
  -1   4   3   82.39    6.90
   1   4  -3   77.69    8.00
  -1   4   3   93.89    8.30
   1   4  -3   86.09    7.20
   1   4  -3   77.29    7.10
   1   4  -3   96.19    7.80
   0  -4  -3   53.69    5.30
   0  -4  -3   56.59    5.60
   0  -4   3   54.59    5.40
   0  -4   3   42.30    5.10
   0  -4  -3   67.09    6.40
   0  -4   3   41.60    5.50
   0  -4  -3   51.29    4.40
   0   4   3   48.60    5.10
   0   4   3   57.39    5.30
   0   4  -3   54.39    5.40
   0   4   3   64.09    6.40
   0   4  -3   50.89    6.10
   0   4  -3   55.29    5.40
   0   4  -3   52.29    5.30
  -1  -4  -3  145.49   11.50
  -1  -4  -3  162.78   12.50
   1  -4   3  156.18   12.20
  -1  -4  -3  154.98   11.60
   1  -4   3  143.09   11.30
   1  -4   3  152.18   11.50
  -1  -4  -3  146.29   10.90
   1   4   3  140.89   11.20
   1   4   3  150.18   12.30
  -1   4  -3  147.99   11.30
  -1   4  -3  159.28   11.70
  -1   4  -3  152.08   11.20
  -1   4  -3  156.88   12.70
   1   4   3  148.09   11.40
  -2  -4  -3  147.79   11.60
   2  -4   3  141.49   11.00
  -2  -4  -3  143.79   10.90
  -2  -4  -3  128.79   10.80
   2  -4   3  130.79   10.80
  -2  -4  -3  132.59   10.90
   2  -4   3  135.79   11.30
  -2   4  -3  139.29   10.60
  -2   4  -3  157.38   10.70
  -2   4  -3  141.09   10.80
   2   4   3  130.39   10.50
   2   4   3  145.59   11.80
   2   4   3  142.69   11.00
  -2   4  -3  134.59   11.90
  -3  -4  -3   63.49    7.00
  -3  -4  -3   78.99    7.30
   3  -4   3   76.89    6.90
  -3  -4  -3   68.49    6.80
   3  -4   3   69.59    6.90
   3   4   3   68.89    6.80
  -3   4  -3   55.69    7.20
   3   4   3   78.99    7.70
  -3   4  -3   64.69    6.30
   3   4   3   76.89    6.70
  -3   4  -3   82.49    6.60
  -4  -4  -3   20.60    4.20
   4  -4   3   22.40    3.40
   4  -4   3   29.00    4.20
  -4  -4  -3   24.60    4.00
  -4  -4  -3   16.50    3.40
   4   4   3   26.40    4.60
  -4   4  -3   22.50    4.40
  -4   4  -3   26.80    3.70
   4   4   3   31.60    4.10
  -4   4  -3   25.70    3.50
  -5  -4  -3   30.90    4.30
  -5  -4  -3   42.80    5.10
  -5  -4  -3   33.80    5.30
   5  -4   3   26.90    4.30
   5   4   3   25.40    4.90
   5   4   3   35.10    4.60
  -5   4  -3   30.30    3.70
  -5   4  -3   31.50    5.40
  -6  -4  -3  154.98   11.40
   6  -4   3  123.09   11.20
  -6  -4  -3  148.89   13.30
   6   4   3  124.79   11.20
   6   4   3  124.49   12.60
  -6   4  -3  137.19   10.10
  -6   4  -3  134.99   12.70
   7  -4   3   27.20    5.10
  -7  -4  -3   25.70    7.00
  -7  -4  -3   28.90    4.20
   7   4   3   16.40    5.40
   7   4   3   28.40    4.70
  -7   4  -3   29.50    3.30
  -7   4  -3   30.50    5.80
  -8  -4  -3   11.40    4.70
   8  -4   3   13.20    4.60
  -8  -4  -3    2.80    2.30
   8   4   3    0.50    3.20
  -8   4  -3    6.60    3.80
   8   4   3    4.30    3.10
  -9  -4  -3    5.30    2.40
   9  -4   3   -1.80    3.50
  -9  -4  -3    4.20    3.50
   9   4   3    1.10    3.40
  -9   4  -3    5.40    4.40
   9   4   3   10.60    5.60
  -9  -5   3   -7.10    2.70
   9  -5  -3    0.60    2.30
   9   5  -3   -0.20    3.70
   9   5  -3    2.70    3.60
  -9   5   3   -2.00    5.10
  -8  -5   3    1.40    2.50
   8  -5  -3    5.00    2.70
   8   5  -3    3.40    3.70
   8   5  -3    7.90    4.30
  -8   5   3    8.20    4.90
   7  -5  -3    9.50    2.90
  -7  -5   3   10.40    4.70
  -7   5   3   23.20    6.20
   7   5  -3   15.20    5.60
   7   5  -3   13.70    4.30
   6  -5  -3   23.70    4.50
  -6  -5   3   17.90    5.60
  -6  -5   3   22.70    3.40
  -6  -5   3   25.20    4.50
  -6   5   3   25.10    5.00
   6   5  -3   32.50    6.10
   6   5  -3   22.90    4.60
   5  -5  -3   44.10    6.10
  -5  -5   3   40.30    6.50
   5  -5  -3   40.80    5.30
  -5  -5   3   31.60    4.40
  -5  -5   3   47.10    6.00
   5   5  -3   43.60    5.50
   5   5  -3   51.49    7.30
  -5   5   3   39.70    6.20
   4  -5  -3   33.90    4.60
  -4  -5   3   24.30    4.60
  -4  -5   3   35.10    4.20
  -4  -5   3   25.60    4.90
   4  -5  -3   32.80    5.20
   4   5  -3   26.60    4.40
   4   5  -3   29.00    5.30
  -4   5   3   29.60    2.80
  -4   5   3   25.30    4.70
  -3  -5   3  126.79   12.00
  -3  -5   3  141.49   11.10
  -3  -5   3  140.79   12.20
   3  -5  -3  138.09   12.30
   3  -5  -3  124.29   10.90
  -3   5   3  127.19   12.10
  -3   5   3  137.69   10.00
   3   5  -3  159.08   13.30
   3   5  -3  142.99   11.30
  -2  -5   3   73.89    7.70
  -2  -5   3   81.49    8.30
  -2  -5   3   84.39    8.80
   2  -5  -3   94.79    8.20
   2  -5  -3   76.59    8.60
  -2   5   3   90.39    7.50
   2   5  -3   94.29    8.20
   2   5  -3   98.69    8.70
  -2   5   3   90.89    9.30
   2   5  -3   87.09    9.20
  -1  -5   3  192.58   14.40
   1  -5  -3  173.28   15.20
  -1  -5   3  171.28   15.00
  -1  -5   3  177.98   14.40
   1  -5  -3  212.18   14.70
   1   5  -3  159.08   15.20
  -1   5   3  209.48   15.80
   1   5  -3  194.58   14.30
  -1   5   3  179.98   13.90
   1   5  -3  188.78   14.50
   1   5  -3  213.78   14.90
   0  -5   3  284.57   20.60
   0  -5  -3  299.37   20.70
   0  -5   3  296.67   20.60
   0  -5   3  259.87   21.10
   0  -5  -3  280.97   21.30
   0  -5  -3  308.17   22.00
   0   5   3  272.57   20.20
   0   5   3  321.37   22.20
   0   5  -3  284.97   20.50
   0   5  -3  292.27   20.40
   0   5  -3  293.17   20.30
   0   5  -3  294.87   22.20
  -1  -5  -3  143.39   10.80
   1  -5   3  138.39   11.40
  -1  -5  -3  140.29   11.60
   1  -5   3  139.79   11.50
  -1  -5  -3  137.79   12.20
   1  -5   3  132.29   12.00
  -1  -5  -3  152.58   11.80
   1   5   3  162.08   12.90
  -1   5  -3  126.99   11.20
  -1   5  -3  150.08   11.00
  -1   5  -3  141.09   13.10
   1   5   3  140.29   11.40
  -1   5  -3  129.99   12.50
   2  -5   3   75.29    8.30
  -2  -5  -3   87.19    8.00
   2  -5   3   97.49    8.30
  -2  -5  -3   83.49    8.70
  -2  -5  -3   83.39    8.20
  -2  -5  -3  100.79    8.50
   2   5   3   73.59    7.80
  -2   5  -3   84.59    9.30
   2   5   3   79.89    7.70
  -2   5  -3   87.29    7.90
   2   5   3   94.79    9.10
   3  -5   3  117.99   10.40
  -3  -5  -3  137.79   11.40
  -3  -5  -3  115.79   10.90
  -3  -5  -3  118.49   10.60
   3  -5   3  119.29   11.00
   3   5   3  130.89   10.50
  -3   5  -3  124.19   10.20
   3   5   3  121.99   10.70
  -3   5  -3  126.89   12.00
   3   5   3  123.89   11.60
   4  -5   3   17.70    4.50
  -4  -5  -3   29.50    4.90
  -4  -5  -3   30.90    5.20
  -4  -5  -3   22.50    3.90
   4  -5   3   25.50    4.30
   4   5   3   25.00    5.00
   4   5   3   21.00    4.00
  -4   5  -3   22.60    3.60
  -4   5  -3   24.70    4.80
   5  -5   3   57.59    6.60
  -5  -5  -3   58.49    7.00
  -5  -5  -3   58.59    6.50
  -5  -5  -3   70.49    8.20
   5   5   3   56.99    6.60
   5   5   3   49.10    7.40
  -5   5  -3   58.69    7.70
  -5   5  -3   63.89    5.90
  -6  -5  -3   65.79    8.50
  -6  -5  -3   62.29    6.60
   6  -5   3   61.09    6.90
   6   5   3   53.39    7.80
  -6   5  -3   60.19    8.10
   6   5   3   50.39    6.40
  -6   5  -3   44.20    5.40
   7  -5   3   24.50    5.00
  -7  -5  -3   28.90    4.20
  -7  -5  -3   28.80    7.50
  -7   5  -3   27.70    3.40
  -7   5  -3   25.30    5.00
   7   5   3   29.80    5.40
   7   5   3   27.90    5.70
  -8  -5  -3   -0.60    2.90
   8  -5   3    4.00    4.60
  -8  -5  -3    5.00    3.50
   8   5   3    2.40    4.70
   8   5   3    9.40    4.40
  -8   5  -3   -0.40    3.20
   9  -5   3    0.60    4.30
  -9  -5  -3    1.40    2.50
  -9  -5  -3    3.40    3.40
   9   5   3    5.80    4.40
  -9   5  -3   -1.10    4.30
   9   5   3   -3.30    4.30
  -8  -6   3   -1.30    2.80
   8  -6  -3    1.50    4.20
   8   6  -3    1.90    3.00
  -8   6   3    5.80    5.20
   8   6  -3    4.70    4.30
  -7  -6   3    4.00    2.00
   7  -6  -3    3.00    3.90
  -7  -6   3    6.50    3.80
  -7   6   3    3.60    4.60
   7   6  -3    2.80    3.10
   7   6  -3    2.90    3.80
   6  -6  -3   25.30    4.70
  -6  -6   3   22.80    3.70
  -6  -6   3   26.50    5.60
  -6  -6   3   18.60    5.30
   6   6  -3   19.50    6.90
  -6   6   3   20.60    5.50
   6   6  -3   25.50    4.90
  -5  -6   3   57.39    8.00
   5  -6  -3   49.70    7.10
  -5  -6   3   48.30    6.80
  -5  -6   3   61.29    6.10
   5  -6  -3   45.20    6.40
   5   6  -3   44.40    7.40
  -5   6   3   47.20    7.10
   5   6  -3   45.60    6.40
   4  -6  -3   39.10    5.70
  -4  -6   3   41.90    6.40
  -4  -6   3   41.50    6.40
   4  -6  -3   46.10    6.80
  -4  -6   3   47.90    5.60
  -4   6   3   35.50    5.90
   4   6  -3   33.70    6.30
   4   6  -3   36.90    5.50
  -3  -6   3   73.09    8.50
   3  -6  -3   81.59    8.20
  -3  -6   3   79.99    8.90
  -3  -6   3   89.99    8.20
   3  -6  -3   92.49    9.80
   3   6  -3   86.29    9.80
  -3   6   3   75.09    7.00
   3   6  -3   71.49    7.90
  -3   6   3   71.59    8.80
  -2  -6   3   81.79    7.90
   2  -6  -3   66.39    7.30
  -2  -6   3   59.99    7.40
  -2  -6   3   66.19    8.30
   2  -6  -3   64.29    8.20
  -2   6   3   64.69    8.30
   2   6  -3   77.19    9.00
   2   6  -3   75.09    7.70
   2   6  -3   82.89    8.10
  -2   6   3   75.59    7.10
   1  -6  -3   52.79    6.40
  -1  -6   3   44.20    5.70
   1  -6  -3   60.99    7.40
  -1  -6   3   57.89    7.10
  -1  -6   3   48.40    6.10
   1   6  -3   51.59    6.20
   1   6  -3   50.59    7.30
   1   6  -3   50.39    6.10
  -1   6   3   42.90    6.50
  -1   6   3   62.39    6.20
   0  -6  -3   12.90    4.10
   0  -6  -3    9.30    4.10
   0  -6   3   11.80    4.10
   0  -6   3    7.80    3.90
   0   6  -3   10.40    3.60
   0   6   3   11.50    4.90
   0   6   3   12.50    3.80
   0   6  -3   17.20    5.60
   1  -6   3   48.50    7.70
  -1  -6  -3   26.30    4.60
   1  -6   3   24.20    5.00
   1  -6   3   23.20    4.20
  -1  -6  -3   21.40    4.50
   1   6   3   22.00    5.00
   1   6   3   25.70    4.70
  -1   6  -3   28.50    5.30
  -1   6  -3   24.90    4.40
  -2  -6  -3   63.39    8.10
   2  -6   3   73.79    7.70
   2  -6   3   70.19    8.30
  -2  -6  -3   59.99    7.20
   2   6   3   61.19    7.30
  -2   6  -3   75.49    9.10
   2   6   3   70.79    8.40
  -2   6  -3   79.09    7.60
  -3  -6  -3   54.59    7.40
   3  -6   3   62.49    7.60
   3  -6   3   57.19    6.90
  -3  -6  -3   49.70    7.00
  -3  -6  -3   78.59    7.80
  -3   6  -3   66.49    8.40
  -3   6  -3   64.79    6.70
   3   6   3   56.29    7.60
  -4  -6  -3   30.20    5.30
  -4  -6  -3   28.70    5.20
   4  -6   3   34.10    5.20
  -4  -6  -3   28.30    4.80
   4  -6   3   36.40    5.30
  -4   6  -3   30.10    5.70
   4   6   3   23.00    6.60
  -4   6  -3   31.20    4.30
   5  -6   3   47.00    6.70
  -5  -6  -3   60.59    8.00
  -5  -6  -3   61.09    7.40
  -5  -6  -3   53.99    6.80
  -5   6  -3   49.40    7.50
  -5   6  -3   58.69    6.00
   5   6   3   54.19    7.70
  -6  -6  -3   12.10    3.80
  -6  -6  -3   22.70    6.50
   6  -6   3   18.70    5.10
   6   6   3   18.30    6.50
  -6   6  -3   12.00    3.10
  -6   6  -3   16.30    5.20
   6   6   3   14.20    5.10
  -7  -6  -3    1.10    2.10
  -7  -6  -3    8.80    3.70
   7  -6   3    6.90    4.00
   7   6   3    2.30    4.40
  -7   6  -3    0.60    3.40
  -7   6  -3    4.10    2.20
   7   6   3    1.70    3.00
  -8  -6  -3   -1.40    2.60
  -8  -6  -3    0.20    3.50
   8  -6   3   -2.00    4.30
   8   6   3    3.40    5.10
   8   6   3    5.20    5.50
  -8   6  -3   -6.40    2.80
  -7  -7   3    0.90    3.30
   7  -7  -3    9.60    5.20
  -7  -7   3    4.90    2.90
   7   7  -3   -0.80    4.70
  -7   7   3    8.90    5.10
   7   7  -3    6.90    3.90
  -6  -7   3   12.90    5.30
  -6  -7   3    5.00    3.30
  -6  -7   3    5.10    3.50
   6  -7  -3   21.30    5.70
   6   7  -3   11.80    4.30
   6   7  -3    8.20    4.00
  -6   7   3   11.40    6.50
  -5  -7   3    2.30    2.00
  -5  -7   3    5.30    3.40
   5  -7  -3    6.00    3.50
  -5  -7   3    3.40    3.50
   5  -7  -3    3.40    3.30
  -5   7   3    2.60    3.10
   5   7  -3    5.10    3.00
  -5   7   3    1.70    1.20
   5   7  -3    8.10    4.60
  -4  -7   3   16.80    4.60
   4  -7  -3    5.60    3.20
  -4  -7   3   11.10    4.10
  -4  -7   3   10.70    4.40
   4  -7  -3   13.30    5.80
   4   7  -3   21.40    6.90
  -4   7   3    2.40    3.00
   4   7  -3   13.50    4.60
  -4   7   3    8.90    2.70
   3  -7  -3  130.49   12.80
   3  -7  -3  104.79   10.80
  -3  -7   3  115.09   12.00
  -3  -7   3  136.49   15.30
  -3  -7   3  120.29   10.90
  -3   7   3  108.99   12.00
  -3   7   3  121.19    9.80
   3   7  -3  109.99   10.90
   3   7  -3  105.49   12.20
   3   7  -3   99.59   10.70
   2  -7  -3   18.20    5.80
  -2  -7   3   20.40    6.20
   2  -7  -3   22.80    5.80
  -2  -7   3   16.50    4.70
  -2   7   3   27.40    7.80
  -2   7   3   21.10    4.70
   2   7  -3   28.60    8.10
   1  -7  -3   58.59    7.50
  -1  -7   3   59.09    8.20
  -1  -7   3   74.19    8.00
   1  -7  -3   67.59    8.50
  -1   7   3   64.09    7.00
   1   7  -3   65.69    9.00
  -1   7   3   59.19    8.10
   0  -7  -3  178.08   15.10
   0  -7   3  182.58   15.20
   0  -7  -3  165.78   15.70
   0  -7   3  193.28   16.50
   0   7   3  168.78   16.20
   0   7  -3  168.98   16.60
   0   7   3  189.58   14.80
   0   7  -3  177.48   14.90
  -1  -7  -3   98.69   10.80
   1  -7   3   93.59   10.40
  -1   7  -3   86.79   10.50
   1   7   3  102.09    9.60
   1   7   3   75.89   10.00
  -1   7  -3  104.79    9.70
   2  -7   3   29.70    5.80
  -2  -7  -3   26.20    7.30
  -2   7  -3   26.60    5.90
  -2   7  -3   28.90    8.30
   2   7   3   32.80    8.60
   2   7   3   29.20    6.60
   3  -7   3  183.98   15.60
  -3  -7  -3  174.38   14.50
  -3  -7  -3  152.48   14.80
   3  -7   3  152.18   14.20
   3   7   3  140.69   14.80
  -3   7  -3  165.88   15.80
  -3   7  -3  164.78   13.50
  -4  -7  -3    7.10    4.10
  -4  -7  -3    5.10    3.20
   4  -7   3   11.50    3.70
   4   7   3    0.40    3.10
  -4   7  -3    4.20    2.80
  -4   7  -3    3.60    3.10
   5  -7   3    5.00    4.10
  -5  -7  -3    3.80    3.00
  -5  -7  -3    0.20    3.00
   5   7   3    4.10    3.80
  -5   7  -3    5.40    3.90
  -5   7  -3    5.00    2.70
  -6  -7  -3   21.80    5.50
   6  -7   3   19.90    5.80
  -6  -7  -3   22.40    4.70
  -6   7  -3   17.00    4.30
   6   7   3   14.30    6.70
  -6   7  -3   18.70    6.00
  -7  -7  -3   11.60    3.40
  -7  -7  -3   14.40    4.80
   7  -7   3   11.80    5.40
   7   7   3   -0.20    3.80
  -7   7  -3    0.80    2.90
  -7   7  -3    9.30    2.80
   6  -8  -3   11.90    5.50
  -6  -8   3   20.70    7.00
  -6  -8   3   11.20    4.20
   6   8  -3    0.80    2.70
  -6   8   3    4.20    5.50
   5  -8  -3   22.70    6.90
  -5  -8   3   19.70    6.70
  -5  -8   3   27.40    4.40
  -5   8   3   21.20    7.00
  -5   8   3   20.10    2.90
   5   8  -3   18.00    5.50
  -4  -8   3   13.50    4.10
  -4  -8   3   15.20    5.60
   4  -8  -3    8.10    5.10
   4  -8  -3   10.40    4.80
  -4   8   3   16.40    6.10
  -4   8   3   19.20    3.50
   4   8  -3   11.30    5.10
  -3  -8   3   20.70    5.80
   3  -8  -3   11.90    5.20
   3  -8  -3   11.60    4.70
  -3  -8   3   12.80    5.90
  -3   8   3   11.60    3.40
  -3   8   3   10.50    5.00
   3   8  -3   26.90    8.10
  -2  -8   3  108.09   10.80
   2  -8  -3   84.39   10.10
   2  -8  -3  103.29   11.50
  -2  -8   3   79.99   10.50
  -2   8   3   74.09   10.30
  -2   8   3   93.79    8.90
   2   8  -3   89.69   11.30
   1  -8  -3   33.50    6.40
  -1  -8   3   37.00    6.40
  -1  -8   3   39.20    6.60
  -1   8   3   35.50    9.30
  -1   8   3   31.90    5.20
   1   8  -3   33.00    6.70
   0  -8   3  287.97   24.20
   0  -8  -3  303.27   24.40
   0   8   3  269.37   24.10
   0   8  -3  302.27   25.30
   0   8   3  299.57   22.50
  -1  -8  -3   29.80    7.80
   1  -8   3   46.30    7.40
  -1   8  -3   31.90    6.90
   1   8   3   40.20    6.20
  -1   8  -3   42.60    7.50
   1   8   3   32.20    6.40
  -2  -8  -3   80.19   10.30
   2  -8   3   89.89   10.70
  -2   8  -3   82.89   10.60
  -2   8  -3   68.09    8.40
   2   8   3   74.39    9.80
   3  -8   3   17.00    5.80
  -3  -8  -3   14.80    5.60
  -3   8  -3   17.50    6.60
  -3   8  -3   20.30    4.70
   3   8   3   15.90    5.90
  -4  -8  -3   15.80    5.90
  -4  -8  -3   22.80    5.80
   4   8   3   17.70    6.60
  -4   8  -3   14.40    4.00
  -4   8  -3   11.10    4.50
  -5  -8  -3   21.90    6.40
  -5  -8  -3   26.00    5.00
  -5   8  -3   14.70    5.60
  -5   8  -3   27.50    4.20
   5   8   3   35.10    7.30
  -6  -8  -3   17.60    5.70
   6  -8   3   14.40    7.00
  -6   8  -3   15.30    4.60
   6   8   3   11.70    6.50
  -6   8  -3   12.30    4.60
   5  -9  -3    1.30    4.10
  -5   9   3   -0.10    1.80
  -4  -9   3   20.40    4.90
  -4  -9   3    6.90    5.40
   4  -9  -3   20.10    6.90
   4  -9  -3   17.40    6.40
   4   9  -3   22.60    7.30
  -4   9   3    9.40    5.50
  -4   9   3   12.70    3.90
  -3  -9   3    1.30    3.30
   3  -9  -3    3.60    3.80
   3  -9  -3    9.80    4.30
  -3  -9   3    6.70    5.70
  -3   9   3    5.50    6.30
   3   9  -3   -1.10    2.80
  -3   9   3    2.00    2.40
  -2  -9   3   13.30    5.20
   2  -9  -3   25.50    7.50
  -2  -9   3   16.40    7.40
   2   9  -3   13.00    5.90
  -2   9   3   15.90    4.20
  -2   9   3   19.40    8.00
   1  -9  -3   17.20    5.80
  -1  -9   3   14.80    5.40
  -1   9   3    6.80    5.40
  -1   9   3    4.20    3.00
   1   9  -3   11.20    4.40
   0  -9   3   13.90    5.60
   0  -9  -3    6.50    3.80
   0   9   3    8.40    5.90
   0   9  -3    8.50    5.90
   0   9   3   16.60    4.70
  -1  -9  -3    9.10    5.90
   1  -9   3    6.80    3.90
   1   9   3    8.30    3.50
   1   9   3   10.70    6.50
  -1   9  -3    7.90    4.30
  -1   9  -3    3.40    3.00
  -2  -9  -3    4.90    5.10
   2  -9   3   12.50    5.40
   2   9   3    5.80    5.60
  -2   9  -3    8.20    4.60
  -2   9  -3   12.10    4.00
  -3  -9  -3    4.10    4.30
   3  -9   3    1.80    3.40
  -3   9  -3    2.40    2.60
   3   9   3    5.00    5.20
  -3   9  -3    2.50    2.90
  -4  -9  -3    8.10    4.20
  -4  -9  -3    7.70    5.40
   4   9   3    2.90    5.90
  -4   9  -3    5.50    3.10
  -4   9  -3   11.40    5.00
  -5  -9  -3    4.60    4.60
  -5  -9  -3    0.00    3.60
  -2 -10   3   -2.10    4.50
  -1  10   3   37.50   11.10
   0  10   3    0.30    2.50
   0  10   3    2.70    4.30
   1 -10   3   14.50    9.90
   1  10   3   25.80    6.90
  -1  10  -3   14.70    5.80
  -2  10  -3   10.60    4.60
 -10   0   4    4.80    5.30
  10   0  -4    7.40    4.10
  10   0  -4    8.90    2.30
 -10   0   4   12.20    5.70
  -9   0   4   18.70    6.00
  -9   0   4    9.10    4.30
   9   0  -4    5.50    3.70
   9   0  -4   20.40    2.80
  -8   0   4   19.30    6.00
   8   0  -4    5.10    3.10
  -8   0   4    4.60    3.30
   7   0  -4  376.46   23.40
  -7   0   4  352.76   26.90
  -7   0   4  361.26   26.40
   7   0  -4  364.86   26.60
   6   0  -4   16.60    2.00
  -6   0   4   18.30    3.80
  -6   0   4   25.90    4.50
   6   0  -4   26.00    6.00
  -6   0   4   21.80    3.10
   5   0  -4   13.80    3.80
  -5   0   4   12.40    3.70
  -5   0   4   12.90    2.40
  -5   0   4   13.10    2.90
  -4   0   4   40.70    4.50
  -4   0   4   37.10    4.70
  -4   0   4   40.40    3.90
   4   0  -4   28.90    4.00
  -3   0   4   83.89    6.70
  -3   0   4   94.09    7.10
  -3   0   4   76.89    7.30
  -2   0   4  484.75   27.30
  -2   0   4  459.15   27.40
   2   0  -4  425.06   27.10
  -2   0   4  392.86   27.60
   2   0  -4  372.16   27.60
   1   0  -4 1588.84   94.89
   1   0  -4 1593.94   95.99
  -1   0   4 1721.33   94.99
  -1   0   4 1313.17   94.39
  -1   0   4 1568.74   95.59
   1   0  -4 1570.54   94.79
   0   0  -4  246.68   15.60
   0   0   4  245.98   15.60
   0   0   4  264.57   16.10
   0   0  -4  225.58   16.30
   1   0   4 1680.43  100.49
  -1   0  -4 1642.44  100.49
  -1   0  -4 1607.94  101.29
  -1   0  -4 1606.04  100.59
   1   0   4 1681.13  100.49
  -1   0  -4 1699.73  100.19
   1   0   4 1591.04  100.49
  -2   0  -4  331.07   21.70
  -2   0  -4  342.37   22.60
  -2   0  -4  351.26   21.90
  -2   0  -4  340.37   21.80
   2   0   4  311.47   21.10
   2   0   4  346.87   21.80
   2   0   4  354.16   21.80
  -3   0  -4  146.39   11.10
   3   0   4  148.29   10.70
  -3   0  -4  154.68   10.70
  -3   0  -4  159.68    9.80
  -3   0  -4  131.39   11.50
  -3   0  -4  157.68   10.70
   3   0   4  166.58   11.00
   4   0   4   50.39    4.70
   4   0   4   51.79    4.80
  -4   0  -4   41.70    5.00
  -4   0  -4   65.49    6.10
  -4   0  -4   42.60    4.30
   5   0   4   20.80    3.10
  -5   0  -4   13.20    2.50
  -5   0  -4   21.70    4.00
  -5   0  -4   15.10    4.00
  -6   0  -4   13.10    4.10
   6   0   4   13.10    3.20
  -6   0  -4    7.00    3.50
  -6   0  -4   11.00    2.60
   6   0   4    5.30    3.90
  -7   0  -4  184.28   15.90
   7   0   4  196.28   15.70
  -7   0  -4  179.08   13.00
   7   0   4  170.78   13.90
  -7   0  -4  200.48   15.80
  -8   0  -4   12.40    4.40
  -8   0  -4   12.60    4.40
   8   0   4    1.40    2.60
   8   0   4    7.80    4.90
  -8   0  -4    4.20    1.90
   9   0   4   -0.40    3.90
  -9   0  -4   -2.80    2.30
  -9   0  -4    8.90    4.00
 -10   0  -4    1.00    3.00
  10   0   4    9.50    4.50
  10   0   4    1.90    5.10
 -10   0  -4    4.10    4.10
 -10  -1   4    7.20    5.20
  10  -1  -4    3.50    3.70
  10   1  -4   15.60    2.90
 -10   1   4    8.10    4.60
  10   1  -4   24.00    4.90
   9  -1  -4    3.70    3.80
   9  -1  -4    1.60    1.50
  -9  -1   4    5.60    4.30
  -9   1   4    8.50    5.60
   9   1  -4    4.80    3.60
   9   1  -4    1.80    1.50
  -9   1   4    2.50    3.60
  -8  -1   4    1.50    3.80
   8  -1  -4    1.00    1.50
  -8  -1   4    3.70    3.20
   8  -1  -4   -0.40    3.40
  -8   1   4    3.70    3.70
  -8   1   4    4.40    3.60
   8   1  -4   -0.70    3.40
   8   1  -4    2.30    1.80
  -7  -1   4  142.69   13.20
  -7  -1   4  148.29   14.00
   7  -1  -4  155.58   10.30
   7   1  -4  156.58   10.70
  -7   1   4  160.88   13.50
  -7   1   4  125.29   13.00
   7   1  -4  157.38   13.70
  -6  -1   4   64.49    6.30
   6  -1  -4   85.99    5.40
  -6  -1   4   68.99    8.20
  -6  -1   4   70.99    7.80
  -6   1   4   63.99    6.80
   6   1  -4   75.79    5.70
  -6   1   4   69.49    7.70
   6   1  -4   72.39    7.80
  -6   1   4   62.09    7.30
   5  -1  -4   56.79    5.60
  -5  -1   4   68.39    7.50
  -5  -1   4   75.09    6.00
  -5  -1   4   74.79    7.00
  -5   1   4   59.89    6.50
  -5   1   4   81.19    6.00
  -5   1   4   72.59    7.00
   5   1  -4   63.09    4.80
   5   1  -4   54.69    6.40
   5   1  -4   53.29    4.80
  -4  -1   4  611.24   38.30
  -4  -1   4  601.04   39.80
   4  -1  -4  551.24   38.10
  -4  -1   4  624.74   39.10
  -4   1   4  636.14   38.30
   4   1  -4  531.25   37.10
  -4   1   4  651.93   39.10
   4   1  -4  593.44   37.10
  -4   1   4  636.54   39.00
   4   1  -4  595.54   39.00
  -3  -1   4   31.40    3.50
  -3  -1   4   31.80    4.20
   3  -1  -4   26.60    3.20
  -3   1   4   29.80    3.60
  -3   1   4   33.20    3.70
   3   1  -4   29.40    3.60
   3   1  -4   26.90    2.40
  -3   1   4   32.80    3.40
   3   1  -4   28.50    2.40
  -2  -1   4 1316.57   77.39
   2  -1  -4 1158.58   76.49
   2  -1  -4 1237.58   76.69
  -2  -1   4 1217.58   76.59
   2   1  -4 1274.27   75.79
   2   1  -4 1238.78   76.59
  -2   1   4 1329.27   76.69
  -2   1   4 1159.28   76.39
  -2   1   4 1233.58   76.39
   2   1  -4 1238.58   75.69
  -1  -1   4  266.57   15.50
  -1  -1   4  249.08   16.10
   1  -1  -4  223.58   15.10
  -1  -1   4  252.77   15.20
   1  -1  -4  228.98   15.90
   1  -1  -4  236.28   15.90
  -1  -1   4  263.17   16.80
   1  -1  -4  253.17   15.30
   1   1  -4  205.78   16.40
  -1   1   4  236.18   14.90
   1   1  -4  241.78   15.50
  -1   1   4  241.48   15.00
  -1   1   4  243.38   16.00
   1   1  -4  206.78   15.60
  -1   1   4  273.77   15.60
   0  -1   4 1248.08   70.79
   0  -1   4 1234.98   71.29
   0  -1  -4 1208.58   71.19
   0  -1  -4 1129.39   70.69
   0  -1  -4 1114.49   71.29
   0   1   4 1115.79   70.59
   0   1  -4 1147.09   70.89
   0   1   4 1190.48   71.19
   0   1   4 1103.89   70.69
   0   1  -4 1051.39   70.89
   0   1  -4 1166.38   71.79
  -1  -1  -4  185.38   11.80
   1  -1   4  171.88   11.70
   1  -1   4  177.98   11.80
   1  -1   4  163.08   11.70
  -1  -1  -4  183.38   11.80
  -1  -1  -4  172.18   11.70
  -1  -1  -4  178.18   12.30
   1   1   4  179.38   11.70
  -1   1  -4  167.08   11.70
  -1   1  -4  176.88   11.80
  -1   1  -4  188.88   12.80
   1   1   4  169.48   11.70
   1   1   4  179.78   11.60
   1   1   4  170.78   11.70
   2  -1   4 1119.29   71.89
   2  -1   4 1207.38   72.09
  -2  -1  -4 1157.08   71.89
   2  -1   4 1231.98   71.59
  -2  -1  -4 1015.80   72.59
  -2  -1  -4 1211.78   71.99
  -2  -1  -4 1185.98   71.69
  -2   1  -4 1186.08   72.79
   2   1   4 1151.58   71.89
  -2   1  -4 1154.78   72.09
   2   1   4 1175.58   71.99
   2   1   4 1183.48   71.99
  -2   1  -4 1225.78   71.99
  -2   1  -4 1123.69   71.79
   3  -1   4   44.00    4.20
  -3  -1  -4   44.90    4.30
  -3  -1  -4   40.10    4.10
   3  -1   4   51.79    4.40
  -3  -1  -4   43.60    4.90
  -3  -1  -4   40.00    4.30
  -3  -1  -4   43.00    3.70
   3  -1   4   42.80    3.30
   3   1   4   37.20    3.90
   3   1   4   48.70    4.30
  -3   1  -4   47.70    4.10
  -3   1  -4   41.00    4.40
   3   1   4   50.79    4.60
  -3   1  -4   43.10    4.90
  -3   1  -4   47.20    4.20
  -4  -1  -4  599.44   41.10
  -4  -1  -4  651.93   40.50
   4  -1   4  659.03   40.70
  -4  -1  -4  644.44   39.50
   4  -1   4  650.43   40.50
  -4  -1  -4  601.54   41.80
   4   1   4  631.04   40.50
  -4   1  -4  680.43   41.80
   4   1   4  646.34   40.50
  -4   1  -4  623.34   40.20
  -4   1  -4  618.34   41.20
   4   1   4  650.43   41.30
   5  -1   4  106.59    8.30
  -5  -1  -4  104.49    8.10
  -5  -1  -4  118.99   10.10
  -5  -1  -4   77.69    8.50
   5   1   4  110.79    8.40
   5   1   4  106.59    9.20
  -5   1  -4   96.69    9.10
  -5   1  -4  107.79    9.50
  -5   1  -4   90.59    7.60
  -6  -1  -4   91.69    9.30
  -6  -1  -4  104.39   10.20
  -6  -1  -4   87.19    7.70
   6  -1   4   95.59    8.40
  -6   1  -4   96.79    9.60
   6   1   4   95.49    8.30
   6   1   4  105.69    9.70
  -6   1  -4   87.09    9.20
  -6   1  -4  112.69    7.90
   7  -1   4  281.77   19.20
  -7  -1  -4  243.18   20.20
  -7  -1  -4  250.07   20.80
  -7   1  -4  267.37   17.70
  -7   1  -4  276.17   20.80
   7   1   4  263.17   20.60
   7   1   4  253.07   18.70
   8  -1   4    2.50    4.30
  -8  -1  -4    2.70    1.80
  -8  -1  -4    7.10    4.60
  -8  -1  -4   -2.70    2.80
   8  -1   4    5.40    2.90
   8   1   4    4.90    3.00
  -8   1  -4    5.60    1.80
  -8   1  -4    0.20    2.70
   8   1   4    9.50    5.00
  -8   1  -4   11.90    4.70
  -9  -1  -4    4.60    1.50
   9  -1   4    1.40    4.20
   9  -1   4    1.90    2.70
  -9  -1  -4    0.40    3.00
  -9  -1  -4   -0.80    3.30
  -9   1  -4    2.80    2.80
   9   1   4    1.00    3.60
  -9   1  -4   -0.40    2.80
   9   1   4    5.00    2.90
  10  -1   4   15.80    6.50
  10  -1   4    7.80    3.90
 -10  -1  -4   28.80    7.60
 -10   1  -4    2.80    3.60
 -10   1  -4   25.80    6.70
  10   1   4    9.60    5.50
  10   1   4   18.00    5.00
  10  -2  -4   21.10    3.10
  10  -2  -4   15.30    5.40
 -10  -2   4    9.50    6.10
 -10   2   4    3.30    4.20
  10   2  -4    8.10    4.20
  10   2  -4    9.40    2.80
  -9  -2   4    5.60    4.30
   9  -2  -4    8.00    2.20
   9   2  -4    4.50    3.40
  -9   2   4    3.70    3.40
   9   2  -4    7.50    2.60
  -8  -2   4   26.40    7.40
   8  -2  -4   20.20    2.90
   8   2  -4   16.00    3.10
   8   2  -4   24.20    7.10
  -8   2   4   12.70    4.40
   7  -2  -4   70.69    5.50
  -7  -2   4   67.89    8.80
   7   2  -4   64.19    5.70
  -7   2   4   41.70    6.80
   7   2  -4   64.09    7.80
  -6  -2   4  142.09   11.00
   6  -2  -4  137.59    9.80
  -6  -2   4  154.28   13.60
   6   2  -4  142.49   12.70
   6   2  -4  139.99   10.20
  -6   2   4  136.39   12.20
  -6   2   4  145.59   11.80
   5  -2  -4  118.49    9.70
   5  -2  -4  127.39    8.50
   5  -2  -4  113.79    8.20
  -5  -2   4  124.19    9.80
  -5  -2   4  116.99   11.30
   5   2  -4  119.69   10.80
  -5   2   4  127.29   10.70
   5   2  -4  125.19    9.00
  -5   2   4  146.79   10.50
  -4  -2   4   26.60    3.30
   4  -2  -4   15.80    1.70
   4  -2  -4   17.70    1.90
  -4  -2   4   17.30    3.70
   4  -2  -4   18.50    2.80
  -4   2   4   22.20    3.40
   4   2  -4   14.80    2.20
   4   2  -4   16.80    2.50
   4   2  -4   16.70    3.30
  -4   2   4   21.20    3.10
   3  -2  -4  166.28   12.20
  -3  -2   4  169.78   11.10
   3  -2  -4  176.88   12.80
  -3  -2   4  182.08   13.90
  -3  -2   4  177.18   12.80
  -3  -2   4  176.88   11.10
   3  -2  -4  169.08   11.40
   3  -2  -4  177.58   11.50
  -3   2   4  200.28   12.40
  -3   2   4  180.78   13.00
   3   2  -4  176.88   12.00
   3   2  -4  190.38   12.20
   3   2  -4  169.08   13.10
  -2  -2   4   66.59    4.60
   2  -2  -4   52.29    5.20
  -2  -2   4   44.90    5.40
  -2  -2   4   67.19    5.70
   2  -2  -4   54.19    4.50
  -2  -2   4   74.19    4.90
   2  -2  -4   59.59    4.80
   2  -2  -4   57.99    4.50
  -2   2   4   69.59    5.60
   2   2  -4   66.19    5.00
   2   2  -4   58.69    5.60
  -1  -2   4  286.37   21.40
   1  -2  -4  306.57   20.20
   1  -2  -4  336.67   20.40
   1  -2  -4  285.67   20.90
  -1  -2   4  306.57   20.40
  -1  -2   4  302.27   21.10
  -1   2   4  344.67   21.10
   1   2  -4  311.07   20.60
   1   2  -4  340.47   21.40
   1   2  -4  330.37   21.80
  -1   2   4  344.57   20.10
  -1   2   4  319.37   20.20
   0  -2  -4  116.49    8.30
   0  -2  -4  114.39    8.20
   0  -2  -4  124.39    8.80
   0  -2   4  118.29    8.30
   0  -2   4  110.19    8.70
   0  -2   4  120.39    8.40
   0   2  -4  105.59    8.40
   0   2   4  119.89    8.40
   0   2  -4  120.59    9.10
   0   2  -4  109.49    8.90
   0   2  -4  122.89    8.50
   0   2   4  113.89    8.60
   1  -2   4  460.85   28.10
   1  -2   4  435.06   27.80
   1  -2   4  470.45   28.00
  -1  -2  -4  424.76   28.10
  -1  -2  -4  447.06   27.90
  -1  -2  -4  433.56   27.80
  -1  -2  -4  457.35   28.10
   1   2   4  439.56   27.70
   1   2   4  444.26   27.90
   1   2   4  411.26   27.90
  -1   2  -4  427.56   27.80
  -1   2  -4  465.95   28.00
  -1   2  -4  403.06   28.40
  -1   2  -4  378.86   28.20
  -2  -2  -4   51.69    4.40
   2  -2   4   47.10    4.30
   2  -2   4   31.80    3.90
  -2  -2  -4   45.30    4.20
   2  -2   4   37.90    3.80
  -2  -2  -4   35.90    4.50
  -2  -2  -4   42.00    4.10
  -2   2  -4   41.50    4.50
  -2   2  -4   43.90    4.10
   2   2   4   51.49    4.30
  -2   2  -4   45.70    4.70
   2   2   4   39.30    4.00
   2   2   4   47.20    4.40
  -3  -2  -4  110.49    9.10
  -3  -2  -4  121.89   10.20
   3  -2   4  121.39    9.20
  -3  -2  -4  113.39    9.10
   3  -2   4  107.29    8.50
  -3  -2  -4  133.09    9.40
  -3   2  -4  139.79   10.10
  -3   2  -4  129.39    9.10
   3   2   4  144.09    9.90
  -3   2  -4  128.29    9.20
   3   2   4  125.69    9.20
  -3   2  -4  110.29    9.60
   3   2   4  119.99    9.20
  -4  -2  -4   30.10    3.10
  -4  -2  -4   18.50    3.20
   4  -2   4   30.00    3.70
  -4  -2  -4   23.30    3.90
  -4   2  -4   23.00    3.70
   4   2   4   28.40    3.60
   4   2   4   23.10    3.30
  -4   2  -4   24.60    3.10
  -4   2  -4   22.10    3.80
   4   2   4   31.20    4.10
  -5  -2  -4   74.19    7.20
   5  -2   4   92.99    7.70
  -5  -2  -4   83.19    8.80
  -5   2  -4   88.49    7.10
   5   2   4   88.59    7.60
  -5   2  -4   83.19    8.40
   5   2   4  104.99    8.90
  -5   2  -4   90.79    8.50
  -6  -2  -4  148.09   13.70
  -6  -2  -4  171.88   12.10
   6  -2   4  152.18   12.10
  -6   2  -4  149.99   13.40
  -6   2  -4  149.29   13.20
  -6   2  -4  163.28   11.40
   6   2   4  155.38   12.20
   6   2   4  165.08   13.60
  -7  -2  -4   57.49    7.70
  -7  -2  -4   57.99    5.80
   7  -2   4   46.20    6.20
  -7   2  -4   46.40    6.70
  -7   2  -4   63.89    5.30
   7   2   4   53.79    6.30
  -7   2  -4   66.09    7.50
   7   2   4   52.39    7.30
  -8  -2  -4   16.40    2.90
   8  -2   4   20.50    4.80
  -8  -2  -4   14.80    5.30
   8   2   4   11.80    4.70
  -8   2  -4   17.00    2.50
  -8   2  -4   24.20    5.90
  -8   2  -4   13.70    5.10
   8   2   4   16.00    4.40
  -9  -2  -4   15.60    2.60
  -9  -2  -4   14.40    5.90
   9  -2   4   11.60    3.90
  -9   2  -4   21.20    5.90
   9   2   4   17.40    5.60
   9   2   4   13.10    4.20
  -9   2  -4   19.80    4.40
  10  -2   4    8.30    4.20
 -10  -2  -4   15.80    7.10
  10  -2   4   11.90    7.10
  10   2   4    0.20    4.90
 -10   2  -4    6.40    3.30
  10   2   4    4.60    3.40
  10   3  -4   -3.50    5.70
 -10   3   4   -4.20    3.80
  -9  -3   4   10.10    5.90
   9  -3  -4   10.70    2.80
   9   3  -4   12.50    3.20
   9   3  -4    6.40    4.00
  -9   3   4   10.20    4.80
   8  -3  -4    5.20    2.30
  -8  -3   4    4.90    4.30
   8   3  -4    7.20    3.90
   8   3  -4    8.50    2.80
  -8   3   4    2.50    2.90
   7  -3  -4   40.40    4.10
  -7  -3   4   37.20    6.80
   7   3  -4   28.40    4.00
   7   3  -4   35.50    6.20
  -7   3   4   31.80    5.60
  -6  -3   4   44.50    5.30
   6  -3  -4   42.70    4.40
  -6  -3   4   38.50    6.50
  -6   3   4   43.00    5.90
   6   3  -4   44.20    4.80
   6   3  -4   48.90    6.60
  -5  -3   4    2.10    2.40
  -5  -3   4    2.70    2.00
   5  -3  -4    2.40    1.90
   5  -3  -4    4.20    1.80
   5   3  -4    2.40    3.10
  -5   3   4    5.00    2.80
   5   3  -4    0.90    1.40
   4  -3  -4   44.90    4.30
  -4  -3   4   50.09    5.40
  -4  -3   4   49.50    3.70
  -4  -3   4   51.39    3.90
   4  -3  -4   39.30    4.90
  -4  -3   4   42.60    6.00
  -4   3   4   50.39    5.70
   4   3  -4   55.59    5.00
   4   3  -4   39.60    5.50
   3  -3  -4   83.29    6.50
  -3  -3   4  104.89    6.90
   3  -3  -4   77.39    7.60
  -3  -3   4   80.29    6.60
   3  -3  -4   86.59    6.70
   3  -3  -4   87.09    6.80
  -3  -3   4   82.59    7.80
  -3  -3   4   99.19    8.90
   3   3  -4   79.39    8.10
  -3   3   4  101.59    8.20
  -3   3   4  104.79    6.70
   3   3  -4   92.99    7.30
   2  -3  -4  161.98   10.50
   2  -3  -4  173.58   11.30
  -2  -3   4  143.19   11.10
   2  -3  -4  154.48   11.20
  -2  -3   4  144.49   12.40
   2  -3  -4  144.09   12.00
  -2  -3   4  166.68   12.40
  -2   3   4  175.18   10.70
  -2   3   4  158.28   10.40
   2   3  -4  177.98   12.90
   2   3  -4  162.88   11.60
   2   3  -4  155.68   12.50
  -2   3   4  176.68   12.40
  -1  -3   4   12.00    3.20
   1  -3  -4   16.00    2.50
  -1  -3   4   12.80    2.60
   1  -3  -4   15.20    3.40
   1  -3  -4   10.70    1.40
  -1  -3   4   12.00    2.30
  -1   3   4    9.80    1.90
   1   3  -4   13.30    2.40
   1   3  -4   16.80    4.10
  -1   3   4   14.10    2.20
   1   3  -4   12.20    2.60
  -1   3   4   12.10    2.60
   1   3  -4   10.30    2.10
   0  -3   4  251.27   16.20
   0  -3   4  222.58   16.70
   0  -3  -4  236.88   15.70
   0  -3  -4  251.17   16.30
   0  -3  -4  227.08   16.00
   0  -3  -4  246.58   16.80
   0  -3   4  249.18   16.40
   0   3  -4  208.48   16.90
   0   3   4  242.88   16.20
   0   3  -4  219.98   16.30
   0   3  -4  224.38   16.70
   0   3   4  279.67   17.30
   0   3  -4  231.78   16.20
   1  -3   4   15.40    2.60
  -1  -3  -4   13.20    2.60
  -1  -3  -4   15.00    2.90
   1  -3   4   14.10    3.30
   1  -3   4   15.50    3.10
  -1  -3  -4   11.90    2.30
  -1  -3  -4   11.50    2.20
  -1   3  -4   12.80    2.80
  -1   3  -4   13.10    2.40
  -1   3  -4   12.80    2.40
   1   3   4   18.20    3.00
   1   3   4   13.70    2.50
  -1   3  -4   13.50    2.80
   1   3   4   13.80    2.50
  -2  -3  -4  206.38   14.60
  -2  -3  -4  194.38   14.90
   2  -3   4  201.98   14.50
  -2  -3  -4  218.78   14.60
   2  -3   4  204.68   14.60
  -2  -3  -4  217.28   15.00
   2  -3   4  211.98   14.70
   2   3   4  202.28   14.30
   2   3   4  200.68   14.60
  -2   3  -4  184.68   14.10
  -2   3  -4  213.38   14.60
   2   3   4  239.28   15.40
  -2   3  -4  196.48   14.70
  -2   3  -4  200.68   15.30
   3  -3   4  173.48   12.40
  -3  -3  -4  165.98   12.50
  -3  -3  -4  168.18   12.40
  -3  -3  -4  159.28   13.00
   3  -3   4  178.98   12.60
  -3  -3  -4  171.28   12.40
   3  -3   4  172.88   12.20
   3   3   4  158.28   12.10
  -3   3  -4  137.89   12.70
  -3   3  -4  183.38   12.80
   3   3   4  164.28   12.40
  -3   3  -4  166.58   12.10
   3   3   4  173.98   13.00
   4  -3   4   29.40    3.80
  -4  -3  -4   31.20    4.00
   4  -3   4   38.30    4.40
  -4  -3  -4   30.80    4.00
  -4  -3  -4   22.70    4.20
  -4   3  -4   25.50    4.40
   4   3   4   38.90    4.20
  -4   3  -4   35.70    4.40
  -4   3  -4   22.30    3.40
   4   3   4   45.00    5.10
  -5  -3  -4    3.90    2.10
  -5  -3  -4    3.30    2.80
   5  -3   4    5.10    2.80
  -5   3  -4    3.60    1.90
   5   3   4    3.50    2.10
   5   3   4    3.60    2.60
  -5   3  -4    2.90    2.40
  -5   3  -4    3.20    2.90
   6  -3   4   63.99    6.70
  -6  -3  -4   72.39    6.70
  -6  -3  -4   73.09    8.40
  -6   3  -4   58.19    5.70
   6   3   4   63.79    6.70
  -6   3  -4   67.69    7.30
   6   3   4   56.29    7.30
  -6   3  -4   71.29    7.90
   7  -3   4   27.40    4.50
  -7  -3  -4   23.00    4.80
  -7  -3  -4   23.10    3.50
  -7   3  -4   24.80    3.30
   7   3   4   21.00    4.10
  -7   3  -4   18.30    5.00
  -7   3  -4   22.00    6.10
   7   3   4   29.10    5.20
  -8  -3  -4   17.00    3.60
  -8  -3  -4   11.90    4.50
   8  -3   4   12.10    3.90
   8   3   4   11.20    4.20
  -8   3  -4   14.90    5.10
  -8   3  -4   13.60    2.30
   8   3   4   11.70    5.00
   9  -3   4   14.00    5.00
  -9  -3  -4   19.10    3.30
  -9  -3  -4   15.30    5.60
  -9   3  -4    9.50    3.30
   9   3   4    9.60    4.70
   9   3   4   12.60    4.50
  10   3   4   -1.00    7.50
  10   3   4    1.00    3.50
  -9  -4   4    6.10    5.50
   9  -4  -4    4.20    2.50
  -9   4   4    3.40    4.00
   9   4  -4    7.00    3.50
   9   4  -4    3.40    3.70
  -8  -4   4    8.40    3.70
   8  -4  -4    6.90    2.70
   8   4  -4    4.60    3.20
  -8   4   4   10.20    5.00
   8   4  -4    9.30    4.80
   7  -4  -4   31.10    4.10
  -7  -4   4   25.30    6.90
   7   4  -4   29.40    4.60
  -7   4   4   21.20    5.90
   7   4  -4   31.40    6.50
   6  -4  -4   28.80    4.00
  -6  -4   4   28.90    4.50
  -6  -4   4   36.80    6.20
   6   4  -4   41.00    6.40
  -6   4   4   37.90    5.80
   6   4  -4   35.00    5.00
  -5  -4   4   11.00    3.40
  -5  -4   4   16.40    4.60
   5  -4  -4   17.90    4.40
  -5  -4   4   10.30    2.00
   5  -4  -4   19.10    3.10
   5   4  -4   17.20    3.90
  -5   4   4   10.10    3.80
   5   4  -4   22.10    4.70
  -4  -4   4   75.39    6.60
  -4  -4   4   83.39    8.90
   4  -4  -4   75.29    7.90
  -4  -4   4   86.69    8.20
   4  -4  -4   87.99    7.10
   4   4  -4   80.99    7.30
  -4   4   4   78.29    8.20
   4   4  -4   81.29    8.70
   3  -4  -4  176.38   14.10
   3  -4  -4  192.78   13.20
  -3  -4   4  166.48   12.80
  -3  -4   4  184.28   14.20
  -3  -4   4  170.28   14.50
  -3   4   4  193.68   11.70
   3   4  -4  161.38   14.40
   3   4  -4  186.28   13.40
  -3   4   4  168.98   11.50
  -3   4   4  194.28   14.50
  -2  -4   4  114.29   10.00
   2  -4  -4  116.49   10.80
  -2  -4   4  113.59   10.90
   2  -4  -4  151.88   10.70
  -2  -4   4  118.49   11.00
  -2   4   4  161.68   11.80
   2   4  -4  155.78   11.70
   2   4  -4  138.79   11.80
  -2   4   4  136.99   10.40
   2   4  -4  137.39   10.50
  -2   4   4  148.69    9.90
  -1  -4   4  184.58   14.30
   1  -4  -4  197.48   13.60
   1  -4  -4  167.78   14.00
  -1  -4   4  178.68   14.20
  -1  -4   4  186.38   13.50
  -1  -4   4  186.48   14.00
  -1   4   4  206.58   14.70
  -1   4   4  181.88   13.20
   1   4  -4  178.68   14.70
   1   4  -4  187.78   13.70
   1   4  -4  210.48   14.70
   1   4  -4  172.08   13.70
   0  -4  -4  226.18   16.10
   0  -4  -4  223.68   15.20
   0  -4   4  232.78   16.30
   0  -4   4  212.98   16.70
   0  -4  -4  225.88   16.90
   0  -4   4  227.98   16.30
   0  -4  -4  227.08   16.30
   0   4   4  257.37   17.50
   0   4  -4  219.48   16.10
   0   4  -4  236.08   16.50
   0   4   4  229.98   18.10
   0   4  -4  237.68   17.70
   0   4   4  219.48   16.00
   0   4  -4  234.28   16.60
  -1  -4  -4  188.38   14.10
   1  -4   4  175.38   14.30
   1  -4   4  198.58   14.00
  -1  -4  -4  197.28   14.80
   1  -4   4  190.88   14.10
  -1  -4  -4  179.38   13.50
  -1  -4  -4  198.18   14.00
   1   4   4  202.18   13.90
  -1   4  -4  187.08   13.80
  -1   4  -4  205.48   14.10
   1   4   4  177.78   13.80
  -1   4  -4  184.78   14.00
   1   4   4  204.18   14.80
  -1   4  -4  173.18   14.80
  -2  -4  -4  235.08   17.00
  -2  -4  -4  261.47   17.80
  -2  -4  -4  224.78   16.70
   2  -4   4  236.88   16.70
   2  -4   4  216.88   16.90
  -2  -4  -4  253.97   16.90
   2  -4   4  225.88   16.80
   2   4   4  233.48   17.40
  -2   4  -4  238.88   16.70
   2   4   4  218.88   16.30
   2   4   4  244.48   16.90
  -2   4  -4  228.78   16.60
  -2   4  -4  222.38   17.80
  -2   4  -4  227.88   16.30
  -3  -4  -4  175.88   13.70
   3  -4   4  185.28   13.70
  -3  -4  -4  168.18   14.00
   3  -4   4  168.08   13.60
  -3  -4  -4  214.28   14.50
  -3   4  -4  169.68   13.30
   3   4   4  181.98   13.80
   3   4   4  206.48   14.80
  -3   4  -4  161.78   14.50
   3   4   4  171.38   13.40
  -3   4  -4  193.28   13.60
  -4  -4  -4   69.79    6.90
  -4  -4  -4   65.99    6.90
   4  -4   4   63.89    7.10
  -4  -4  -4   54.09    7.00
   4  -4   4   71.59    6.80
  -4   4  -4   71.29    6.30
  -4   4  -4   65.19    7.50
   4   4   4   59.79    7.10
   4   4   4   62.29    6.40
  -4   4  -4   67.79    6.50
  -5  -4  -4   14.80    3.80
  -5  -4  -4   20.50    4.40
   5  -4   4   26.70    5.10
  -5   4  -4   20.90    3.20
  -5   4  -4   23.60    4.10
   5   4   4   17.00    3.80
  -5   4  -4   20.90    5.50
   5   4   4   20.10    4.50
  -6  -4  -4   72.09    8.50
   6  -4   4   65.39    7.30
  -6  -4  -4   74.89    7.20
  -6   4  -4   65.29    8.20
  -6   4  -4   76.59    6.60
   6   4   4   69.39    7.20
   6   4   4   56.99    7.90
  -7  -4  -4   34.50    6.20
   7  -4   4   41.00    5.90
  -7  -4  -4   36.10    4.80
   7   4   4   41.10    5.50
  -7   4  -4   32.00    4.20
   7   4   4   36.30    6.30
  -7   4  -4   36.70    6.30
   8  -4   4   24.40    5.50
  -8  -4  -4   22.80    4.20
  -8  -4  -4   25.00    5.40
   8   4   4   16.10    4.10
  -8   4  -4   16.70    5.20
   8   4   4   18.80    5.90
  -8   4  -4   23.20    2.90
  -9  -4  -4    8.30    3.60
   9  -4   4   15.10    5.20
  -9  -4  -4   13.30    4.90
   9   4   4   13.30    6.50
   9   4   4   12.20    4.90
  -9   4  -4   21.60    5.90
   9   5  -4    5.10    4.20
  -9   5   4    4.30    5.20
   8  -5  -4   14.90    3.80
  -8  -5   4   17.50    5.80
   8   5  -4   10.50    4.80
   8   5  -4   13.70    5.00
  -8   5   4    9.90    5.40
  -7  -5   4   61.69    8.80
   7  -5  -4   61.79    6.30
   7   5  -4   59.59    7.20
  -7   5   4   44.40    7.10
   7   5  -4   62.89    8.50
  -6  -5   4   20.10    2.60
  -6  -5   4   23.10    4.40
   6  -5  -4   21.70    3.80
  -6  -5   4   18.40    6.10
  -6   5   4   13.80    4.60
   6   5  -4   24.20    4.70
   6   5  -4   22.90    7.40
   5  -5  -4   48.60    6.40
  -5  -5   4   46.20    7.00
  -5  -5   4   44.90    4.80
   5  -5  -4   49.10    5.70
  -5  -5   4   37.80    5.70
  -5   5   4   44.20    6.50
   5   5  -4   55.19    6.20
   5   5  -4   47.50    7.20
  -4  -5   4   41.00    6.10
   4  -5  -4   54.39    6.00
  -4  -5   4   55.49    5.50
  -4  -5   4   58.79    7.40
   4  -5  -4   59.59    7.10
   4   5  -4   50.09    7.10
  -4   5   4   48.50    6.50
   4   5  -4   55.99    6.20
   3  -5  -4  128.99   10.80
  -3  -5   4  107.89    9.10
   3  -5  -4  107.19    9.30
  -3  -5   4  119.79   10.70
  -3  -5   4   93.29    9.90
   3   5  -4   97.49    9.20
  -3   5   4  104.99   10.30
  -3   5   4  104.59    8.00
   3   5  -4  115.69   11.10
  -2  -5   4   98.29    8.80
   2  -5  -4  112.19    9.30
  -2  -5   4   92.99    9.60
  -2  -5   4   90.09    9.50
   2  -5  -4  116.59   10.20
  -2   5   4  105.49   10.20
  -2   5   4  103.29    8.40
   2   5  -4  107.69   10.50
   2   5  -4  116.39   10.10
   2   5  -4  101.39    9.10
  -1  -5   4  335.27   24.10
  -1  -5   4  330.87   23.50
  -1  -5   4  329.67   24.40
   1  -5  -4  329.57   24.50
   1  -5  -4  347.97   23.70
   1   5  -4  334.67   25.20
   1   5  -4  370.26   24.40
   1   5  -4  347.57   23.60
  -1   5   4  359.76   24.90
  -1   5   4  314.17   23.00
   0  -5  -4   51.49    6.70
   0  -5  -4   58.79    6.20
   0  -5   4   54.49    6.60
   0  -5   4   51.39    5.90
   0   5  -4   59.89    7.30
   0   5   4   50.19    5.70
   0   5   4   70.29    7.30
   0   5  -4   56.19    6.20
   0   5  -4   60.99    6.20
   0   5  -4   62.19    6.20
   1  -5   4  366.16   25.80
  -1  -5  -4  376.16   26.90
  -1  -5  -4  355.86   25.80
   1  -5   4  359.26   26.50
  -1  -5  -4  413.26   26.20
   1  -5   4  373.86   25.90
   1   5   4  392.06   27.00
  -1   5  -4  370.76   25.80
  -1   5  -4  367.16   25.70
   1   5   4  379.16   25.80
  -1   5  -4  349.37   27.10
  -1   5  -4  384.36   25.50
   2  -5   4  166.68   14.10
  -2  -5  -4  193.38   15.10
  -2  -5  -4  163.88   14.10
  -2  -5  -4  159.78   13.60
  -2  -5  -4  208.08   14.70
   2  -5   4  191.38   14.30
   2  -5   4  185.78   14.90
   2   5   4  176.68   14.10
  -2   5  -4  186.38   15.80
  -2   5  -4  179.68   14.10
  -2   5  -4  208.38   14.10
   2   5   4  194.88   15.30
  -3  -5  -4   65.69    7.40
  -3  -5  -4   65.29    7.30
  -3  -5  -4   79.99    8.10
   3  -5   4   69.99    7.60
   3  -5   4   84.89    7.70
   3   5   4   65.29    8.00
  -3   5  -4   75.49    8.60
   3   5   4   73.99    7.40
  -3   5  -4   82.39    7.40
   3   5   4   80.99    7.80
  -4  -5  -4  100.69    9.50
  -4  -5  -4  103.69    9.30
   4  -5   4   85.59    8.70
  -4  -5  -4   99.09    9.70
   4   5   4   99.59    9.00
   4   5   4   92.59    9.80
  -4   5  -4  100.89   10.30
  -4   5  -4   93.39    8.50
  -5  -5  -4   38.30    5.30
   5  -5   4   29.80    5.00
  -5  -5  -4   44.40    6.30
  -5  -5  -4   35.40    5.50
   5   5   4   47.60    5.70
  -5   5  -4   46.40    5.10
   5   5   4   41.50    6.50
  -5   5  -4   47.10    6.60
   6  -5   4   10.70    3.90
  -6  -5  -4    9.10    4.30
  -6  -5  -4   11.10    3.60
   6   5   4   10.30    4.00
  -6   5  -4   14.40    5.10
  -6   5  -4    9.20    3.00
   6   5   4   13.60    4.60
   7  -5   4   36.80    5.80
  -7  -5  -4   34.80    4.80
  -7  -5  -4   35.20    6.40
  -7   5  -4   37.00    6.20
  -7   5  -4   33.20    4.20
   7   5   4   25.30    5.10
   7   5   4   31.10    6.00
   8  -5   4   11.20    4.70
  -8  -5  -4   12.40    5.00
  -8  -5  -4    8.70    3.50
  -8   5  -4    6.70    2.20
   8   5   4    5.80    3.60
   8   5   4    8.20    5.60
  -8   5  -4   13.90    5.70
  -9  -5  -4    3.40    4.40
   9  -5   4    0.50    3.80
   9   5   4    4.20    4.20
   9   5   4    2.70    4.90
  -9   5  -4    7.80    7.00
  -8  -6   4   17.40    5.40
   8  -6  -4   21.40    4.20
   8   6  -4   16.90    5.50
  -8   6   4   16.50    6.30
   8   6  -4   14.40    5.60
   7  -6  -4    8.00    4.20
  -7  -6   4    7.80    1.70
  -7  -6   4    7.50    4.50
   7   6  -4   11.80    4.50
  -7   6   4    9.20    4.50
   7   6  -4   14.30    4.50
  -6  -6   4   18.50    5.10
  -6  -6   4   15.60    5.70
  -6  -6   4   15.80    3.00
   6  -6  -4   14.80    4.20
  -6   6   4   11.30    4.40
   6   6  -4   13.70    5.80
   6   6  -4   12.10    4.80
  -5  -6   4   34.30    5.70
  -5  -6   4   33.50    6.20
   5  -6  -4   41.20    6.00
   5  -6  -4   22.80    5.90
  -5  -6   4   28.00    4.50
   5   6  -4   33.20    8.50
   5   6  -4   33.10    5.10
  -5   6   4   26.90    5.20
  -4  -6   4   73.89    8.60
  -4  -6   4   63.19    6.60
  -4  -6   4   62.89    8.00
   4  -6  -4   67.59    7.30
   4  -6  -4   68.79    8.50
   4   6  -4   64.39    8.80
  -4   6   4   52.09    7.40
   4   6  -4   62.19    7.10
  -3  -6   4  140.49   11.10
   3  -6  -4  102.89   11.90
   3  -6  -4  129.09   11.20
  -3  -6   4  140.49   12.50
  -3  -6   4  122.39   12.20
   3   6  -4  129.09   11.20
   3   6  -4  126.99   12.80
  -3   6   4  117.29   12.00
  -3   6   4  131.29    9.90
   3   6  -4  133.79   12.10
  -2  -6   4  127.19   12.20
   2  -6  -4  135.19   11.50
  -2  -6   4  140.29   11.50
  -2  -6   4  111.09   11.50
   2  -6  -4  143.49   13.20
   2   6  -4  140.29   12.20
   2   6  -4  122.39   11.20
  -2   6   4  113.89   12.10
   2   6  -4  141.99   13.30
  -2   6   4  145.99   10.80
  -1  -6   4   37.20    4.90
   1  -6  -4   25.50    5.10
  -1  -6   4   29.90    5.10
   1  -6  -4   26.70    4.70
   1   6  -4   25.50    5.40
  -1   6   4   28.90    4.40
  -1   6   4   32.30    5.30
   1   6  -4   36.90    5.00
   1   6  -4   31.10    4.70
   0  -6  -4   84.19    8.60
   0  -6   4   75.69    8.90
   0  -6  -4   72.99    9.00
   0  -6   4   72.59    8.10
   0   6  -4   91.39    8.50
   0   6   4   83.29    7.80
   0   6  -4   72.79    8.00
   0   6  -4   92.89    9.90
   0   6   4   87.49    9.40
  -1  -6  -4   45.60    6.40
   1  -6   4   35.30    5.80
  -1  -6  -4   51.69    6.10
   1  -6   4   39.70    5.50
  -1   6  -4   28.90    5.00
   1   6   4   39.70    6.00
  -1   6  -4   45.80    6.70
   1   6   4   40.80    5.30
  -2  -6  -4   87.69    9.60
  -2  -6  -4  100.19   10.30
   2  -6   4  113.79   10.10
   2  -6   4  111.59   10.70
   2   6   4   91.79    9.50
  -2   6  -4  110.89    9.90
  -2   6  -4  101.19   11.20
   2   6   4  110.29   10.80
   3  -6   4  202.08   16.70
   3  -6   4  231.68   17.90
  -3  -6  -4  212.78   17.20
  -3  -6  -4  221.48   17.80
  -3   6  -4  225.48   18.80
  -3   6  -4  232.38   16.80
   3   6   4  197.18   17.80
  -4  -6  -4   35.60    5.20
  -4  -6  -4   48.10    6.30
   4  -6   4   26.40    5.00
  -4  -6  -4   36.70    5.90
   4   6   4   30.00    5.80
  -4   6  -4   31.80    5.90
   5  -6   4   36.80    5.70
  -5  -6  -4   23.80    5.00
  -5  -6  -4   38.50    6.30
  -5  -6  -4   32.00    5.30
   5   6   4   27.90    5.80
  -5   6  -4   33.10    6.00
  -5   6  -4   28.60    4.40
  -6  -6  -4   23.20    4.40
  -6  -6  -4   31.50    6.40
   6  -6   4   23.90    5.80
  -6   6  -4   26.40    5.70
   6   6   4   30.50    6.00
  -6   6  -4   26.90    4.10
  -7  -6  -4    8.40    3.10
   7  -6   4   10.00    4.60
  -7  -6  -4    5.80    3.30
   7   6   4    0.40    3.40
  -7   6  -4    6.80    2.60
  -7   6  -4    2.20    3.30
   8  -6   4    6.30    5.00
  -8  -6  -4    8.30    3.00
  -8  -6  -4    6.10    3.60
  -8   6  -4   13.30    4.90
  -8   6  -4   11.00    2.70
   8   6   4   13.60    6.90
   7  -7  -4   18.50    6.30
  -7  -7   4    8.70    4.60
  -7  -7   4   10.70    2.90
  -7   7   4   13.90    6.30
   7   7  -4   13.80    4.60
   7   7  -4   18.20    5.70
   6  -7  -4    2.40    3.50
  -6  -7   4    4.90    3.30
  -6  -7   4    6.20    3.70
  -6  -7   4    7.00    3.30
  -6   7   4    7.70    4.80
   6   7  -4    2.40    2.80
   6   7  -4    1.90    4.10
  -5  -7   4    2.30    2.20
   5  -7  -4    3.00    3.20
  -5  -7   4    6.00    4.20
   5  -7  -4    1.60    3.20
  -5  -7   4   -0.20    2.70
   5   7  -4    3.50    3.60
  -5   7   4    5.70    3.70
   5   7  -4    3.20    2.40
   4  -7  -4   52.99    7.80
   4  -7  -4   39.00    6.20
  -4  -7   4   47.20    7.10
  -4  -7   4   48.20    5.70
  -4  -7   4   38.20    6.60
  -4   7   4   43.00    6.90
  -4   7   4   40.70    4.20
   4   7  -4   38.00    6.90
   4   7  -4   45.20    6.40
   4   7  -4   49.70    7.90
   3  -7  -4   83.19    9.90
  -3  -7   4   69.39    9.20
  -3  -7   4   85.09    8.30
   3  -7  -4   75.99    8.50
  -3  -7   4   79.59    9.00
   3   7  -4   65.19    7.90
   3   7  -4   71.29    8.60
  -3   7   4   72.29    7.00
   3   7  -4   78.19    9.90
  -3   7   4   65.69    8.80
  -2  -7   4   28.00    7.10
   2  -7  -4   18.10    5.40
   2  -7  -4   29.60    6.50
  -2  -7   4   26.60    4.70
  -2   7   4   24.70    4.10
   2   7  -4   15.60    6.00
  -2   7   4   25.80    5.40
   1  -7  -4   52.69    6.80
  -1  -7   4   54.19    7.40
  -1  -7   4   54.69    6.80
   1  -7  -4   52.49    7.50
  -1   7   4   50.69    6.00
  -1   7   4   51.59    7.40
   1   7  -4   40.50    7.20
   0  -7   4   69.29    7.80
   0  -7  -4   54.09    8.00
   0  -7   4   61.39    8.20
   0  -7  -4   58.19    7.40
   0   7  -4   68.69    9.10
   0   7   4   64.09    7.00
   0   7   4   60.69    8.30
   1  -7   4   46.00    6.80
  -1  -7  -4   36.10    6.50
   1   7   4   37.20    5.30
   1   7   4   24.90    5.70
  -1   7  -4   31.10    6.10
  -1   7  -4   47.10    6.10
  -2  -7  -4   34.80    6.20
   2  -7   4   36.00    6.10
  -2   7  -4   35.80    6.50
  -2   7  -4   39.10    5.60
   2   7   4   43.50    6.00
   2   7   4   26.00    5.50
   3  -7   4   52.89    7.50
  -3  -7  -4   52.59    6.80
  -3  -7  -4   41.70    7.00
   3   7   4   55.19    7.60
  -3   7  -4   48.50    8.00
  -3   7  -4   59.39    6.80
  -4  -7  -4   63.19    8.00
   4  -7   4   52.59   10.80
  -4  -7  -4   69.29    8.50
   4   7   4   48.10    8.00
  -4   7  -4   71.49    7.30
  -4   7  -4   67.59    9.00
   5  -7   4    8.90    4.30
  -5  -7  -4    6.00    3.70
  -5  -7  -4   -2.30    2.10
  -5   7  -4    7.60    4.10
   5   7   4    6.40    4.30
  -5   7  -4    6.40    2.70
   6  -7   4   22.10    6.20
  -6  -7  -4   15.60    4.40
  -6   7  -4   15.00    4.40
  -6   7  -4   18.60    6.10
   6   7   4    9.30    4.90
  -7  -7  -4    7.80    4.90
   7  -7   4   10.00    5.80
  -7  -7  -4   11.10    3.90
   7   7   4    9.80    6.00
  -7   7  -4    6.70    4.30
  -7   7  -4    5.70    2.80
  -6  -8   4    0.30    4.20
  -6  -8   4    4.30    5.20
  -6  -8   4    8.60    5.00
   6  -8  -4    7.90    5.10
   6   8  -4    4.80    4.60
   6   8  -4   18.80    6.90
   6   8  -4   14.00    5.40
  -6   8   4    5.60    6.00
  -5  -8   4    9.20    5.30
   5  -8  -4   13.80    5.00
   5  -8  -4    8.90    4.50
  -5  -8   4    5.20    2.90
  -5   8   4   11.10    5.60
   5   8  -4    6.00    4.00
   4  -8  -4   13.80    5.40
  -4  -8   4   12.70    3.90
  -4  -8   4    9.00    5.20
   4  -8  -4   10.00    4.80
  -4   8   4   10.80    2.90
   4   8  -4   11.10    5.60
  -4   8   4    7.50    4.00
   3  -8  -4    7.70    3.70
   3  -8  -4   14.30    5.40
  -3  -8   4   13.60    4.50
  -3  -8   4   11.80    5.10
  -3   8   4    7.10    4.10
  -3   8   4   10.70    3.60
   3   8  -4   12.70    5.40
  -2  -8   4   28.70    5.50
   2  -8  -4   28.50    7.50
  -2  -8   4   21.40    6.50
   2  -8  -4   11.20    5.00
   2   8  -4   28.60    5.70
  -2   8   4   10.80    5.30
  -2   8   4   16.50    4.30
   1  -8  -4   27.90    7.50
   1  -8  -4   44.60    9.40
  -1  -8   4   33.90    5.90
  -1  -8   4   30.80    8.10
   1   8  -4   35.10    6.70
  -1   8   4   26.90    4.80
  -1   8   4   24.80    5.50
   0  -8  -4   19.30    5.90
   0  -8   4   19.20    6.50
   0   8  -4   30.60    8.90
   0   8   4   12.90    4.30
   0   8   4   13.40    5.40
   1  -8   4   23.90    6.80
  -1  -8  -4   28.90    8.00
  -1   8  -4   30.60    6.80
  -1   8  -4   25.50    8.30
   1   8   4   27.00    6.40
   1   8   4   24.50    7.90
  -2  -8  -4   17.60    6.00
   2  -8   4   23.70    6.80
  -2   8  -4   21.60    5.70
  -2   8  -4   24.90    7.80
   2   8   4   17.70    5.00
   2   8   4   12.60    5.50
   3  -8   4   14.80    5.40
  -3  -8  -4    3.90    3.70
  -3   8  -4   14.70    6.10
  -3   8  -4    7.70    3.40
   3   8   4   14.10    5.50
  -4  -8  -4    6.10    3.40
  -4  -8  -4    7.10    4.00
  -4   8  -4    5.10    2.80
  -4   8  -4    9.50    3.70
   4   8   4    8.60    5.20
  -5  -8  -4   28.10    5.20
  -5  -8  -4   19.70    6.80
   5   8   4   31.40    9.10
  -5   8  -4   21.80    6.80
  -5   8  -4   14.00    3.60
  -6  -8  -4    5.40    3.00
   6   8   4    2.10    5.20
  -6   8  -4   11.20    5.40
  -4  -9   4   10.50    5.80
   4  -9  -4    4.10    4.70
   4  -9  -4    5.80    5.40
  -4  -9   4    4.70    2.70
  -4   9   4   13.80    6.10
   4   9  -4    0.30    3.40
  -4   9   4    4.60    2.70
   3  -9  -4   31.00    8.30
  -3  -9   4   27.20    6.50
   3  -9  -4   20.20    7.10
  -3  -9   4   24.10    8.00
   3   9  -4   25.60    5.60
  -3   9   4   26.40    5.70
  -3   9   4   32.00    9.30
  -2  -9   4   14.20    6.50
  -2  -9   4    8.20    3.50
   2  -9  -4    8.50    4.70
  -2   9   4    8.00    4.70
  -2   9   4    3.50    2.20
   2   9  -4   13.10    5.60
  -1  -9   4   15.20    4.70
   1  -9  -4   12.30    4.90
  -1  -9   4   17.10    5.60
  -1   9   4    5.90    2.90
  -1   9   4   28.60    8.90
   1   9  -4   17.20    5.90
   0  -9  -4    0.90    2.70
   0  -9   4    2.80    3.30
   0   9   4   -1.70    2.80
   0   9   4   -0.80    2.10
   0   9  -4   -4.50    2.60
  -1  -9  -4   27.50    8.70
   1  -9   4   28.10    7.60
   1   9   4   24.80    6.20
  -1   9  -4   29.10    8.70
   1   9   4   32.60    9.30
  -2  -9  -4    8.50    5.70
   2  -9   4   12.50    4.60
   2   9   4   12.40    6.10
  -2   9  -4   14.30    6.30
  -2   9  -4   16.20    4.50
   3  -9   4   40.90    7.10
  -3  -9  -4   24.40    8.10
   3   9   4   37.10   10.80
  -3   9  -4   36.40    6.60
  -3   9  -4   33.90    5.70
  -4  -9  -4    7.80    5.50
  -4   9  -4    5.50    2.60
  -4   9  -4    4.70    3.20
   4   9   4    2.10    4.60
   0  10   4    4.70    8.40
   0  10   4    8.60    4.40
   1  10   4   23.50    5.70
 -10   0   5    3.30    4.60
  10   0  -5   -1.20    3.30
  10   0  -5    8.90    2.10
 -10   0   5    5.10    4.90
  -9   0   5    7.10    4.10
   9   0  -5    2.70    3.60
   9   0  -5    6.50    1.80
  -9   0   5    5.00    3.30
   8   0  -5    2.40    3.60
  -8   0   5    6.20    3.90
   8   0  -5    3.30    1.70
  -8   0   5    4.80    3.60
   7   0  -5   22.00    4.80
  -7   0   5   24.30    4.40
  -7   0   5   15.70    4.60
   7   0  -5   15.70    2.10
  -6   0   5  222.38   17.20
  -6   0   5  228.68   16.00
   6   0  -5  205.88   17.00
  -6   0   5  247.68   18.20
  -5   0   5  261.67   18.50
  -5   0   5  256.57   17.50
   5   0  -5  219.28   17.90
  -5   0   5  282.97   19.30
  -4   0   5  105.09    8.90
   4   0  -5   83.19    7.80
  -4   0   5   96.69    8.10
  -4   0   5   94.29    7.60
   3   0  -5  209.78   15.30
  -3   0   5  227.88   15.50
  -3   0   5  225.08   16.10
  -3   0   5  238.88   15.60
   2   0  -5  196.18   12.30
   2   0  -5  189.98   13.10
  -2   0   5  189.78   13.60
  -2   0   5  211.98   13.30
  -1   0   5   58.19    5.00
  -1   0   5   68.49    4.20
  -1   0   5   45.20    3.90
   1   0  -5   55.89    4.20
   1   0  -5   60.09    4.10
   1   0  -5   57.09    4.20
   1   0  -5   65.19    5.50
   0   0  -5    1.70    1.20
   0   0   5    2.40    1.00
   0   0  -5    1.80    1.60
   0   0   5    1.90    1.20
  -1   0  -5  119.19    8.20
  -1   0  -5  118.79    7.60
   1   0   5  110.99    8.10
   1   0   5  124.89    8.10
  -1   0  -5  114.39    8.10
  -1   0  -5   96.39    8.70
   1   0   5  114.59    8.10
  -2   0  -5  368.86   23.60
   2   0   5  372.76   23.50
   2   0   5  349.87   23.00
  -2   0  -5  370.56   23.40
  -2   0  -5  357.06   23.40
   2   0   5  369.96   23.50
   3   0   5  205.88   14.20
   3   0   5  204.78   14.20
   3   0   5  204.28   13.30
  -3   0  -5  209.28   14.10
  -3   0  -5  218.28   13.40
  -3   0  -5  206.48   14.50
  -3   0  -5  216.08   15.40
  -3   0  -5  188.68   14.00
  -4   0  -5  114.09    9.10
   4   0   5  128.29    9.50
  -4   0  -5  115.59    9.80
   4   0   5  119.79    9.40
  -4   0  -5  138.99   10.80
   5   0   5  165.38   12.80
   5   0   5  176.48   12.30
  -5   0  -5  163.48   13.50
  -5   0  -5  146.49   12.60
  -5   0  -5  155.28   11.70
  -6   0  -5  135.59   11.70
   6   0   5  119.59   10.50
  -6   0  -5  152.18   10.40
  -6   0  -5  113.39   11.70
   6   0   5  139.49   11.70
  -7   0  -5   43.60    4.90
   7   0   5   49.60    6.70
   7   0   5   46.40    5.70
  -7   0  -5   51.79    7.10
  -7   0  -5   40.30    6.30
  -8   0  -5    2.40    2.20
   8   0   5   -1.80    2.50
  -8   0  -5   -0.10    2.70
  -8   0  -5    5.50    3.80
   9   0   5    1.70    2.80
  -9   0  -5    4.40    2.00
   9   0   5    1.10    3.80
  -9   0  -5    6.30    3.40
  -9   0  -5    7.80    4.40
  10   0   5    1.80    4.60
 -10   0  -5    7.30    3.50
  10   0   5    4.40    3.50
 -10   0  -5   16.40    5.90
 -10  -1   5    0.80    4.90
  10  -1  -5    0.30    3.30
  10   1  -5    4.60    2.00
 -10   1   5    5.10    4.30
  10   1  -5    1.20    3.80
  -9  -1   5    5.80    4.30
   9  -1  -5    2.80    1.30
   9  -1  -5    1.60    3.60
  -9   1   5    3.30    3.70
   9   1  -5   -0.20    3.20
   9   1  -5    3.50    2.10
   8  -1  -5    9.90    2.00
  -8  -1   5   15.30    5.40
  -8  -1   5   10.00    4.30
   8  -1  -5   14.00    5.50
   8   1  -5   12.50    2.80
   8   1  -5   18.00    5.90
  -8   1   5   12.60    4.50
  -8   1   5   13.50    4.70
   7  -1  -5  130.49    8.70
  -7  -1   5  120.19   11.70
  -7  -1   5  111.09   12.30
  -7   1   5  110.29   11.50
   7   1  -5  141.19    9.30
  -7   1   5  130.49   12.00
   7   1  -5  135.09   12.30
  -6  -1   5   50.79    6.80
   6  -1  -5   45.50    5.10
  -6  -1   5   46.20    6.00
  -6  -1   5   54.49    5.40
  -6   1   5   56.89    5.50
   6   1  -5   51.29    4.10
   6   1  -5   50.59    6.30
  -6   1   5   41.50    5.80
  -6   1   5   51.39    6.40
  -5  -1   5   18.00    4.30
   5  -1  -5   14.90    2.80
  -5  -1   5   16.70    2.80
  -5  -1   5   19.70    4.10
  -5   1   5   19.60    4.70
  -5   1   5   22.40    3.60
   5   1  -5   14.30    3.20
   5   1  -5   15.80    2.00
  -5   1   5   20.00    3.00
   5   1  -5   14.90    1.90
  -4  -1   5  439.06   27.80
  -4  -1   5  421.16   28.80
  -4  -1   5  426.36   27.30
   4  -1  -5  386.96   27.10
   4   1  -5  399.36   25.80
   4   1  -5  429.76   25.90
  -4   1   5  438.66   27.80
   4   1  -5  375.46   27.50
  -4   1   5  420.86   27.90
  -4   1   5  415.16   27.10
  -3  -1   5   78.19    6.50
   3  -1  -5   64.39    6.40
  -3  -1   5   73.29    7.20
   3   1  -5   77.09    5.30
  -3   1   5   81.29    6.50
  -3   1   5   90.49    6.70
   3   1  -5   72.99    5.30
   3   1  -5   82.69    6.70
  -3   1   5   67.89    6.40
   2  -1  -5  409.36   27.40
   2  -1  -5  425.66   29.00
   2  -1  -5  467.25   27.50
  -2  -1   5  468.55   29.00
  -2  -1   5  406.06   29.40
  -2   1   5  496.15   28.60
   2   1  -5  461.55   27.90
   2   1  -5  426.26   27.70
   2   1  -5  394.66   29.40
   2   1  -5  470.25   28.70
  -2   1   5  444.76   28.90
  -2   1   5  492.15   28.90
   1  -1  -5  440.36   28.30
   1  -1  -5  462.35   27.60
  -1  -1   5  422.36   27.30
  -1  -1   5  439.76   28.40
  -1  -1   5  510.25   27.80
   1  -1  -5  420.86   27.40
   1  -1  -5  452.55   28.50
  -1   1   5  452.95   28.30
  -1   1   5  387.16   27.20
   1   1  -5  432.26   29.00
  -1   1   5  389.96   27.10
  -1   1   5  506.25   27.70
   1   1  -5  452.95   27.70
   1   1  -5  424.26   27.90
   0  -1   5  281.27   18.10
   0  -1  -5  244.78   18.20
   0  -1  -5  283.07   18.00
   0  -1   5  279.77   17.50
   0  -1  -5  270.07   17.50
   0   1   5  258.77   17.20
   0   1   5  276.07   18.00
   0   1  -5  277.67   18.70
   0   1   5  250.97   17.50
   0   1  -5  291.27   17.70
   0   1  -5  294.07   17.80
   1  -1   5  589.44   36.90
  -1  -1  -5  606.34   37.00
  -1  -1  -5  635.44   37.00
  -1  -1  -5  532.25   37.40
   1  -1   5  596.14   36.90
  -1  -1  -5  570.34   36.80
   1  -1   5  584.04   36.80
   1   1   5  532.05   36.40
   1   1   5  590.64   36.80
  -1   1  -5  650.03   37.20
   1   1   5  600.54   36.80
   1   1   5  556.24   36.80
  -1   1  -5  626.14   36.80
  -1   1  -5  566.84   36.80
   2  -1   5  336.57   21.80
  -2  -1  -5  349.67   22.20
  -2  -1  -5  343.17   22.20
  -2  -1  -5  318.17   22.80
   2  -1   5  332.17   22.10
   2  -1   5  340.97   22.20
  -2  -1  -5  359.16   21.90
   2   1   5  348.87   22.20
  -2   1  -5  363.46   23.30
  -2   1  -5  339.57   22.10
  -2   1  -5  318.87   22.10
   2   1   5  353.26   22.00
   2   1   5  339.57   22.10
  -2   1  -5  332.37   22.10
   3  -1   5  143.39   10.10
   3  -1   5  135.69    9.20
   3  -1   5  139.29   10.10
  -3  -1  -5  130.69    9.90
  -3  -1  -5  119.19    9.90
  -3  -1  -5  153.78    9.60
  -3  -1  -5  140.99   10.00
  -3  -1  -5  103.89   10.40
  -3   1  -5  154.48   11.20
   3   1   5  145.99   10.20
   3   1   5  122.69    9.80
   3   1   5  134.39   10.00
  -3   1  -5  138.59   10.30
  -3   1  -5  141.39   10.00
  -3   1  -5  152.28   10.20
  -4  -1  -5  213.18   14.70
   4  -1   5  197.58   14.70
  -4  -1  -5  217.18   15.30
  -4  -1  -5  178.48   15.60
   4   1   5  228.58   14.90
   4   1   5  201.68   14.60
   4   1   5  236.28   15.50
  -4   1  -5  201.38   15.20
  -5  -1  -5   16.40    3.60
  -5  -1  -5   17.50    3.10
  -5  -1  -5   14.20    3.80
   5  -1   5   18.60    3.30
  -5   1  -5   22.90    4.20
   5   1   5   20.40    3.20
  -5   1  -5   19.90    3.00
  -5   1  -5   11.30    3.30
   5   1   5   24.60    3.80
  -6  -1  -5   29.00    5.20
  -6  -1  -5   31.90    4.10
  -6  -1  -5   35.60    5.20
   6  -1   5   34.20    4.50
  -6   1  -5   34.20    5.40
   6   1   5   32.30    5.00
  -6   1  -5   38.70    4.10
  -6   1  -5   28.60    4.80
   6   1   5   35.30    4.50
  -7  -1  -5  183.78   15.90
  -7  -1  -5  212.78   14.10
   7  -1   5  178.18   14.80
  -7  -1  -5  192.28   16.70
  -7   1  -5  190.48   13.70
   7   1   5  185.68   14.60
  -7   1  -5  192.18   16.30
   7   1   5  189.38   16.10
  -8  -1  -5   10.80    5.00
   8  -1   5   11.20    5.50
  -8  -1  -5   10.20    2.80
   8  -1   5   11.20    3.20
  -8  -1  -5   13.00    4.90
  -8   1  -5   10.80    4.20
   8   1   5   19.40    6.10
   8   1   5   13.30    3.90
  -8   1  -5   13.00    5.00
  -8   1  -5   16.00    2.80
  -9  -1  -5    7.40    4.90
   9  -1   5   10.50    5.60
  -9  -1  -5    4.70    1.80
   9  -1   5    9.00    3.70
  -9  -1  -5    9.20    3.70
  -9   1  -5   10.50    4.50
   9   1   5    4.40    2.70
  -9   1  -5    4.90    1.60
   9   1   5    0.80    3.60
  -9   1  -5    2.40    3.00
  10  -1   5    5.30    4.30
 -10  -1  -5    7.30    4.90
  10  -1   5   -5.20    5.30
 -10   1  -5   13.30    6.00
  10   1   5    3.40    4.60
 -10   1  -5    4.20    3.40
  10   1   5    6.50    4.10
  10  -2  -5    3.20    1.90
 -10  -2   5    1.80    5.10
  10  -2  -5    9.30    4.40
  10   2  -5   -1.20    3.60
 -10   2   5   -1.70    3.80
  10   2  -5    1.00    2.00
   9  -2  -5    1.60    1.60
  -9  -2   5   -1.50    3.20
   9  -2  -5   -1.80    3.30
   9   2  -5   -1.20    1.80
  -9   2   5    5.30    3.60
   9   2  -5   -0.90    3.10
  -8  -2   5    5.40    4.20
   8  -2  -5    9.30    2.30
  -8   2   5    2.50    2.70
   8   2  -5    2.30    4.00
   8   2  -5   12.40    2.80
   7  -2  -5  196.38   12.40
  -7  -2   5  198.88   16.90
  -7   2   5  139.29   14.60
   7   2  -5  180.48   12.80
   7   2  -5  184.98   15.90
  -6  -2   5   45.20    7.40
   6  -2  -5   59.39    6.60
  -6  -2   5   79.99    7.00
  -6   2   5   67.79    7.50
  -6   2   5   76.99    7.60
   6   2  -5   84.39    8.50
   6   2  -5   79.09    6.10
  -5  -2   5   48.70    5.00
   5  -2  -5   30.50    4.40
  -5  -2   5   46.20    6.20
   5  -2  -5   36.90    3.10
   5   2  -5   36.60    5.30
  -5   2   5   45.00    4.90
  -5   2   5   46.90    5.10
   5   2  -5   45.80    4.10
  -5   2   5   49.50    5.50
  -4  -2   5  178.98   12.70
   4  -2  -5  163.28   10.70
  -4  -2   5  197.48   14.40
   4  -2  -5  151.48   12.40
  -4   2   5  175.68   12.80
  -4   2   5  172.38   12.50
  -4   2   5  180.28   12.40
   4   2  -5  150.18   11.30
   4   2  -5  154.68   12.90
   3  -2  -5  251.67   15.20
   3  -2  -5  220.98   16.30
  -3  -2   5  193.68   17.10
   3  -2  -5  231.88   15.10
  -3  -2   5  249.68   16.80
   3  -2  -5  222.48   16.60
   3   2  -5  250.57   15.80
  -3   2   5  255.87   16.80
  -3   2   5  241.78   16.70
   3   2  -5  255.27   17.20
   3   2  -5  245.08   15.90
   2  -2  -5  590.44   34.70
  -2  -2   5  559.64   34.50
   2  -2  -5  599.74   35.40
  -2  -2   5  462.25   36.20
   2  -2  -5  529.95   34.60
  -2  -2   5  566.74   36.00
   2  -2  -5  546.85   35.90
  -2   2   5  584.44   35.90
  -2   2   5  570.94   35.60
   2   2  -5  482.75   36.40
   2   2  -5  608.54   36.20
   2   2  -5  569.64   35.10
   1  -2  -5  422.66   27.00
   1  -2  -5  410.46   27.50
  -1  -2   5  442.16   28.30
  -1  -2   5  415.16   26.60
  -1  -2   5  414.36   27.50
   1  -2  -5  445.26   26.60
  -1   2   5  449.46   26.20
   1   2  -5  450.15   27.00
   1   2  -5  428.86   27.50
   1   2  -5  384.36   27.90
  -1   2   5  375.86   26.40
  -1   2   5  407.16   27.00
   0  -2   5  473.35   31.60
   0  -2  -5  516.45   31.10
   0  -2   5  519.35   31.20
   0  -2  -5  485.55   31.30
   0  -2  -5  504.55   31.70
   0   2  -5  489.45   31.80
   0   2  -5  477.15   31.40
   0   2   5  473.35   31.10
   0   2  -5  502.45   31.30
   0   2   5  452.35   31.20
   0   2  -5  518.95   32.40
  -1  -2  -5  539.45   34.20
   1  -2   5  522.85   33.80
  -1  -2  -5  553.84   34.10
   1  -2   5  533.65   34.00
  -1  -2  -5  572.74   34.00
   1  -2   5  534.25   33.70
  -1  -2  -5  537.05   33.80
  -1   2  -5  508.25   34.00
   1   2   5  471.15   33.70
   1   2   5  556.14   33.70
  -1   2  -5  511.95   34.80
  -1   2  -5  521.35   33.70
  -1   2  -5  535.65   34.30
   1   2   5  554.74   33.90
   2  -2   5  436.76   27.90
  -2  -2  -5  436.86   27.90
  -2  -2  -5  419.36   28.50
  -2  -2  -5  400.66   27.80
   2  -2   5  413.36   27.70
   2  -2   5  430.56   28.00
  -2  -2  -5  446.76   28.00
   2   2   5  467.35   28.10
  -2   2  -5  416.26   27.70
  -2   2  -5  435.36   28.40
  -2   2  -5  422.46   28.00
   2   2   5  415.06   27.80
  -2   2  -5  480.75   29.10
   2   2   5  429.46   27.80
  -3  -2  -5  442.06   26.50
   3  -2   5  417.76   26.00
  -3  -2  -5  356.56   27.30
   3  -2   5  405.36   26.70
  -3  -2  -5  408.86   26.60
   3  -2   5  411.26   26.60
  -3  -2  -5  421.66   26.80
   3   2   5  414.96   26.90
   3   2   5  401.46   26.60
  -3   2  -5  429.36   27.60
  -3   2  -5  392.36   26.30
  -3   2  -5  409.56   26.60
   3   2   5  386.76   26.40
  -3   2  -5  390.56   27.00
  -4  -2  -5  138.59   12.40
   4  -2   5  151.48   11.50
  -4  -2  -5  162.08   11.10
  -4  -2  -5  151.48   11.50
  -4   2  -5  140.09   11.20
  -4   2  -5  145.49   12.00
   4   2   5  157.98   11.50
   4   2   5  171.78   12.20
  -4   2  -5  167.58   12.50
   4   2   5  144.89   11.40
   5  -2   5   48.10    5.10
  -5  -2  -5   41.00    4.70
  -5  -2  -5   44.20    5.90
   5   2   5   58.99    6.10
   5   2   5   37.50    4.70
  -5   2  -5   43.50    5.50
  -5   2  -5   30.10    5.10
  -5   2  -5   41.70    4.50
  -6  -2  -5   69.49    8.50
  -6  -2  -5   83.69    7.30
   6  -2   5   82.39    7.70
  -6   2  -5   79.69    6.80
   6   2   5   73.69    8.30
  -6   2  -5   76.89    8.40
  -6   2  -5   90.79    8.90
   6   2   5   85.49    7.80
  -7  -2  -5  112.59    9.70
   7  -2   5  133.99   10.90
  -7  -2  -5  107.59   11.70
  -7   2  -5  125.99    9.60
  -7   2  -5  123.49   11.80
  -7   2  -5  110.89   11.30
   7   2   5  115.49   10.50
   7   2   5  137.99   12.30
  -8  -2  -5    8.80    4.10
   8  -2   5    3.60    3.00
  -8  -2  -5    6.60    2.60
  -8   2  -5    7.80    2.40
  -8   2  -5    4.00    3.20
  -8   2  -5    0.70    2.90
   8   2   5   -0.60    3.60
   8   2   5    2.40    2.70
  -9  -2  -5   -1.80    3.50
   9  -2   5    2.10    3.00
  -9  -2  -5    0.70    2.30
   9   2   5   -0.10    2.30
  -9   2  -5    2.30    3.50
   9   2   5    2.50    3.80
  -9   2  -5    0.20    2.50
  -9   2  -5   -0.10    1.20
  10  -2   5    0.80    4.10
  10  -2   5   -2.10    6.30
 -10  -2  -5    2.80    1.90
 -10  -2  -5    5.00    7.50
  10   2   5   -2.00    5.00
  10   2   5    2.00    3.40
 -10   2  -5   -1.30    3.50
   9  -3  -5    2.10    1.90
  -9  -3   5    3.70    4.90
  -9   3   5    1.70    3.30
   9   3  -5    0.50    1.80
   9   3  -5    4.70    3.50
  -8  -3   5   10.40    4.50
   8  -3  -5    5.20    2.20
   8   3  -5    5.40    3.70
   8   3  -5    6.80    2.50
  -8   3   5    3.90    3.10
  -7  -3   5  108.29   12.80
   7  -3  -5  146.89    9.80
  -7   3   5  111.69   11.60
   7   3  -5  133.59   12.90
   7   3  -5  123.59   10.20
   6  -3  -5   46.80    8.30
  -6  -3   5   62.59    6.80
  -6  -3   5   75.09    9.10
   6  -3  -5   73.69    6.00
  -6   3   5   70.29    7.70
   6   3  -5   73.69    6.30
   6   3  -5   69.49    8.20
   5  -3  -5   60.19    5.10
  -5  -3   5   62.49    6.30
   5  -3  -5   50.89    6.10
  -5  -3   5   61.49    7.60
   5   3  -5   59.79    5.60
   5   3  -5   62.79    7.30
  -5   3   5   53.99    6.40
  -4  -3   5   16.40    1.60
  -4  -3   5   16.40    1.50
   4  -3  -5   16.50    2.40
   4  -3  -5   13.90    3.40
  -4  -3   5   14.70    2.90
  -4  -3   5   13.80    4.30
   4   3  -5   21.70    3.10
  -4   3   5   16.80    3.20
   4   3  -5   16.30    3.50
   3  -3  -5  312.97   19.80
  -3  -3   5  295.67   18.90
  -3  -3   5  274.67   20.40
   3  -3  -5  269.07   19.10
  -3  -3   5  283.57   21.30
  -3  -3   5  344.57   19.20
   3  -3  -5  274.57   20.40
   3   3  -5  301.17   19.70
   3   3  -5  274.47   20.80
  -3   3   5  290.37   20.50
   2  -3  -5  299.87   20.10
  -2  -3   5  309.67   20.20
  -2  -3   5  312.47   22.00
  -2  -3   5  306.67   21.40
   2  -3  -5  308.57   20.20
   2  -3  -5  305.87   19.80
   2  -3  -5  284.47   21.10
   2   3  -5  321.57   20.70
   2   3  -5  257.67   21.50
  -2   3   5  316.97   19.30
  -2   3   5  321.97   19.50
  -2   3   5  330.07   21.30
   2   3  -5  327.97   21.90
  -1  -3   5  465.15   33.80
  -1  -3   5  549.45   32.90
   1  -3  -5  531.75   32.20
  -1  -3   5  501.85   33.60
   1  -3  -5  536.25   32.80
   1  -3  -5  483.15   33.40
   1   3  -5  546.25   33.10
  -1   3   5  536.55   32.30
   1   3  -5  495.55   33.90
  -1   3   5  522.15   32.50
   1   3  -5  520.25   34.20
  -1   3   5  488.45   33.40
   1   3  -5  473.25   33.00
   0  -3  -5  265.47   18.00
   0  -3   5  255.37   17.40
   0  -3  -5  257.27   17.40
   0  -3  -5  253.77   17.30
   0  -3  -5  265.67   17.10
   0  -3   5  259.87   17.30
   0  -3   5  251.97   18.00
   0   3   5  258.27   17.90
   0   3  -5  267.37   18.50
   0   3   5  243.68   17.20
   0   3  -5  261.67   17.50
   0   3  -5  232.88   17.50
   0   3  -5  249.28   18.20
   1  -3   5  488.55   32.60
  -1  -3  -5  483.35   32.60
  -1  -3  -5  509.95   33.10
  -1  -3  -5  488.05   32.70
  -1  -3  -5  507.75   32.70
   1  -3   5  489.25   33.00
   1  -3   5  515.15   32.80
  -1   3  -5  507.45   32.60
   1   3   5  540.65   33.20
   1   3   5  520.25   32.80
   1   3   5  492.15   32.50
  -1   3  -5  515.05   33.50
  -1   3  -5  514.35   33.00
  -1   3  -5  519.65   33.60
   2  -3   5  254.57   19.20
   2  -3   5  278.77   19.30
  -2  -3  -5  290.87   19.50
   2  -3   5  274.17   19.10
  -2  -3  -5  278.87   19.60
  -2  -3  -5  288.87   19.20
  -2  -3  -5  284.17   19.30
   2   3   5  283.77   19.60
  -2   3  -5  279.37   19.00
  -2   3  -5  276.07   19.20
  -2   3  -5  255.47   19.70
   2   3   5  285.97   19.30
  -2   3  -5  326.57   20.30
   2   3   5  285.17   19.10
   3  -3   5  267.67   18.00
  -3  -3  -5  267.37   18.20
   3  -3   5  246.18   17.60
  -3  -3  -5  273.07   18.00
  -3  -3  -5  263.57   18.40
   3  -3   5  220.98   17.80
  -3  -3  -5  219.88   18.50
   3   3   5  292.07   18.70
  -3   3  -5  286.67   18.70
  -3   3  -5  239.98   17.80
   3   3   5  267.77   18.20
  -3   3  -5  238.88   18.50
   3   3   5  274.77   18.00
   4  -3   5   30.50    4.40
  -4  -3  -5   33.10    4.30
  -4  -3  -5   27.00    4.60
  -4  -3  -5   32.10    4.00
   4   3   5   34.40    4.30
   4   3   5   35.00    4.60
  -4   3  -5   24.80    4.10
   4   3   5   37.10    4.40
  -4   3  -5   26.20    3.80
  -4   3  -5   30.00    4.60
  -5  -3  -5   33.80    5.40
  -5  -3  -5   33.60    4.50
   5  -3   5   36.30    5.00
   5   3   5   45.00    5.70
  -5   3  -5   38.20    4.50
  -5   3  -5   41.80    5.40
   5   3   5   49.90    5.30
  -5   3  -5   34.90    5.30
  -6  -3  -5   53.39    6.10
   6  -3   5   52.29    6.10
  -6  -3  -5   56.89    7.50
  -6   3  -5   61.39    6.90
  -6   3  -5   52.19    5.40
  -6   3  -5   68.79    7.70
   6   3   5   50.29    6.00
   6   3   5   63.79    7.20
   7  -3   5   83.99    8.70
  -7  -3  -5   93.69   10.50
  -7  -3  -5   92.19    8.40
  -7   3  -5  113.09   10.70
   7   3   5   86.19    9.80
  -7   3  -5   87.89    9.40
  -7   3  -5   89.09    7.60
   7   3   5   86.89    8.80
  -8  -3  -5    6.10    2.60
  -8  -3  -5   13.40    4.50
   8  -3   5    9.50    4.30
   8   3   5   13.80    4.20
   8   3   5    6.70    4.10
  -8   3  -5   16.60    5.20
  -8   3  -5   12.70    3.00
  -9  -3  -5   -0.10    2.10
  -9  -3  -5    2.10    2.70
   9  -3   5    3.80    4.20
  -9   3  -5   -0.90    2.60
   9   3   5    4.20    4.00
  -9   3  -5    0.90    1.50
   9   3   5    4.90    5.10
 -10  -3  -5    7.90    2.80
  10   3   5    1.50    3.70
   9  -4  -5   22.60    3.40
  -9  -4   5   14.60    7.30
   9   4  -5   16.10    5.00
   9   4  -5   11.60    5.30
  -9   4   5   11.20    5.70
   8  -4  -5   17.30    3.20
  -8  -4   5   17.20    5.90
   8   4  -5   14.30    4.60
   8   4  -5   17.00    5.50
  -8   4   5    7.40    4.10
   7  -4  -5   93.89    7.80
  -7  -4   5   98.89   11.20
   7   4  -5   81.29   10.30
   7   4  -5   77.79    8.10
  -7   4   5   79.99    9.40
  -6  -4   5   21.90    4.20
  -6  -4   5   31.30    5.90
   6  -4  -5   35.00    4.20
  -6   4   5   30.10    5.10
   6   4  -5   29.40    5.50
   6   4  -5   34.90    4.80
  -5  -4   5   24.50    4.20
   5  -4  -5   30.90    4.80
  -5  -4   5   23.90    2.30
  -5  -4   5   35.00    5.80
   5  -4  -5   24.10    3.50
  -5   4   5   23.50    4.20
   5   4  -5   28.10    5.00
   5   4  -5   28.90    4.10
   4  -4  -5   48.70    4.90
   4  -4  -5   40.10    5.60
  -4  -4   5   42.50    5.70
  -4  -4   5   40.80    4.10
  -4  -4   5   41.30    6.10
  -4   4   5   46.80    5.80
   4   4  -5   50.29    6.70
   4   4  -5   51.99    5.40
  -3  -4   5  121.59   11.80
  -3  -4   5  131.49   10.10
   3  -4  -5  137.49   10.50
  -3  -4   5  134.99   11.50
   3  -4  -5  125.99   11.40
   3   4  -5  152.08   11.00
   3   4  -5  159.98   12.60
   3   4  -5  126.69   11.90
  -3   4   5  146.19   11.70
   2  -4  -5   91.39    9.00
  -2  -4   5   96.89    8.10
  -2  -4   5  107.69    9.40
  -2  -4   5   97.39    9.40
   2  -4  -5  107.99    8.40
   2   4  -5  104.89    9.70
  -2   4   5   93.29    8.90
   2   4  -5  123.89   10.10
   2   4  -5  100.29    8.50
   1  -4  -5  237.78   18.50
   1  -4  -5  247.38   17.70
  -1  -4   5  267.17   19.00
  -1  -4   5  261.07   17.90
  -1  -4   5  234.48   18.60
   1   4  -5  264.77   19.30
  -1   4   5  236.88   17.30
   1   4  -5  256.97   18.10
  -1   4   5  281.97   18.90
   1   4  -5  267.87   18.10
   1   4  -5  267.77   19.00
   0  -4  -5  533.85   32.60
   0  -4   5  504.75   33.30
   0  -4  -5  502.55   33.20
   0  -4  -5  542.55   34.40
   0  -4   5  490.25   33.10
   0  -4  -5  490.05   33.90
   0  -4   5  483.45   34.00
   0   4   5  530.25   33.30
   0   4  -5  506.65   34.80
   0   4  -5  542.05   34.10
   0   4   5  574.74   34.60
   0   4  -5  453.75   33.30
   0   4  -5  471.95   33.10
   1  -4   5  156.58   12.60
  -1  -4  -5  171.08   13.20
   1  -4   5  165.98   13.20
  -1  -4  -5  177.78   12.70
   1  -4   5  173.28   12.70
  -1  -4  -5  161.08   12.30
  -1  -4  -5  162.68   12.70
   1   4   5  151.58   12.50
  -1   4  -5  180.98   13.20
  -1   4  -5  176.28   12.70
  -1   4  -5  161.68   12.70
   1   4   5  188.18   13.60
  -1   4  -5  160.88   13.60
   2  -4   5  204.68   14.70
   2  -4   5  202.38   14.80
   2  -4   5  219.48   15.30
  -2  -4  -5  181.98   14.70
  -2  -4  -5  192.28   14.80
  -2  -4  -5  200.38   14.70
  -2  -4  -5  175.48   15.00
  -2   4  -5  239.28   15.60
   2   4   5  204.48   14.90
   2   4   5  194.88   14.50
  -2   4  -5  203.38   15.90
   2   4   5  212.78   15.50
  -2   4  -5  175.48   14.20
  -2   4  -5  196.08   14.70
  -3  -4  -5  113.59   10.60
  -3  -4  -5  129.79   10.60
   3  -4   5  120.39   10.20
  -3  -4  -5  140.19   11.10
   3  -4   5  134.39   10.50
   3   4   5  135.29   10.40
   3   4   5  133.79   11.10
  -3   4  -5  114.99   10.00
  -3   4  -5  143.19   10.80
  -3   4  -5  104.59   10.80
   3   4   5  122.59   10.50
  -4  -4  -5   64.59    6.90
   4  -4   5   75.39    7.10
  -4  -4  -5   59.39    6.60
  -4  -4  -5   64.39    7.60
   4   4   5   58.59    7.20
  -4   4  -5   68.19    6.90
  -4   4  -5   75.09    6.70
  -4   4  -5   68.59    7.70
   4   4   5   69.49    6.80
   5  -4   5   24.10    4.20
  -5  -4  -5   20.80    4.40
  -5  -4  -5   19.50    4.40
  -5   4  -5   20.40    4.40
   5   4   5   21.00    4.00
  -5   4  -5   19.70    4.30
   5   4   5   24.40    4.10
  -5   4  -5   21.70    3.40
  -6  -4  -5   49.50    5.60
  -6  -4  -5   38.80    6.30
   6  -4   5   39.70    5.80
  -6   4  -5   37.80    4.60
  -6   4  -5   47.90    6.70
   6   4   5   36.30    6.00
   6   4   5   40.00    5.50
   7  -4   5   45.70    6.40
  -7  -4  -5   49.40    7.20
  -7  -4  -5   39.00    5.20
  -7   4  -5   46.60    5.10
   7   4   5   48.90    7.30
  -7   4  -5   56.79    7.70
   7   4   5   45.90    6.10
  -8  -4  -5   18.50    3.20
  -8  -4  -5    8.40    3.50
   8  -4   5    8.00    3.60
  -8   4  -5    8.50    3.80
  -8   4  -5    6.20    2.30
   8   4   5    4.80    3.50
   8   4   5    9.50    4.20
  -9  -4  -5    8.60    4.60
  -9  -4  -5    2.80    2.80
   9  -4   5   12.70    5.00
  -9   4  -5   10.00    2.30
  -9   4  -5   10.40    4.40
   9   4   5   11.00    5.40
   9   4   5    9.40    4.10
  -9   5   5    0.70    5.50
  -8  -5   5    9.70    4.80
   8  -5  -5    5.90    2.40
   8   5  -5    5.80    4.10
  -8   5   5    5.50    5.20
   8   5  -5    6.50    3.60
  -7  -5   5   22.80    6.70
   7  -5  -5   21.60    3.70
   7   5  -5   15.70    4.40
   7   5  -5   13.50    5.60
  -7   5   5   11.10    4.20
  -6  -5   5   25.90    4.70
  -6  -5   5   22.50    6.70
   6  -5  -5   27.10    4.10
  -6  -5   5   24.90    2.40
   6   5  -5   34.00    5.20
   6   5  -5   35.00    8.50
  -6   5   5   31.30    5.30
   5  -5  -5   50.49    5.70
   5  -5  -5   55.29    6.90
  -5  -5   5   50.89    7.30
  -5  -5   5   47.50    4.60
  -5  -5   5   42.60    6.10
   5   5  -5   47.40    6.00
  -5   5   5   37.10    6.00
   5   5  -5   48.50    7.40
  -4  -5   5  165.78   14.50
   4  -5  -5  177.58   14.20
  -4  -5   5  151.18   13.40
  -4  -5   5  156.98   11.80
   4  -5  -5  159.28   12.50
   4   5  -5  160.88   14.60
  -4   5   5  139.19   13.20
   4   5  -5  165.58   12.90
  -3  -5   5    8.70    3.50
   3  -5  -5   11.20    3.40
  -3  -5   5   11.60    3.10
   3  -5  -5   10.40    3.50
  -3  -5   5    9.50    3.80
  -3   5   5    9.70    3.80
   3   5  -5   10.40    3.70
   3   5  -5    5.60    2.60
  -3   5   5    8.00    1.80
   3   5  -5   16.10    5.30
  -2  -5   5   98.89   10.30
  -2  -5   5  129.99    9.90
  -2  -5   5  103.19   10.40
   2  -5  -5  110.49    9.60
   2  -5  -5  122.99   10.90
   2   5  -5  117.69   11.20
  -2   5   5  124.49   10.90
   2   5  -5  103.59   10.40
  -2   5   5  112.79    9.00
   2   5  -5  112.99    9.80
   1  -5  -5   22.90    3.90
  -1  -5   5   13.20    3.70
  -1  -5   5   18.20    4.80
   1  -5  -5   18.50    4.60
   1   5  -5   18.80    3.70
  -1   5   5   18.80    3.10
   1   5  -5   13.80    5.10
  -1   5   5   20.90    3.90
   1   5  -5   18.20    4.30
   0  -5   5   23.00    5.00
   0  -5  -5   24.40    4.20
   0  -5   5   24.60    4.20
   0  -5  -5   20.90    4.30
   0   5  -5   26.00    4.00
   0   5   5   18.90    3.40
   0   5  -5   22.40    3.60
   0   5  -5   21.70    4.40
   0   5  -5   27.00    4.20
   0   5   5   26.30    4.40
   1  -5   5   26.60    4.30
   1  -5   5   30.30    4.90
  -1  -5  -5   31.00    4.90
  -1  -5  -5   28.40    4.50
  -1   5  -5   30.00    4.30
  -1   5  -5   27.70    4.90
   1   5   5   27.60    4.20
  -1   5  -5   27.80    4.20
  -1   5  -5   32.40    4.40
   1   5   5   27.20    4.60
  -2  -5  -5   70.59    7.50
   2  -5   5   74.09    7.90
   2  -5   5   87.29    8.00
  -2  -5  -5   71.69    7.90
   2  -5   5   73.19    8.10
  -2  -5  -5   93.29    8.30
  -2  -5  -5   87.99    8.90
  -2   5  -5   80.19    7.90
  -2   5  -5   90.79    8.20
   2   5   5   81.59    8.00
  -2   5  -5  104.59    9.90
   2   5   5   94.59    8.90
  -3  -5  -5   15.90    4.40
  -3  -5  -5    4.30    3.00
   3  -5   5   20.80    4.80
  -3  -5  -5   11.00    4.10
   3  -5   5    9.20    3.40
   3   5   5   16.90    5.10
  -3   5  -5   14.90    6.60
  -3   5  -5    9.90    4.20
   3   5   5   12.10    3.40
  -3   5  -5   11.50    3.40
  -4  -5  -5  115.69   10.90
   4  -5   5  115.89   10.40
  -4  -5  -5  111.49   11.00
  -4  -5  -5  131.99   10.90
  -4   5  -5  122.39   10.20
   4   5   5  116.09   11.30
  -4   5  -5  117.19   11.60
  -5  -5  -5   37.30    5.30
  -5  -5  -5   47.00    6.60
   5  -5   5   39.00    5.50
   5   5   5   40.70    6.20
  -5   5  -5   41.60    6.40
  -5   5  -5   40.40    5.10
  -6  -5  -5   32.00    4.90
   6  -5   5   27.40    5.10
  -6  -5  -5   34.80    5.80
   6   5   5   30.20    8.60
  -6   5  -5   30.30    4.30
   6   5   5   25.50    5.40
  -6   5  -5   24.70    5.60
   7  -5   5   13.50    4.20
  -7  -5  -5    6.30    2.60
  -7  -5  -5    8.00    3.50
   7   5   5    7.80    4.30
  -7   5  -5   14.20    5.20
  -7   5  -5    8.10    2.90
   7   5   5   11.20    6.50
   8  -5   5   11.10    5.00
  -8  -5  -5   10.20    3.20
  -8  -5  -5    8.90    4.20
  -8   5  -5    7.10    3.50
   8   5   5    8.70    5.60
  -8   5  -5    7.60    2.90
   9  -5   5    3.00    4.20
   9   5   5    8.90    8.60
  -8  -6   5   -2.30    3.00
   8  -6  -5    8.90    3.40
   8   6  -5   10.90    4.50
  -8   6   5    7.20    5.00
   8   6  -5   -2.70    3.20
   7  -6  -5   10.50    3.70
  -7  -6   5   13.50    4.80
   7   6  -5    6.50    4.60
   7   6  -5   13.90    5.30
  -7   6   5   14.50    5.10
  -6  -6   5   15.50    5.30
  -6  -6   5   16.90    2.60
  -6  -6   5   15.10    4.80
   6  -6  -5   12.40    3.50
   6   6  -5   17.40    5.60
  -6   6   5   19.90    4.40
   6   6  -5   17.10    4.80
  -5  -6   5   62.19    6.20
   5  -6  -5   74.09    7.50
  -5  -6   5   54.79    8.20
   5  -6  -5   77.59    8.90
  -5  -6   5   54.89    7.70
   5   6  -5   71.79    9.50
  -5   6   5   59.99    7.80
   5   6  -5   56.49    7.30
  -4  -6   5    4.60    3.60
   4  -6  -5    6.80    3.50
  -4  -6   5    6.30    2.70
  -4  -6   5    3.10    3.40
   4  -6  -5   10.00    3.90
   4   6  -5    7.70    3.70
  -4   6   5    3.40    3.10
   4   6  -5    5.00    3.20
   4   6  -5    4.70    4.90
  -3  -6   5   36.30    6.10
   3  -6  -5   35.10    5.90
  -3  -6   5   36.80    5.80
   3  -6  -5   29.60    4.90
  -3  -6   5   32.90    4.80
   3   6  -5   28.20    5.40
   3   6  -5   28.50    5.90
   3   6  -5   30.30    5.00
  -3   6   5   34.70    3.90
  -3   6   5   38.10    5.60
  -2  -6   5   52.09    6.60
  -2  -6   5   48.20    5.90
   2  -6  -5   41.10    5.80
   2  -6  -5   49.90    7.00
  -2  -6   5   40.60    6.50
   2   6  -5   40.10    6.00
   2   6  -5   51.69    7.30
  -2   6   5   38.70    6.10
  -2   6   5   50.89    5.40
   2   6  -5   44.00    5.80
  -1  -6   5   23.90    6.10
   1  -6  -5   24.10    4.50
   1  -6  -5   25.90    5.00
  -1  -6   5   23.70    4.50
   1   6  -5   22.60    4.30
  -1   6   5   22.50    3.70
   1   6  -5   23.00    4.90
   1   6  -5   31.60    4.70
  -1   6   5   21.60    4.30
   0  -6  -5   14.90    4.90
   0  -6   5   19.20    5.20
   0  -6  -5   17.60    5.00
   0  -6   5   26.70    5.90
   0   6   5   18.90    5.70
   0   6  -5   18.00    3.80
   0   6   5   18.30    4.40
   0   6  -5   22.70    4.90
   1  -6   5   39.40    5.80
   1  -6   5   33.80    5.40
  -1  -6  -5   38.40    6.20
  -1  -6  -5   44.00    5.70
   1   6   5   31.10    5.40
   1   6   5   42.90    5.30
  -1   6  -5   42.80    6.50
  -1   6  -5   33.00    5.20
  -2  -6  -5   59.69    7.30
   2  -6   5   44.70    6.50
  -2   6  -5   54.49    6.40
   2   6   5   45.20    6.50
   2   6   5   51.99    6.20
  -2   6  -5   38.50    6.70
  -3  -6  -5   10.00    3.90
   3  -6   5   16.50    4.70
   3  -6   5   17.60    8.10
  -3  -6  -5   14.80    4.20
  -3   6  -5   18.80    6.10
  -3   6  -5   23.70    4.40
   3   6   5   25.50    4.30
   3   6   5   14.80    4.50
  -4  -6  -5    2.30    2.70
  -4  -6  -5    2.80    2.60
   4  -6   5    0.50    2.70
  -4  -6  -5    5.70    3.00
   4   6   5    7.30    4.00
  -4   6  -5    3.90    3.80
  -5  -6  -5   50.19    6.70
  -5  -6  -5   73.89    8.50
   5  -6   5   48.50    6.70
   5   6   5   51.69    7.50
  -5   6  -5   56.09    8.20
  -5   6  -5   52.69    6.20
   6  -6   5   11.50    4.90
  -6  -6  -5   14.30    4.90
  -6  -6  -5   10.60    3.50
  -6   6  -5   14.00    3.40
  -6   6  -5   10.90    4.50
   6   6   5   10.50    4.10
  -7  -6  -5    6.10    3.20
   7  -6   5    7.80    4.30
  -7  -6  -5    8.90    4.70
  -7   6  -5    5.50    3.00
   7   6   5    4.60    4.30
  -7   6  -5   11.90    4.80
  -8  -6  -5   17.10    6.30
   8  -6   5   17.70    6.60
  -8  -6  -5    7.30    4.20
  -8   6  -5   10.60    4.70
   8   6   5    6.40    5.70
  -8   6  -5    7.10    3.00
   7  -7  -5   43.20    7.50
  -7  -7   5   36.50    6.70
  -7  -7   5   31.40    3.70
   7   7  -5   30.30    7.70
   7   7  -5   22.90    6.90
  -7   7   5   19.90    6.50
  -6  -7   5   14.60    4.80
  -6  -7   5   13.30    4.60
  -6  -7   5   14.60    3.60
   6  -7  -5    2.40    3.40
   6   7  -5    6.10    4.50
   6   7  -5   10.70    4.20
  -6   7   5   13.20    5.40
   6   7  -5   12.90    5.10
   5  -7  -5   35.80    6.20
   5  -7  -5   41.40    7.40
  -5  -7   5   45.40    7.30
  -5  -7   5   26.30    5.40
  -5  -7   5   33.80    6.20
   5   7  -5   34.80    6.50
  -5   7   5   26.10    5.40
   5   7  -5   33.70    6.50
   5   7  -5   40.00    6.00
  -4  -7   5   22.20    4.20
  -4  -7   5   34.80    6.40
   4  -7  -5   15.90    5.70
   4  -7  -5   28.40    5.40
  -4  -7   5   29.30    7.10
   4   7  -5   20.00    5.90
  -4   7   5   23.30    6.60
   4   7  -5   25.30    5.00
   4   7  -5   30.40    8.50
  -3  -7   5   12.00    4.30
   3  -7  -5   10.20    4.40
  -3  -7   5   18.20    5.50
   3  -7  -5   12.50    4.80
  -3  -7   5   10.20    4.70
   3   7  -5   10.90    5.60
   3   7  -5    6.20    3.50
  -3   7   5   10.40    2.90
   3   7  -5   10.40    4.60
  -3   7   5    9.30    4.10
   2  -7  -5   55.29    8.20
  -2  -7   5   67.09    7.40
  -2  -7   5   42.70    7.30
   2  -7  -5   52.89    7.00
   2   7  -5   62.49    8.60
   2   7  -5   49.99    7.20
  -2   7   5   51.39    5.90
  -2   7   5   52.19    7.60
   1  -7  -5   57.39    7.50
  -1  -7   5   57.49    7.90
  -1  -7   5   56.59    7.30
   1  -7  -5   70.39    8.80
  -1   7   5   52.69    7.60
   1   7  -5   76.19    9.40
  -1   7   5   55.19    6.50
   0  -7   5   90.59   10.10
   0  -7  -5   96.89   11.20
   0  -7   5  113.09   11.60
   0  -7  -5  101.49   10.50
   0   7   5   92.79   10.70
   0   7  -5  108.79   12.00
   0   7   5  111.09    9.90
  -1  -7  -5   60.79    8.40
   1  -7   5   61.09    8.00
   1   7   5   58.39    8.00
  -1   7  -5   56.19    8.20
  -1   7  -5   63.99    7.40
   1   7   5   62.09    7.10
   2  -7   5   93.09   10.50
  -2  -7  -5   93.49   10.70
  -2   7  -5  113.09   11.90
   2   7   5   72.79    9.80
   2   7   5   89.69    9.40
  -2   7  -5   95.19    9.50
  -3  -7  -5    4.70    3.50
   3  -7   5   13.60    4.30
  -3   7  -5   11.40    3.60
  -3   7  -5    6.20    4.10
   3   7   5   10.70    4.60
  -4  -7  -5   41.90    6.40
  -4  -7  -5   33.60    6.50
  -4   7  -5   40.30    6.90
  -4   7  -5   44.70    5.70
   4   7   5   41.00    7.00
  -5  -7  -5   53.19    7.10
  -5   7  -5   51.59    7.70
  -5   7  -5   55.59    6.20
   5   7   5   40.10    7.00
  -6  -7  -5   22.40    5.40
  -6   7  -5   10.90    5.50
  -6   7  -5   20.20    3.60
   6   7   5    8.20    5.20
  -7  -7  -5   11.10    3.20
   7  -7   5   18.00    6.50
   7   7   5    8.00    5.30
  -7   7  -5    2.70    2.80
  -7   7  -5   16.10    5.60
  -6  -8   5   22.70    6.80
  -6  -8   5   26.90    7.90
   6   8  -5   21.10    7.50
   6   8  -5   19.60    6.80
   6   8  -5   11.50    6.20
  -6   8   5   11.10    5.90
   5  -8  -5    2.40    4.00
   5  -8  -5   -0.90    2.90
  -5  -8   5    4.20    3.00
  -5  -8   5    7.40    4.80
   5   8  -5   12.10    7.30
   5   8  -5   -3.30    5.00
   5   8  -5   13.10    4.10
  -5   8   5   10.10    5.60
  -4  -8   5   12.60    4.00
   4  -8  -5    3.10    3.90
  -4  -8   5    4.50    3.80
   4  -8  -5    7.20    3.80
  -4   8   5    0.60    3.40
   4   8  -5    7.00    4.40
  -3  -8   5   14.60    4.20
   3  -8  -5    8.80    4.20
   3  -8  -5   12.10    4.80
  -3  -8   5   14.60    6.10
  -3   8   5   12.70    5.30
  -3   8   5   10.90    3.50
   3   8  -5   17.60    6.10
  -2  -8   5    7.60    4.00
   2  -8  -5   11.20    5.20
   2  -8  -5   12.20    4.40
  -2  -8   5   19.10    6.60
  -2   8   5   11.70    5.10
   2   8  -5   11.50    5.70
  -2   8   5   10.50    3.60
  -1  -8   5  136.89   14.10
   1  -8  -5  156.28   13.70
  -1  -8   5  160.98   14.00
   1  -8  -5  138.59   14.40
  -1   8   5  134.39   12.00
   1   8  -5  138.79   15.00
  -1   8   5  116.49   13.40
   0  -8  -5   14.70    6.10
   0  -8   5   23.20    6.60
   0  -8   5   14.70    5.60
   0   8   5   21.90    6.60
   0   8   5    9.20    3.80
   0   8  -5   14.70    6.40
  -1  -8  -5   68.89   10.10
   1  -8   5   86.39   10.30
  -1   8  -5   96.09   11.30
   1   8   5   79.49    8.90
   1   8   5   84.79   10.30
   2  -8   5   28.10    7.00
  -2  -8  -5   19.90    6.30
   2   8   5   13.50    5.30
   2   8   5   21.40    5.90
  -2   8  -5   26.20    8.50
  -2   8  -5   16.10    5.40
   3  -8   5   15.20    5.80
  -3  -8  -5   27.80    7.20
  -3   8  -5   22.60    4.30
   3   8   5   15.80    6.00
  -3   8  -5   14.50    5.50
  -4  -8  -5    4.30    3.50
  -4   8  -5    4.00    3.90
   4   8   5   -0.90    3.70
  -4   8  -5    7.20    3.30
  -5  -8  -5   17.60    5.00
   5   8   5    8.60    5.50
  -5   8  -5    5.10    4.20
  -5   8  -5    8.10    3.20
  -6  -8  -5    4.30    3.00
  -6   8  -5   23.90   10.90
   6   8   5    5.80    4.60
   4  -9  -5    2.90    3.70
   4  -9  -5    1.10    3.80
  -4  -9   5    1.90    6.60
   4   9  -5    4.40    3.80
  -4   9   5    1.30    4.40
   3  -9  -5   13.60    6.30
  -3  -9   5   11.60    6.80
  -3  -9   5   14.20    5.30
   3  -9  -5   18.20    6.60
  -3   9   5   12.50    4.00
   3   9  -5   16.90    5.30
  -3   9   5   15.20    6.70
  -2  -9   5    0.90    2.70
   2  -9  -5    5.40    4.30
  -2  -9   5    5.40    5.40
   2   9  -5    7.60    3.60
  -2   9   5    5.70    2.60
  -2   9   5    0.80    4.30
  -1  -9   5    1.80    3.20
   1  -9  -5   10.40    4.20
  -1  -9   5    5.00    2.90
   1   9  -5   11.30    4.80
  -1   9   5    3.20    2.20
  -1   9   5    9.30    5.20
   0  -9   5    2.40    3.30
   0  -9  -5    2.80    5.40
   0   9  -5    1.40    2.70
   0   9   5    2.90    2.90
   0   9   5    1.10    3.30
   1  -9   5   14.40    4.80
  -1  -9  -5    8.50    5.70
   1   9   5    3.30    2.80
  -1   9  -5    3.30    3.80
   1   9   5   10.80    4.70
   2  -9   5    4.20    3.30
  -2  -9  -5    1.60    4.20
   2   9   5   -1.40    2.10
  -2   9  -5    0.30    2.80
   2   9   5    4.60    4.00
  -2   9  -5    2.20    3.00
  -3  -9  -5    7.80    5.30
   3  -9   5    2.80    3.40
  -3   9  -5    3.20    3.20
  -3   9  -5    7.70    3.40
   3   9   5    2.10    4.70
  -4  -9  -5    2.30    4.20
  -4   9  -5    2.30    3.50
   4   9   5    4.70    5.00
  -4   9  -5   -1.50    2.60
 -10   0   6   -0.10    4.90
  10   0  -6    3.20    1.80
  10   0  -6    7.90    3.90
 -10   0   6   -1.60    4.20
  -9   0   6    3.90    3.10
   9   0  -6    3.80    1.60
  -9   0   6   -0.50    2.90
   9   0  -6    5.30    4.30
  -8   0   6   -2.90    2.40
   8   0  -6    1.30    3.20
   8   0  -6    1.20    1.60
  -8   0   6    5.10    3.20
   7   0  -6    8.20    3.60
  -7   0   6    4.60    2.70
  -7   0   6   11.50    4.30
  -6   0   6    2.80    2.70
  -6   0   6    3.10    3.00
   6   0  -6    0.90    2.70
  -6   0   6    0.80    1.90
  -5   0   6   13.50    3.80
   5   0  -6   11.10    3.60
  -5   0   6   16.20    2.90
  -5   0   6   14.70    3.20
  -4   0   6   33.50    3.80
   4   0  -6   19.30    3.30
  -4   0   6   25.50    3.60
  -4   0   6   30.10    4.20
  -3   0   6  538.45   34.90
  -3   0   6  540.25   35.70
   3   0  -6  504.25   35.60
  -3   0   6  610.64   34.90
   3   0  -6  514.55   34.50
  -2   0   6  150.08    9.20
  -2   0   6  121.79   10.10
   2   0  -6  116.79   10.00
  -2   0   6  132.89    9.70
   2   0  -6  118.39    8.40
   2   0  -6  126.49    8.90
  -1   0   6  572.54   34.10
   1   0  -6  555.44   34.40
  -1   0   6  554.74   35.30
   1   0  -6  535.65   35.80
   1   0  -6  550.84   34.40
   1   0  -6  542.45   34.10
   0   0  -6  674.03   40.80
   0   0  -6  615.64   41.90
   0   0   6  659.13   40.60
   0   0   6  663.13   41.20
  -1   0  -6  340.47   26.70
  -1   0  -6  416.76   25.90
   1   0   6  399.76   25.70
  -1   0  -6  443.36   26.00
   1   0   6  425.26   25.00
   1   0   6  395.56   25.90
  -1   0  -6  397.46   25.00
  -2   0  -6   78.19    6.10
   2   0   6   82.69    6.20
  -2   0  -6   73.79    6.90
   2   0   6   70.29    6.00
  -2   0  -6   77.49    5.80
  -2   0  -6   71.69    6.10
   2   0   6   73.29    5.70
  -3   0  -6  619.74   42.00
  -3   0  -6  697.63   43.50
   3   0   6  669.33   42.10
  -3   0  -6  684.83   42.10
   3   0   6  681.43   42.10
  -3   0  -6  635.34   42.10
   3   0   6  628.84   41.20
  -3   0  -6  696.83   41.30
   4   0   6   37.10    4.20
   4   0   6   40.70    4.60
  -4   0  -6   36.10    4.30
  -4   0  -6   38.30    5.30
   4   0   6   48.00    4.60
  -4   0  -6   36.50    4.20
  -5   0  -6   17.20    4.70
   5   0   6   22.70    3.60
   5   0   6   16.90    3.60
  -5   0  -6   15.70    3.30
  -5   0  -6   24.30    3.40
   6   0   6    3.50    2.20
  -6   0  -6    3.00    2.60
   6   0   6    5.80    3.20
  -6   0  -6    6.50    3.70
  -6   0  -6    3.30    2.10
  -7   0  -6    4.90    3.40
  -7   0  -6   12.10    4.60
  -7   0  -6    3.40    2.10
   7   0   6    2.30    2.90
   7   0   6    8.40    2.90
  -8   0  -6    6.80    3.90
  -8   0  -6    1.30    2.60
   8   0   6    3.50    3.30
  -8   0  -6    6.40    2.60
  -9   0  -6    1.90    2.40
  -9   0  -6    1.00    3.20
   9   0   6    0.20    3.20
  -9   0  -6    1.50    2.60
   9   0   6    1.60    3.80
  10   0   6    3.90    5.80
 -10   0  -6    3.50    3.70
 -10   0  -6    6.10    5.70
 -10   0  -6    4.50    1.90
  10   0   6    5.40    4.10
  10  -1  -6   -1.90    3.10
 -10  -1   6    8.30    6.00
  10  -1  -6    5.60    2.00
  10   1  -6    5.70    2.20
 -10   1   6    2.00    4.30
  10   1  -6    3.50    3.60
   9  -1  -6    1.20    1.20
   9  -1  -6    6.90    4.20
  -9  -1   6    8.10    4.70
  -9   1   6    1.50    3.40
   9   1  -6    5.40    3.80
   9   1  -6    6.30    1.80
  -8  -1   6   10.00    4.40
   8  -1  -6   16.70    5.90
   8  -1  -6   14.10    2.00
  -8   1   6    8.60    4.10
   8   1  -6   13.40    2.50
   8   1  -6    6.00    3.90
  -8   1   6   12.90    4.40
  -7  -1   6   17.00    5.90
   7  -1  -6   30.70    5.40
   7   1  -6   29.50    3.10
  -7   1   6   23.80    5.00
   7   1  -6   30.70    5.30
  -7   1   6   29.80    5.00
  -6  -1   6   93.99   10.30
   6  -1  -6   82.89    8.20
  -6  -1   6  111.89    9.60
  -6  -1   6   88.19    8.40
   6   1  -6  106.39    7.10
  -6   1   6   83.09    9.10
  -6   1   6  101.69    8.50
   6   1  -6  114.89   10.10
  -6   1   6  108.49   10.00
  -5  -1   6   78.69    8.70
  -5  -1   6   87.69    7.60
   5  -1  -6   77.99    7.40
   5   1  -6   82.69    6.00
  -5   1   6   87.39    8.30
  -5   1   6   89.39    7.50
   5   1  -6   82.09    8.00
  -5   1   6   96.39    8.30
  -4  -1   6   73.39    6.60
   4  -1  -6   57.09    6.10
   4  -1  -6   63.39    6.70
  -4  -1   6   75.39    7.50
   4   1  -6   72.19    5.10
  -4   1   6   80.49    7.10
  -4   1   6   79.69    6.50
  -4   1   6   84.19    7.00
   4   1  -6   69.89    6.60
   4   1  -6   66.39    5.10
  -3  -1   6  142.69   10.60
   3  -1  -6  123.19   10.70
  -3  -1   6  170.98   11.90
   3   1  -6  143.59   11.50
  -3   1   6  140.29   10.80
  -3   1   6  135.49   10.40
   3   1  -6  131.59    9.20
  -3   1   6  160.98   10.50
   3   1  -6  126.29   10.30
   3   1  -6  131.79    9.10
   2  -1  -6   35.30    2.90
   2  -1  -6   41.10    4.30
  -2  -1   6   44.90    4.40
  -2  -1   6   46.40    5.00
   2  -1  -6   37.50    3.00
  -2   1   6   37.70    4.10
   2   1  -6   35.20    3.10
   2   1  -6   38.80    4.70
   2   1  -6   37.80    3.80
  -2   1   6   45.20    3.80
   2   1  -6   36.20    3.30
   1  -1  -6  283.67   19.50
   1  -1  -6  286.17   18.40
   1  -1  -6  274.27   18.30
   1  -1  -6  315.17   19.50
  -1  -1   6  280.47   18.20
  -1  -1   6  333.97   18.70
  -1  -1   6  269.47   19.20
  -1   1   6  323.17   18.30
  -1   1   6  258.27   18.00
   1   1  -6  281.87   20.00
   1   1  -6  303.67   18.70
  -1   1   6  268.97   19.10
   1   1  -6  266.47   18.60
   0  -1  -6  116.39    9.90
   0  -1  -6  149.79    9.80
   0  -1   6  129.39    9.60
   0  -1  -6  139.39    9.10
   0  -1   6  135.09    9.00
   0   1  -6  113.79    8.80
   0   1   6  133.29    9.00
   0   1   6  134.69    9.50
   0   1  -6  126.49   10.30
   0   1   6  122.69    8.50
   0   1  -6  141.09    9.30
   1  -1   6  372.26   24.20
   1  -1   6  371.26   24.40
  -1  -1  -6  381.76   24.40
  -1  -1  -6  353.96   25.10
  -1  -1  -6  372.86   24.40
   1  -1   6  376.26   24.20
  -1  -1  -6  373.76   24.20
   1   1   6  390.56   24.20
   1   1   6  357.56   24.30
  -1   1  -6  389.96   24.30
   1   1   6  384.96   24.20
  -1   1  -6  403.96   23.90
   1   1   6  355.66   23.70
  -1   1  -6  367.06   25.60
  -1   1  -6  395.16   24.60
  -2  -1  -6   66.19    5.80
   2  -1   6   66.49    5.80
   2  -1   6   65.29    5.40
  -2  -1  -6   64.89    6.50
  -2  -1  -6   70.39    5.80
   2  -1   6   73.49    5.90
  -2  -1  -6   74.89    5.70
   2   1   6   72.19    5.50
  -2   1  -6   72.39    5.80
  -2   1  -6   65.89    5.50
   2   1   6   64.69    5.50
  -2   1  -6   65.29    5.90
   2   1   6   75.59    5.90
  -2   1  -6   76.79    7.10
   2   1   6   66.19    5.80
   3  -1   6  137.99    9.60
  -3  -1  -6  104.59   10.10
   3  -1   6  122.99    8.70
   3  -1   6  126.99    9.50
  -3  -1  -6  124.59    9.50
  -3  -1  -6  128.29    9.50
  -3  -1  -6  133.19    9.00
   3   1   6  141.09    9.60
   3   1   6  118.79    9.40
  -3   1  -6  117.89    9.50
  -3   1  -6  125.99    9.60
   3   1   6  127.09    9.50
  -3   1  -6  130.09    9.50
  -3   1  -6  114.49   10.30
  -4  -1  -6   43.00    6.10
  -4  -1  -6   75.09    6.10
  -4  -1  -6   53.29    5.70
   4  -1   6   62.59    5.80
   4  -1   6   73.89    6.20
  -4  -1  -6   52.99    5.50
   4   1   6   71.69    6.20
  -4   1  -6   67.89    7.00
   4   1   6   56.89    5.60
  -4   1  -6   63.69    5.80
   4   1   6   68.39    5.90
  -4   1  -6   60.19    6.10
   5  -1   6   82.59    7.00
  -5  -1  -6   54.99    6.70
  -5  -1  -6   67.19    6.50
  -5  -1  -6   75.49    8.00
   5   1   6   72.39    6.80
   5   1   6  100.09    7.90
  -5   1  -6   60.49    6.90
  -5   1  -6   61.29    7.40
  -5   1  -6   79.59    6.60
  -6  -1  -6  141.99   13.70
  -6  -1  -6  169.48   12.10
  -6  -1  -6  157.18   13.20
   6  -1   6  148.29   12.30
  -6   1  -6  170.68   14.00
   6   1   6  148.69   12.20
  -6   1  -6  160.48   11.70
   6   1   6  151.28   13.10
   7  -1   6   40.20    5.50
  -7  -1  -6   46.00    7.00
  -7  -1  -6   51.49    6.50
  -7  -1  -6   44.30    5.00
  -7   1  -6   40.90    6.30
  -7   1  -6   45.80    4.90
  -7   1  -6   42.00    6.50
   7   1   6   38.20    5.40
   7   1   6   35.00    5.80
   8  -1   6   29.00    5.30
  -8  -1  -6   16.90    5.60
  -8  -1  -6   26.70    7.00
  -8  -1  -6   25.10    4.00
   8  -1   6   18.10    6.70
   8   1   6   23.90    4.90
  -8   1  -6   30.40    4.10
  -8   1  -6   21.60    5.90
  -8   1  -6   29.00    5.80
   8   1   6   31.00    6.00
  -9  -1  -6   -0.40    2.30
  -9  -1  -6   -0.80    4.10
   9  -1   6    1.00    2.80
   9  -1   6   -1.40    4.10
   9   1   6   -0.40    2.50
  -9   1  -6    2.10    2.20
  -9   1  -6    1.60    3.50
  -9   1  -6    2.50    3.30
   9   1   6    0.60    3.60
  10  -1   6    0.30    4.30
 -10  -1  -6    4.50    2.30
 -10  -1  -6   15.00    6.40
 -10   1  -6    6.40    3.30
  10   1   6    1.00    5.00
 -10   1  -6   19.10    6.60
  10   1   6    1.60    3.70
  10  -2  -6    5.60    1.90
  10  -2  -6    7.00    5.10
 -10  -2   6   19.80    7.40
  10   2  -6    8.00    4.20
 -10   2   6    7.60    5.20
   9  -2  -6   25.20    5.50
  -9  -2   6   28.30    7.90
   9  -2  -6   19.70    2.70
   9   2  -6   17.20    5.50
   9   2  -6   27.50    3.60
  -9   2   6    9.40    4.30
  -8  -2   6    6.40    4.20
   8  -2  -6    1.20    1.60
  -8   2   6    2.60    2.60
   8   2  -6   10.60    4.70
   8   2  -6    5.70    2.40
  -7  -2   6   96.89   11.00
   7   2  -6   94.99   10.10
   7   2  -6   97.09    7.40
  -7   2   6   69.19    8.80
  -6  -2   6  123.99   11.90
  -6  -2   6   87.59    9.00
   6  -2  -6   95.89    9.40
   6   2  -6  117.79   10.90
  -6   2   6  119.09    9.80
  -6   2   6  106.09   10.10
  -6   2   6  170.18   14.80
   6   2  -6  115.29    8.50
  -5  -2   6   16.40    5.00
   5  -2  -6   10.40    2.90
   5  -2  -6    7.70    2.70
  -5  -2   6   15.00    3.60
   5   2  -6   14.10    2.20
  -5   2   6   15.50    3.00
  -5   2   6   16.20    4.30
  -5   2   6   11.70    3.10
   5   2  -6    9.70    4.00
   4  -2  -6   15.70    3.10
  -4  -2   6   28.60    3.70
   4  -2  -6   25.10    3.50
  -4  -2   6   36.00    5.10
   4  -2  -6   20.80    2.00
   4  -2  -6   21.10    2.10
   4   2  -6   23.50    2.70
   4   2  -6   24.40    3.80
  -4   2   6   25.40    3.60
  -4   2   6   25.30    3.50
  -4   2   6   22.30    3.50
   3  -2  -6  160.38   10.50
   3  -2  -6  149.88   12.10
  -3  -2   6  179.58   13.30
   3  -2  -6  149.29   10.40
  -3  -2   6  159.68   12.20
   3  -2  -6  159.28   11.80
  -3   2   6  178.98   12.00
  -3   2   6  168.38   12.20
   3   2  -6  165.38   11.40
   3   2  -6  157.48   13.00
   3   2  -6  157.98   12.20
   3   2  -6  148.09   11.00
   2  -2  -6  124.79    8.70
   2  -2  -6  125.09   10.00
  -2  -2   6  123.39   10.70
  -2  -2   6  127.89   10.00
  -2  -2   6  126.19    8.50
   2  -2  -6  136.99    9.60
   2  -2  -6  121.19    8.70
  -2  -2   6  102.89    8.60
   2   2  -6  144.99   11.20
   2   2  -6  117.59    9.80
  -2   2   6  138.49   10.10
  -2   2   6  144.99    9.60
   2   2  -6  142.89    9.40
  -1  -2   6  299.97   20.70
  -1  -2   6  295.37   21.70
  -1  -2   6  366.26   21.80
   1  -2  -6  345.87   21.70
   1  -2  -6  325.17   20.90
   1  -2  -6  315.37   21.90
  -1   2   6  340.77   21.20
  -1   2   6  309.37   21.80
   1   2  -6  335.47   22.70
   1   2  -6  321.77   21.20
   0  -2  -6 1055.29   65.79
   0  -2  -6 1017.40   65.69
   0  -2   6 1040.70   65.79
   0  -2  -6 1049.20   65.09
   0  -2   6 1058.49   65.09
   0   2   6  974.90   65.09
   0   2  -6 1017.30   66.49
   0   2   6 1102.09   65.19
   0   2  -6 1129.19   65.69
   0   2  -6 1079.59   65.39
   0   2  -6 1050.79   65.69
   1  -2   6  523.15   32.10
  -1  -2  -6  522.45   32.10
   1  -2   6  514.65   32.30
  -1  -2  -6  461.25   32.40
  -1  -2  -6  547.95   32.20
   1  -2   6  517.85   32.00
  -1  -2  -6  518.25   32.30
  -1   2  -6  490.75   33.30
  -1   2  -6  425.26   32.00
  -1   2  -6  450.45   32.10
   1   2   6  535.45   32.00
   1   2   6  533.85   32.20
   1   2   6  459.75   31.80
  -1   2  -6  512.55   32.00
  -2  -2  -6  211.08   14.50
   2  -2   6  197.18   14.20
   2  -2   6  196.48   14.10
   2  -2   6  210.48   14.50
  -2  -2  -6  207.08   14.40
  -2  -2  -6  198.28   15.10
  -2  -2  -6  210.18   14.40
   2   2   6  210.88   14.30
  -2   2  -6  192.08   14.10
   2   2   6  226.18   14.40
  -2   2  -6  221.68   15.70
  -2   2  -6  199.58   14.50
  -2   2  -6  207.28   14.60
   2   2   6  194.68   14.20
  -3  -2  -6  121.39    9.20
  -3  -2  -6  105.89    9.70
   3  -2   6   91.79    8.80
   3  -2   6  107.39    8.40
  -3  -2  -6  136.59    9.10
  -3  -2  -6  114.89    8.90
   3  -2   6  115.19    9.10
   3   2   6  131.79    9.40
  -3   2  -6  114.69    9.10
  -3   2  -6  120.09   10.10
   3   2   6  106.29    8.90
  -3   2  -6  124.29    9.00
  -3   2  -6  105.59    9.10
   3   2   6  116.39    9.00
  -4  -2  -6   17.10    3.10
  -4  -2  -6   18.30    2.80
   4  -2   6   26.20    3.60
  -4  -2  -6   18.80    3.80
  -4   2  -6   21.00    3.90
   4   2   6   24.10    3.60
  -4   2  -6   18.60    3.40
   4   2   6   18.40    3.30
  -4   2  -6   22.70    3.30
   4   2   6   22.60    3.40
   5  -2   6   19.50    4.20
  -5  -2  -6   19.10    4.00
  -5  -2  -6    9.90    3.80
   5   2   6   14.40    4.10
  -5   2  -6    8.00    3.50
  -5   2  -6    9.70    2.50
   5   2   6   17.20    3.20
  -5   2  -6   14.00    4.50
  -6  -2  -6   70.49    8.70
  -6  -2  -6   92.79    7.80
   6  -2   6   81.49    7.90
   6   2   6   75.49    8.40
  -6   2  -6   81.19    8.70
  -6   2  -6   91.39    7.50
   6   2   6   71.99    7.70
  -6   2  -6   87.49    8.90
  -7  -2  -6   49.20    6.80
   7  -2   6   41.70    5.90
  -7  -2  -6   37.90    4.90
   7   2   6   44.30    6.40
  -7   2  -6   37.20    6.00
  -7   2  -6   40.80    6.30
   7   2   6   41.00    5.70
  -7   2  -6   48.80    5.00
  -8  -2  -6    1.30    2.20
  -8  -2  -6    2.80    3.40
   8  -2   6    2.00    3.20
  -8   2  -6   -0.30    2.80
  -8   2  -6    3.60    3.30
  -8   2  -6    1.30    2.10
   8   2   6    6.80    3.30
   8   2   6    6.00    3.60
   9  -2   6    3.90    3.20
  -9  -2  -6    6.90    3.00
  -9  -2  -6   10.90    6.40
  -9   2  -6   14.90    5.50
   9   2   6   10.10    4.10
  -9   2  -6    7.30    3.60
  -9   2  -6   10.50    2.70
   9   2   6    4.10    4.50
  10  -2   6    6.00    4.00
  10  -2   6   12.30    7.20
 -10  -2  -6    4.80    2.50
 -10   2  -6    3.80    6.00
  10   2   6    3.50    5.80
 -10   2  -6    4.70    3.70
  10   2   6    2.20    3.90
  -9  -3   6    7.20    5.60
   9  -3  -6    0.40    1.80
   9   3  -6   10.70    2.70
  -9   3   6   -0.10    2.60
   9   3  -6    6.80    3.90
  -8  -3   6   24.20    7.00
   8  -3  -6   24.10    3.30
   8   3  -6   18.10    5.90
  -8   3   6   26.00    5.10
   8   3  -6   32.00    4.00
   7  -3  -6   68.59    6.00
  -7  -3   6   71.29    9.80
   7   3  -6   78.79    6.80
  -7   3   6   55.79    7.70
   7   3  -6   75.59    9.00
  -6  -3   6   61.69    8.70
   6  -3  -6   73.39    7.50
   6  -3  -6   68.39    5.70
  -6  -3   6   63.49    6.90
   6   3  -6   68.09    8.40
   6   3  -6   72.69    6.50
  -6   3   6   62.59    7.40
  -5  -3   6   48.00    6.80
  -5  -3   6   45.60    5.50
   5  -3  -6   47.00    5.70
   5   3  -6   49.50    5.00
  -5   3   6   43.50    5.70
   5   3  -6   50.89    6.50
   4  -3  -6   99.09    7.00
  -4  -3   6   97.09    9.60
   4  -3  -6   78.19    8.20
  -4  -3   6   80.09    8.20
   4   3  -6   86.39    8.70
  -4   3   6   97.49    8.50
   4   3  -6  103.89    7.80
  -3  -3   6   20.40    2.30
   3  -3  -6   19.90    3.40
   3  -3  -6   19.90    2.60
  -3  -3   6   25.90    2.60
  -3  -3   6   19.20    3.40
  -3  -3   6   20.50    4.10
   3   3  -6   24.20    3.90
  -3   3   6   22.90    3.40
   3   3  -6   19.90    3.10
   3   3  -6   21.70    4.20
   2  -3  -6  132.09   10.00
   2  -3  -6  156.78   10.20
  -2  -3   6  133.19   11.80
  -2  -3   6  149.29   11.40
   2  -3  -6  122.79   11.00
  -2  -3   6  150.08   10.00
   2   3  -6  154.38   11.70
  -2   3   6  136.29    9.20
  -2   3   6  148.29    9.10
  -2   3   6  115.09   10.50
   2   3  -6  145.39   12.10
   2   3  -6  150.08   10.70
   1  -3  -6  421.36   25.50
   1  -3  -6  386.66   25.40
  -1  -3   6  374.36   26.40
  -1  -3   6  366.06   25.30
   1  -3  -6  382.76   26.40
   1   3  -6  389.76   27.00
   1   3  -6  390.76   26.10
  -1   3   6  380.46   25.20
  -1   3   6  396.66   26.20
   1   3  -6  431.06   27.00
  -1   3   6  388.56   25.00
   1   3  -6  405.76   25.90
   0  -3  -6   47.50    4.60
   0  -3   6   37.10    4.70
   0  -3   6   43.70    4.40
   0  -3  -6   48.50    4.60
   0  -3  -6   51.59    5.20
   0  -3   6   40.30    4.30
   0  -3  -6   42.10    4.20
   0   3  -6   46.80    4.60
   0   3   6   39.10    4.20
   0   3  -6   44.40    5.30
   0   3   6   44.40    4.60
   0   3  -6   38.70    4.90
   0   3  -6   34.40    4.30
   1  -3   6  432.16   26.70
   1  -3   6  407.86   27.00
  -1  -3  -6  420.46   26.90
  -1  -3  -6  414.06   27.10
   1  -3   6  399.76   26.40
  -1  -3  -6  415.16   26.60
  -1  -3  -6  406.76   26.50
   1   3   6  405.86   26.60
  -1   3  -6  396.76   27.70
  -1   3  -6  340.97   27.00
  -1   3  -6  402.26   26.80
   1   3   6  386.06   26.70
   1   3   6  405.86   26.40
  -1   3  -6  419.16   26.60
   2  -3   6   90.99    7.00
  -2  -3  -6   63.89    6.60
   2  -3   6   64.89    6.40
   2  -3   6   64.19    6.50
  -2  -3  -6   77.69    7.10
  -2  -3  -6   88.39    7.10
  -2  -3  -6   79.69    6.80
  -2   3  -6   69.19    6.90
  -2   3  -6   73.99    6.50
  -2   3  -6   73.49    7.40
   2   3   6   68.99    6.50
   2   3   6   83.49    7.10
  -3  -3  -6   24.90    3.70
   3  -3   6   19.00    3.50
  -3  -3  -6   27.70    3.60
  -3  -3  -6   20.10    3.50
  -3  -3  -6   19.50    3.70
   3  -3   6   22.00    3.10
   3  -3   6   26.90    3.80
   3   3   6   19.50    3.40
   3   3   6   29.10    3.90
  -3   3  -6   24.10    3.90
  -3   3  -6   21.70    3.30
   3   3   6   19.70    3.30
  -3   3  -6   20.90    3.50
  -4  -3  -6  122.99   11.80
   4  -3   6  140.39   11.10
  -4  -3  -6  147.19   11.20
  -4  -3  -6  138.69   10.90
  -4   3  -6  135.29   11.60
   4   3   6  132.89   10.90
   4   3   6  144.59   11.50
  -4   3  -6  118.09   11.20
   4   3   6  148.79   11.00
  -4   3  -6  139.39   10.80
  -5  -3  -6   34.90    5.50
  -5  -3  -6   43.60    5.10
   5  -3   6   37.80    4.90
   5   3   6   37.80    4.90
   5   3   6   28.90    4.70
  -5   3  -6   28.80    4.20
  -5   3  -6   41.30    5.70
  -5   3  -6   33.80    5.10
  -6  -3  -6   76.59    7.40
   6  -3   6   70.79    7.40
  -6  -3  -6   60.99    8.20
  -6   3  -6   81.09    6.90
  -6   3  -6   80.79    8.40
   6   3   6   63.69    7.20
  -6   3  -6   74.29    8.50
   6   3   6   67.39    7.90
  -7  -3  -6   76.59    9.40
  -7  -3  -6   69.99    7.40
   7  -3   6   77.49    8.30
   7   3   6   75.69    8.80
  -7   3  -6   81.69    9.00
  -7   3  -6   79.09    7.10
   7   3   6   70.09    7.80
  -7   3  -6   72.29    9.10
  -8  -3  -6   24.40    3.90
   8  -3   6   37.30    5.80
  -8  -3  -6   27.60    5.60
  -8   3  -6   35.60    6.20
   8   3   6   33.20    5.70
  -8   3  -6   25.90    5.30
   8   3   6   25.80    4.90
  -8   3  -6   30.00    4.30
  -9  -3  -6    7.00    3.20
   9  -3   6    3.90    4.20
  -9  -3  -6   10.30    4.00
  -9   3  -6   13.90    3.30
   9   3   6   -0.70    3.80
   9   3   6   10.70    4.50
  -9   3  -6    5.90    3.30
  -9  -4   6   12.30    7.30
   9  -4  -6   11.30    2.50
   9   4  -6    1.90    3.50
   9   4  -6    5.90    2.80
  -9   4   6    3.30    3.40
  -8  -4   6   10.50    6.10
   8  -4  -6    4.40    2.30
   8   4  -6   10.40    3.20
   8   4  -6   12.00    4.90
  -8   4   6   14.00    5.40
  -7  -4   6   20.20    5.50
   7  -4  -6   16.00    3.10
   7   4  -6   13.60    4.50
   7   4  -6   23.10    4.20
  -7   4   6   20.20    5.80
  -6  -4   6   78.89    9.50
   6  -4  -6   69.59    6.40
   6  -4  -6   82.89    8.20
  -6  -4   6   62.09    7.30
   6   4  -6   60.59    6.80
  -6   4   6   60.89    7.60
   6   4  -6   67.99    8.70
  -5  -4   6   28.70    4.60
   5  -4  -6   28.70    4.70
   5  -4  -6   30.50    3.90
  -5  -4   6   30.60    5.50
   5   4  -6   28.10    4.30
   5   4  -6   49.70    6.60
  -5   4   6   33.30    5.00
   4  -4  -6   66.69    6.10
  -4  -4   6   83.09    8.70
  -4  -4   6   59.39    7.20
  -4  -4   6   67.49    5.40
   4  -4  -6   80.89    7.80
   4   4  -6   71.59    6.80
   4   4  -6   76.59    8.40
  -4   4   6   66.99    7.20
   4   4  -6   65.99    8.20
  -3  -4   6    8.10    3.40
  -3  -4   6   19.10    4.00
   3  -4  -6   17.40    2.90
  -3  -4   6   13.70    2.40
   3  -4  -6   18.80    3.70
   3   4  -6   15.10    4.40
  -3   4   6   14.70    3.80
   3   4  -6   11.70    3.20
   3   4  -6   11.30    4.30
  -2  -4   6   85.99    7.30
  -2  -4   6   91.09    8.70
  -2  -4   6   83.49    8.80
   2  -4  -6   95.09    7.70
   2  -4  -6   81.89    8.30
   2   4  -6   74.89    8.50
   2   4  -6  102.39    9.50
  -2   4   6   94.89    6.90
   2   4  -6   96.19    8.10
  -2   4   6   90.59    8.30
  -1  -4   6   38.20    5.30
   1  -4  -6   52.39    5.20
  -1  -4   6   49.60    5.00
   1  -4  -6   40.70    5.40
   1   4  -6   44.40    5.70
  -1   4   6   53.69    5.60
  -1   4   6   46.60    4.70
   1   4  -6   53.09    5.40
   1   4  -6   54.99    6.20
   0  -4  -6  221.68   15.40
   0  -4  -6  203.38   14.30
   0  -4   6  181.88   14.90
   0  -4   6  189.48   14.30
   0  -4  -6  201.58   13.70
   0   4  -6  183.28   14.50
   0   4  -6  193.78   15.50
   0   4   6  193.78   14.20
   0   4  -6  190.68   14.30
   0   4  -6  202.88   15.30
   0   4   6  194.98   15.00
  -1  -4  -6   59.99    6.30
  -1  -4  -6   64.09    6.20
  -1  -4  -6   69.19    7.00
   1  -4   6   59.49    6.70
  -1  -4  -6   79.69    6.80
   1  -4   6   70.99    6.50
   1  -4   6   58.09    6.30
  -1   4  -6   61.59    7.00
   1   4   6   68.99    6.60
   1   4   6   80.29    7.20
  -1   4  -6   75.29    6.60
  -1   4  -6   62.79    6.50
  -1   4  -6   62.79    6.80
   2  -4   6   46.30    5.30
  -2  -4  -6   55.89    5.70
  -2  -4  -6   60.19    6.20
   2  -4   6   44.50    5.50
  -2  -4  -6   43.80    5.40
   2  -4   6   40.30    5.30
  -2  -4  -6   43.50    5.30
  -2   4  -6   56.89    6.20
  -2   4  -6   44.60    5.30
  -2   4  -6   47.60    6.00
   2   4   6   55.89    5.90
   2   4   6   49.20    5.50
  -2   4  -6   58.19    5.50
  -3  -4  -6   20.20    3.90
  -3  -4  -6   28.30    4.30
   3  -4   6   26.80    4.10
   3  -4   6   28.80    3.90
  -3  -4  -6   27.30    4.30
   3  -4   6   20.30    4.10
  -3   4  -6   19.30    5.10
  -3   4  -6   24.10    4.10
   3   4   6   19.50    3.80
   3   4   6   26.40    4.10
  -4  -4  -6   56.79    6.90
   4  -4   6   56.69    6.30
  -4  -4  -6   54.89    6.30
  -4  -4  -6   59.19    6.50
  -4   4  -6   58.39    7.00
   4   4   6   55.89    6.60
   4   4   6   60.19    6.30
  -4   4  -6   55.49    6.10
  -4   4  -6   57.99    6.60
   5  -4   6   37.50    5.60
  -5  -4  -6   44.30    5.40
  -5  -4  -6   52.29    6.60
  -5   4  -6   40.00    4.90
   5   4   6   39.10    5.70
   5   4   6   39.90    5.40
  -5   4  -6   53.79    6.40
  -5   4  -6   35.90    5.70
  -6  -4  -6   30.60    4.90
  -6  -4  -6   44.50    6.50
   6  -4   6   32.10    5.00
  -6   4  -6   22.90    3.80
  -6   4  -6   35.30    5.80
   6   4   6   30.30    4.70
   6   4   6   26.20    4.90
   7  -4   6   46.10    6.60
  -7  -4  -6   61.09    8.00
  -7  -4  -6   50.79    6.00
  -7   4  -6   52.29    5.50
   7   4   6   52.99    7.70
   7   4   6   40.50    6.00
  -7   4  -6   42.50    7.40
   8  -4   6   29.30    5.50
  -8  -4  -6   27.70    5.40
  -8  -4  -6   17.50    3.50
   8   4   6   20.00    5.30
  -8   4  -6   12.70    5.40
  -8   4  -6   20.60    3.90
   8   4   6   18.00    5.80
  -9  -4  -6    2.60    3.30
  -9  -4  -6    5.90    3.30
   9  -4   6   14.60    5.70
   9   4   6    9.90    5.60
   9   4   6    2.10    4.40
  -9   4  -6    8.10    2.80
  -9   4  -6    0.60    2.80
   8  -5  -6   45.60    5.40
  -8  -5   6   42.80    7.40
   8   5  -6   43.20    7.20
  -8   5   6   30.50    6.90
   8   5  -6   39.10    6.60
   7  -5  -6   48.20    5.90
  -7  -5   6   66.09    9.10
   7   5  -6   62.39    8.70
   7   5  -6   51.69    6.90
  -7   5   6   46.40    6.80
   6  -5  -6   89.29    7.90
  -6  -5   6   77.09    8.50
  -6  -5   6   92.49   10.80
   6   5  -6   87.29   10.50
   6   5  -6   68.99    8.00
  -6   5   6   72.99    8.70
  -5  -5   6   39.00    5.80
   5  -5  -6   50.59    6.60
  -5  -5   6   32.80    6.20
  -5  -5   6   35.90    3.60
   5  -5  -6   42.90    5.00
   5   5  -6   35.20    5.30
   5   5  -6   40.80    6.90
  -5   5   6   35.80    5.60
   4  -5  -6   84.29    7.80
  -4  -5   6   74.19    8.50
   4  -5  -6   94.59    9.30
  -4  -5   6   79.09    6.90
  -4  -5   6   81.29    9.30
  -4   5   6   72.99    8.20
   4   5  -6   77.69    7.90
   4   5  -6   97.69   10.10
   4   5  -6   84.89    9.60
   3  -5  -6   56.19    7.20
   3  -5  -6   67.99    6.50
  -3  -5   6   81.79    8.40
  -3  -5   6   61.19    5.90
  -3  -5   6   58.29    7.10
   3   5  -6   52.89    6.30
  -3   5   6   58.89    4.60
   3   5  -6   61.39    7.90
   3   5  -6   60.69    7.60
  -3   5   6   54.09    6.60
  -2  -5   6   80.89    7.10
  -2  -5   6   84.19    8.70
   2  -5  -6   76.99    8.10
   2  -5  -6   79.29    7.50
  -2  -5   6   61.49    7.70
  -2   5   6   73.59    6.50
  -2   5   6   83.79    8.20
   2   5  -6   82.29    8.90
   2   5  -6   66.59    8.20
   2   5  -6   72.09    7.40
  -1  -5   6   60.59    7.50
   1  -5  -6   68.19    7.60
  -1  -5   6   85.19    7.30
   1  -5  -6   68.19    7.00
  -1   5   6   74.79    7.60
   1   5  -6   87.69    8.20
  -1   5   6   60.29    6.30
   1   5  -6   54.19    7.60
   1   5  -6   79.59    7.30
   0  -5  -6   45.60    6.00
   0  -5  -6   49.40    5.70
   0  -5   6   48.20    6.30
   0  -5   6   46.60    5.60
   0   5  -6   50.59    6.70
   0   5   6   45.90    6.00
   0   5  -6   44.00    5.30
   0   5  -6   58.69    6.40
   0   5   6   47.10    5.30
  -1  -5  -6   92.29    8.20
   1  -5   6   67.29    7.70
   1  -5   6   96.59    9.00
  -1  -5  -6   88.79    9.00
  -1   5  -6   90.39    8.10
  -1   5  -6   75.19    8.80
  -1   5  -6   90.39    8.50
  -1   5  -6   71.79    7.80
   1   5   6  109.19    8.50
   1   5   6   76.39    8.30
  -2  -5  -6   91.89    8.40
   2  -5   6   73.39    8.40
   2  -5   6   84.39    8.30
  -2  -5  -6   86.49    9.10
  -2  -5  -6   75.29    7.80
   2   5   6   89.29    8.90
  -2   5  -6  105.99    9.10
   2   5   6   81.49    8.20
  -2   5  -6   92.49    9.60
  -2   5  -6   85.39    8.30
  -3  -5  -6   53.09    6.60
  -3  -5  -6   59.49    6.90
   3  -5   6   67.89    7.20
  -3  -5  -6   61.09    7.20
   3  -5   6   56.59    6.80
  -3   5  -6   65.69    7.80
   3   5   6   46.40    6.60
   3   5   6   54.09    6.50
  -3   5  -6   72.59    6.90
  -3   5  -6   72.39    7.30
  -4  -5  -6  150.18   12.90
   4  -5   6  141.79   12.40
  -4  -5  -6  159.48   13.50
  -4  -5  -6  163.28   13.00
   4   5   6  139.49   13.00
  -4   5  -6  148.59   12.20
  -4   5  -6  140.09   13.40
  -5  -5  -6   78.39    8.20
  -5  -5  -6   82.49    9.10
   5  -5   6   66.79    7.80
  -5   5  -6   79.69    9.20
  -5   5  -6   78.99    7.60
   5   5   6   62.29    8.20
  -6  -5  -6   39.00    6.80
   6  -5   6   54.69    7.10
  -6  -5  -6   45.10    6.10
   6   5   6   53.79    7.50
  -6   5  -6   39.70    5.30
  -6   5  -6   63.59    8.00
  -7  -5  -6   11.10    3.30
   7  -5   6   26.20    4.80
  -7  -5  -6   10.90    4.10
   7   5   6   28.20    5.30
  -7   5  -6   26.20    5.50
  -7   5  -6    5.60    2.90
  -8  -5  -6   31.00    5.70
  -8  -5  -6   23.60    3.90
   8  -5   6   20.70    5.70
   8   5   6   17.40    6.40
  -8   5  -6   15.00    4.10
  -8   5  -6   25.10    5.30
   8   6  -6    8.80    4.60
  -8   6   6    3.50    5.30
  -7  -6   6   45.40    7.70
   7  -6  -6   45.70    5.70
   7   6  -6   36.70    7.10
   7   6  -6   34.50    6.50
  -7   6   6   35.00    6.50
  -6  -6   6    5.20    1.60
  -6  -6   6    1.10    3.30
   6  -6  -6    9.40    4.10
  -6  -6   6    6.40    3.40
   6   6  -6    8.90    4.00
   6   6  -6   11.60    5.10
   6   6  -6    4.40    4.10
  -6   6   6    4.50    3.30
  -5  -6   6   20.70    5.30
  -5  -6   6    8.40    4.30
   5  -6  -6    8.40    4.30
   5  -6  -6   12.60    4.10
  -5  -6   6    9.60    2.40
   5   6  -6    9.20    5.10
  -5   6   6   15.30    4.80
   5   6  -6    1.70    3.20
   5   6  -6    6.80    4.10
   4  -6  -6   32.70    5.70
   4  -6  -6   36.00    5.40
  -4  -6   6   35.10    4.70
  -4  -6   6   37.90    6.50
  -4  -6   6   34.40    5.90
   4   6  -6   30.80    5.30
   4   6  -6   22.90    7.10
   4   6  -6   46.60    7.00
  -4   6   6   28.30    5.20
  -3  -6   6   34.40    5.90
   3  -6  -6   38.80    6.10
  -3  -6   6   39.50    4.90
   3  -6  -6   41.10    5.60
  -3  -6   6   28.70    5.60
   3   6  -6   43.60    6.90
  -3   6   6   37.40    5.70
   3   6  -6   28.80    5.60
   3   6  -6   30.20    5.00
  -3   6   6   35.70    3.70
   2  -6  -6   50.19    6.30
  -2  -6   6   45.90    6.70
  -2  -6   6   58.09    6.10
   2  -6  -6   46.20    6.80
  -2  -6   6   54.79    6.90
  -2   6   6   43.30    5.00
  -2   6   6   37.80    6.10
   2   6  -6   47.20    6.00
   2   6  -6   48.90    7.20
   2   6  -6   44.00    6.40
  -1  -6   6   25.90    4.90
   1  -6  -6   28.00    4.50
   1  -6  -6   24.30    4.80
  -1  -6   6   26.70    4.40
  -1   6   6   29.00    4.10
   1   6  -6   31.70    5.80
   1   6  -6   29.00    4.80
  -1   6   6   33.60    5.10
   1   6  -6   23.30    4.40
   0  -6  -6   59.39    8.10
   0  -6  -6   59.49    7.10
   0  -6   6   73.29    8.50
   0  -6   6   78.89    7.70
   0   6   6   67.79    8.00
   0   6   6   68.99    7.00
   0   6  -6   71.29    7.70
   0   6  -6   70.49    8.80
  -1  -6  -6   25.00    5.20
  -1  -6  -6   29.00    5.30
   1  -6   6   35.00    5.40
   1  -6   6   31.70    5.10
   1   6   6   37.50    5.60
  -1   6  -6   34.10    5.00
  -1   6  -6   34.90    6.80
   1   6   6   31.80    4.90
  -1   6  -6   32.30    5.70
   2  -6   6  104.09   10.30
  -2  -6  -6  100.29   10.50
   2   6   6   88.79    9.80
  -2   6  -6   99.09    9.60
   2   6   6  103.19    9.60
  -2   6  -6   98.19   10.80
   3  -6   6   97.79    9.10
  -3  -6  -6   70.19    8.50
  -3   6  -6   65.59    8.60
  -3   6  -6   69.09    7.70
   3   6   6   82.39    8.50
   3   6   6   68.09    8.50
  -4  -6  -6   39.00    6.00
  -4  -6  -6   54.29    7.10
  -4   6  -6   45.60    7.20
   4   6   6   47.20    7.00
  -4   6  -6   49.30    5.90
  -5  -6  -6   15.60    4.80
  -5  -6  -6   13.90    4.30
   5  -6   6   14.00    6.60
   5   6   6    8.70    4.80
  -5   6  -6   14.40    5.90
  -5   6  -6   17.80    4.30
  -6  -6  -6    0.60    3.00
   6  -6   6    7.90    3.80
  -6  -6  -6    2.30    2.50
  -6   6  -6    5.60    2.90
  -6   6  -6    7.00    4.00
   6   6   6    5.80    3.60
   7  -6   6   32.80    6.40
  -7  -6  -6   31.20    4.90
  -7  -6  -6   33.40    6.20
  -7   6  -6   33.40    5.70
   7   6   6   32.30    6.60
   8  -6   6   17.40    6.40
  -8  -6  -6    5.30    4.00
  -8   6  -6    1.40    3.70
   8   6   6    8.10    5.40
  -7  -7   6    3.10    4.20
  -7   7   6    3.00    5.00
   7   7  -6   13.40    5.40
   7   7  -6   18.60    6.00
   7   7  -6   11.60    6.60
  -6  -7   6   26.10    5.50
  -6  -7   6   25.50    6.50
   6  -7  -6    5.50    4.10
  -6  -7   6   21.30    3.50
  -6   7   6   21.90    6.40
   6   7  -6   24.40    5.20
   6   7  -6   20.10    7.00
   6   7  -6   21.10    5.90
   5  -7  -6    7.40    3.90
  -5  -7   6    9.60    3.40
  -5  -7   6   13.90    5.10
   5  -7  -6   15.30    4.80
  -5  -7   6   19.00    6.10
   5   7  -6   10.60    4.20
  -5   7   6    8.70    3.90
   5   7  -6   18.30    5.70
   5   7  -6   13.30    4.50
  -4  -7   6   17.10    3.90
  -4  -7   6   14.10    5.10
   4  -7  -6   14.00    5.00
  -4  -7   6   12.20    5.00
   4  -7  -6   11.80    4.60
   4   7  -6   12.80    4.50
  -4   7   6   18.40    5.30
   4   7  -6   18.10    5.70
   4   7  -6   20.40    6.60
  -3  -7   6   31.80    7.70
   3  -7  -6   32.10    5.60
   3  -7  -6   38.00    6.80
  -3  -7   6   27.00    4.70
  -3  -7   6   24.00    5.40
  -3   7   6   30.30    3.90
   3   7  -6   32.90    5.40
   3   7  -6   38.50    7.10
  -3   7   6   25.20    5.20
   3   7  -6   33.40    5.90
  -2  -7   6    9.00    4.80
   2  -7  -6   10.10    4.00
   2  -7  -6    5.90    3.40
  -2  -7   6    5.70    3.40
   2   7  -6   11.50    4.50
  -2   7   6    7.30    3.10
   2   7  -6   12.20    4.30
   2   7  -6    9.20    5.20
  -2   7   6    5.40    3.60
  -1  -7   6   -2.40    2.40
   1  -7  -6   -2.60    2.00
  -1  -7   6    4.20    3.00
   1  -7  -6   -1.30    2.70
   1   7  -6    0.60    2.90
  -1   7   6   -1.80    2.30
  -1   7   6    1.00    2.20
   0  -7  -6    6.50    3.30
   0  -7   6    4.80    3.20
   0  -7  -6    6.40    3.90
   0  -7   6   -0.80    2.40
   0   7   6    2.90    3.20
   0   7   6    9.00    3.60
   0   7  -6    5.40    4.00
   1  -7   6    5.20    3.50
   1  -7   6    7.30    3.70
  -1  -7  -6    0.40    2.60
   1   7   6    0.20    2.70
   1   7   6    2.90    2.40
  -1   7  -6    3.70    3.50
   2  -7   6    6.20    3.70
  -2  -7  -6   12.10    4.70
   2   7   6   11.20    4.30
  -2   7  -6    8.00    3.30
  -2   7  -6   12.30    5.40
   2   7   6    5.90    3.40
  -3  -7  -6   22.60    6.00
   3  -7   6   23.20    6.30
   3   7   6   23.70    4.50
   3   7   6   24.80    5.40
  -3   7  -6   27.70    5.20
  -3   7  -6   21.80    7.00
  -4  -7  -6    7.00    4.00
  -4  -7  -6   10.70    4.60
  -4   7  -6   20.20    6.30
   4   7   6   12.30    4.60
  -5  -7  -6   24.90    5.90
   5   7   6   19.20    6.20
  -5   7  -6   13.40    5.60
  -5   7  -6   25.80    4.50
  -6  -7  -6   33.50    5.40
  -6   7  -6   32.20    6.10
  -6   7  -6   30.30    4.80
   6   7   6   36.70    7.30
  -7  -7  -6    6.20    4.10
  -7   7  -6    2.30    4.00
   7   7   6   15.00    6.60
  -6  -8   6    2.80    4.80
  -6  -8   6    6.30    4.30
   6   8  -6    5.20    5.00
   6   8  -6    7.40    4.70
  -6   8   6    5.20    4.50
   5  -8  -6    7.40    3.80
  -5  -8   6   10.40    5.60
   5  -8  -6    7.20    5.30
  -5  -8   6    8.90    4.40
  -5  -8   6   11.40    4.90
   5   8  -6    6.30    3.90
  -5   8   6   16.20    6.20
   5   8  -6   14.30    5.60
   5   8  -6   17.10    5.50
  -4  -8   6   10.80    5.70
   4  -8  -6    8.10    4.20
   4  -8  -6    6.70    4.60
  -4  -8   6   15.30    3.80
  -4   8   6    4.20    4.10
   4   8  -6    7.30    4.00
  -3  -8   6    9.60    3.70
  -3  -8   6   10.50    5.90
   3  -8  -6   13.20    5.40
   3  -8  -6   13.00    4.80
   3   8  -6    9.90    4.50
  -3   8   6    9.40    3.20
  -3   8   6    9.80    4.80
  -2  -8   6    5.20    3.30
  -2  -8   6    0.40    2.70
   2  -8  -6    3.40    3.20
   2  -8  -6    2.80    3.90
  -2   8   6    4.20    3.00
   2   8  -6   -0.30    3.80
  -2   8   6    5.50    3.90
   1  -8  -6    9.20    3.90
  -1  -8   6    9.50    4.60
   1  -8  -6    8.50    5.00
  -1  -8   6   11.70    4.40
  -1   8   6   10.20    4.20
  -1   8   6    8.90    3.00
   1   8  -6   14.30    6.50
   0  -8  -6    7.50    5.40
   0  -8   6   11.50    5.10
   0  -8   6   10.20    4.10
   0   8   6   12.00    5.60
   0   8  -6   19.00    7.20
   0   8   6   14.00    4.00
  -1  -8  -6    4.60    4.70
   1  -8   6   18.90    5.80
   1   8   6   13.50    5.00
  -1   8  -6   23.80    7.70
   1   8   6    6.00    3.40
  -2  -8  -6    3.80    3.60
   2  -8   6   11.90    4.70
  -2   8  -6    6.70    3.60
  -2   8  -6    8.70    5.20
   2   8   6    5.90    4.10
   2   8   6    8.90    3.50
   3  -8   6    9.40    4.00
  -3  -8  -6    6.90    5.20
   3   8   6    3.10    3.10
  -3   8  -6   14.60    4.80
  -3   8  -6   13.60    5.30
  -4  -8  -6    1.30    3.90
  -4   8  -6    9.10    3.00
   4   8   6    4.10    4.10
  -4   8  -6    4.20    4.00
  -5  -8  -6   18.20    5.60
  -5   8  -6   15.40    4.90
  -5   8  -6   23.50    4.40
   5   8   6   17.00    6.70
  -6  -8  -6    3.80    4.10
   6   8   6    3.70    4.70
   4  -9  -6   -1.60    3.60
   4  -9  -6    2.10    4.10
  -4   9   6   -0.40    3.70
  -3  -9   6    5.70    6.00
   3  -9  -6    8.70    6.00
   3  -9  -6   10.20    4.80
  -3  -9   6    9.70    4.30
   3   9  -6    4.90    3.70
  -3   9   6    6.30    5.20
  -3   9   6    5.00    3.20
   2  -9  -6    4.40    6.40
   2  -9  -6    3.20    3.30
  -2  -9   6    1.30    3.20
  -2  -9   6    6.30    3.70
  -2   9   6    3.00    3.40
  -2   9   6    2.20    3.80
   2   9  -6    1.00    3.50
   1  -9  -6   27.20    7.30
  -1  -9   6   28.60    5.70
  -1  -9   6   29.00    5.40
  -1   9   6   30.20    8.60
   1   9  -6   38.90   10.10
  -1   9   6   20.70    4.10
   0  -9  -6    9.80    6.20
   0  -9   6   13.80    5.00
   0   9   6   12.60    5.30
   0   9   6    7.20    2.90
   0   9  -6   18.00    6.60
  -1  -9  -6   12.20    6.50
   1  -9   6   14.10    4.70
  -1   9  -6   11.70    5.40
   1   9   6   12.00    3.60
   1   9   6   16.50    6.40
   2  -9   6   -1.40    3.10
  -2  -9  -6    2.70    5.10
   2   9   6    6.70    4.70
  -2   9  -6   -2.40    3.10
   2   9   6    0.20    2.40
  -2   9  -6    1.70    3.70
  -3  -9  -6   10.70    6.70
   3   9   6   12.80    6.30
  -3   9  -6   11.50    3.80
  -3   9  -6    6.00    3.60
  -4  -9  -6    0.90    3.80
   4   9   6   -3.10    3.20
 -10   0   7    3.30    4.70
  10   0  -7   -1.60    4.10
  10   0  -7    0.80    1.90
  -9   0   7   51.59    7.90
   9   0  -7   46.00    7.20
   9   0  -7   42.60    4.00
   8   0  -7   18.60    5.50
  -8   0   7    2.60    3.80
  -8   0   7    8.10    4.40
   7   0  -7    0.00    2.90
  -7   0   7    2.30    2.40
  -7   0   7    0.80    3.00
  -6   0   7   10.10    3.40
  -6   0   7    8.30    3.10
  -6   0   7   16.80    3.20
   6   0  -7    7.40    3.40
   5   0  -7    2.60    1.90
  -5   0   7    2.30    2.00
  -5   0   7    4.80    2.70
  -5   0   7    0.80    2.00
   5   0  -7    3.70    2.50
  -4   0   7   55.19    6.20
   4   0  -7   44.70    5.10
  -4   0   7   63.39    5.60
  -4   0   7   64.39    5.90
   4   0  -7   46.90    5.90
  -3   0   7  213.48   15.60
   3   0  -7  174.78   15.20
   3   0  -7  196.48   14.20
  -3   0   7  236.28   14.60
  -3   0   7  221.88   14.90
   3   0  -7  194.78   13.00
  -2   0   7   56.59    5.40
   2   0  -7   52.19    4.20
  -2   0   7   62.39    4.70
   2   0  -7   52.69    4.20
   2   0  -7   59.89    4.60
   2   0  -7   49.99    5.60
  -1   0   7  887.51   52.09
   1   0  -7  781.22   51.89
   1   0  -7  823.22   54.09
  -1   0   7  961.00   52.39
   1   0  -7  906.71   52.49
   1   0  -7  710.13   52.49
  -1   0   7  875.81   53.49
   0   0   7   79.89    6.80
   0   0  -7   79.19    7.60
   0   0   7   85.69    6.30
   0   0  -7   93.29    6.60
  -1   0  -7  581.64   35.30
   1   0   7  543.75   35.00
  -1   0  -7  554.64   35.10
   1   0   7  553.44   35.00
   1   0   7  540.85   35.30
  -2   0  -7   38.40    5.30
   2   0   7   58.69    4.40
  -2   0  -7   60.99    5.00
   2   0   7   50.79    4.80
  -2   0  -7   52.09    5.00
   2   0   7   48.70    4.50
  -2   0  -7   48.50    4.20
   2   0   7   59.19    4.90
  -3   0  -7  187.28   11.90
   3   0   7  188.28   12.40
  -3   0  -7  163.98   12.30
   3   0   7  182.18   12.70
  -3   0  -7  168.88   12.60
   3   0   7  162.98   11.80
  -3   0  -7  188.48   12.70
  -3   0  -7  162.38   13.60
   3   0   7  163.98   12.50
  -4   0  -7   54.99    5.80
  -4   0  -7   55.59    6.80
   4   0   7   76.79    6.30
   4   0   7   77.89    6.40
  -4   0  -7   53.59    5.80
   4   0   7   57.39    5.90
  -5   0  -7    4.90    2.60
   5   0   7    6.30    2.50
   5   0   7    8.00    3.10
  -5   0  -7   11.10    3.10
  -5   0  -7    7.60    3.60
  -6   0  -7   27.60    4.20
   6   0   7   27.60    4.20
  -6   0  -7   23.90    4.80
  -6   0  -7   29.10    4.80
   6   0   7   32.30    4.90
  -7   0  -7    0.10    2.50
  -7   0  -7    2.20    2.70
   7   0   7   -1.90    3.10
  -7   0  -7    0.40    2.00
  -8   0  -7    3.00    3.70
  -8   0  -7    3.20    2.20
   8   0   7    8.70    4.50
  -8   0  -7    2.50    3.10
  -9   0  -7   13.20    3.70
  -9   0  -7    8.50    3.80
   9   0   7    8.20    4.70
  -9   0  -7   12.80    5.10
   9   0   7   14.10    4.70
 -10   0  -7   15.30    5.20
  10   0   7   11.30    5.40
 -10   0  -7    7.80    5.90
  10   0   7   10.10    6.90
 -10   0  -7    6.10    2.70
 -10  -1   7    2.20    4.70
  10  -1  -7    5.40    4.00
  10  -1  -7    0.10    1.50
  10   1  -7    2.80    2.30
 -10   1   7   -0.80    3.90
  10   1  -7    6.20    3.70
   9  -1  -7    0.80    2.70
  -9  -1   7    4.90    5.10
   9   1  -7   13.20    2.30
   9   1  -7    1.50    3.40
  -9   1   7    5.80    3.50
  -8  -1   7    1.00    3.60
   8  -1  -7    0.50    3.70
  -8   1   7   12.00    4.50
   8   1  -7    4.00    1.90
   8   1  -7    1.50    3.20
   7  -1  -7   57.29    7.60
  -7  -1   7   61.69    8.40
  -7   1   7   76.89    8.30
   7   1  -7   64.89    7.80
   7   1  -7   68.29    5.30
  -7   1   7   54.19    7.30
  -6  -1   7    7.20    2.40
  -6  -1   7    5.10    3.30
   6  -1  -7    8.20    2.80
  -6   1   7    4.80    2.70
  -6   1   7    1.40    2.60
   6   1  -7    5.30    3.00
  -6   1   7    4.20    2.30
   5  -1  -7  153.48   12.90
  -5  -1   7  170.58   14.50
  -5  -1   7  164.58   13.10
   5  -1  -7  159.88   13.70
  -5   1   7  175.98   13.10
  -5   1   7  176.88   13.70
   5   1  -7  184.48   11.30
  -5   1   7  192.78   14.00
   5   1  -7  151.68   13.30
  -4  -1   7   63.69    6.20
   4  -1  -7   58.39    6.40
  -4  -1   7   73.49    7.30
   4   1  -7   59.29    4.60
  -4   1   7   71.99    6.30
   4   1  -7   44.60    6.20
  -4   1   7   60.69    5.90
  -4   1   7   67.69    6.50
   4   1  -7   52.79    5.80
   4   1  -7   58.19    4.50
   3  -1  -7   68.69    5.20
   3  -1  -7   80.19    5.40
  -3  -1   7   87.99    8.00
   3  -1  -7   82.79    7.50
  -3  -1   7   93.19    7.40
   3   1  -7   76.39    5.80
  -3   1   7  104.69    7.90
  -3   1   7   79.29    6.90
   3   1  -7   66.09    7.50
   3   1  -7   76.59    6.70
   3   1  -7   72.79    5.60
  -3   1   7   90.89    6.90
  -2  -1   7   47.00    4.90
   2  -1  -7   44.70    4.80
   2  -1  -7   39.90    3.40
   2  -1  -7   44.00    3.50
   2   1  -7   36.90    3.50
  -2   1   7   48.50    4.70
   2   1  -7   47.20    5.30
  -2   1   7   50.59    4.00
   2   1  -7   42.70    4.10
   2   1  -7   39.80    3.70
  -1  -1   7  118.09    9.20
   1  -1  -7  127.39    8.50
  -1  -1   7  123.99    8.10
   1  -1  -7  126.19    8.40
  -1  -1   7  132.69    8.60
   1  -1  -7  110.09    9.40
   1   1  -7  120.99    8.40
  -1   1   7   98.59    7.90
  -1   1   7  104.19    7.90
   1   1  -7  117.59   10.00
   1   1  -7  137.09    8.70
  -1   1   7  114.09    9.10
   0  -1   7  226.48   14.80
   0  -1  -7  247.98   15.70
   0  -1  -7  210.28   16.10
   0  -1   7  219.78   15.50
   0  -1  -7  234.98   14.90
   0   1   7  187.58   14.60
   0   1  -7  209.38   16.30
   0   1  -7  226.78   14.50
   0   1  -7  244.28   16.00
   0   1   7  215.48   15.40
   0   1  -7  244.88   15.20
   1  -1   7  161.38   11.50
  -1  -1  -7  169.38   11.70
  -1  -1  -7  173.98   11.60
   1  -1   7  162.58   11.70
   1  -1   7  167.98   11.50
  -1  -1  -7  152.18   12.50
  -1  -1  -7  176.78   11.90
   1   1   7  160.98   11.70
   1   1   7  170.18   11.50
  -1   1  -7  173.38   11.70
  -1   1  -7  176.08   11.00
   1   1   7  136.59   10.70
  -1   1  -7  156.18   13.00
  -1   1  -7  169.58   11.80
   1   1   7  167.18   11.50
  -2  -1  -7   88.39    7.00
  -2  -1  -7   88.59    7.20
  -2  -1  -7   72.49    7.70
   2  -1   7   90.29    7.10
   2  -1   7   84.19    6.80
   2  -1   7   91.59    7.10
  -2  -1  -7   86.19    7.10
   2   1   7   95.79    7.10
  -2   1  -7   91.59    7.40
   2   1   7   91.09    6.60
   2   1   7   89.99    7.00
  -2   1  -7   80.79    6.60
  -2   1  -7   86.19    7.10
   2   1   7   85.29    7.00
  -2   1  -7   83.29    8.20
  -3  -1  -7   75.09    6.60
   3  -1   7   68.99    5.80
   3  -1   7   85.29    6.90
  -3  -1  -7   84.09    6.20
   3  -1   7   81.99    6.80
  -3  -1  -7   56.49    7.00
  -3  -1  -7   76.09    6.60
  -3   1  -7   71.59    6.40
  -3   1  -7   87.29    6.70
  -3   1  -7   78.59    7.90
   3   1   7   82.29    6.70
   3   1   7   65.29    6.50
  -3   1  -7   71.89    6.70
   3   1   7   82.99    6.50
  -4  -1  -7   31.90    4.10
   4  -1   7   43.30    4.80
  -4  -1  -7   34.70    4.10
   4  -1   7   41.10    4.80
  -4  -1  -7   33.00    5.10
  -4   1  -7   29.80    4.30
   4   1   7   49.00    4.70
  -4   1  -7   33.60    4.20
  -4   1  -7   41.60    5.60
   4   1   7   37.40    4.30
   4   1   7   43.80    4.60
  -5  -1  -7  101.59    9.80
   5  -1   7  116.49   10.00
  -5  -1  -7  135.59   11.70
  -5  -1  -7  128.79   10.00
   5   1   7  129.49   10.00
  -5   1  -7  105.39   11.00
  -5   1  -7  106.89   10.20
  -5   1  -7  122.69    9.70
   5   1   7  144.39   10.70
  -6  -1  -7   10.40    4.50
  -6  -1  -7   12.80    3.40
  -6  -1  -7    7.60    3.40
   6  -1   7    6.10    2.50
  -6   1  -7   18.50    3.60
  -6   1  -7    9.90    3.80
   6   1   7   22.00    4.00
  -6   1  -7    1.20    2.00
   6   1   7   10.30    3.30
  -7  -1  -7   42.40    5.80
  -7  -1  -7   32.10    6.00
   7  -1   7   32.80    5.10
  -7  -1  -7   36.50    4.80
  -7   1  -7   45.10    5.00
  -7   1  -7   31.30    5.40
   7   1   7   26.70    5.20
  -7   1  -7   32.50    6.00
   7   1   7   32.70    5.10
   8  -1   7    4.60    4.20
  -8  -1  -7    2.00    3.00
  -8  -1  -7    7.70    2.50
   8  -1   7    3.70    3.10
  -8  -1  -7    8.40    4.10
  -8   1  -7    8.10    4.10
  -8   1  -7    7.30    3.90
  -8   1  -7    5.40    2.90
   8   1   7    3.90    4.50
   8   1   7   11.80    4.30
   9  -1   7    5.20    3.30
   9  -1   7    3.10    4.60
  -9  -1  -7    9.70    5.70
  -9  -1  -7    4.30    2.50
  -9   1  -7   -2.30    2.70
  -9   1  -7    5.90    2.90
   9   1   7    8.80    3.60
   9   1   7    2.00    3.80
  -9   1  -7    3.50    4.20
  10  -1   7    2.70    5.20
 -10   1  -7    2.70    4.40
 -10   1  -7    8.00    3.80
 -10   1  -7    2.30    2.10
  10   1   7    2.20    4.10
  10   1   7    3.30    5.20
  10  -2  -7   -4.80    4.70
  10  -2  -7    0.90    1.50
  10   2  -7    5.40    4.80
 -10   2   7    5.70    4.60
   9  -2  -7    7.80    4.40
  -9  -2   7    0.70    4.60
   9   2  -7    3.70    4.00
   9   2  -7   -0.50    1.70
  -9   2   7    1.00    3.50
  -8  -2   7   36.10    7.20
   8   2  -7   48.90    4.60
   8   2  -7   39.70    6.80
  -8   2   7   37.20    6.10
  -7  -2   7   40.20    6.80
   7   2  -7   32.60    3.80
  -7   2   7   27.00    4.90
   7   2  -7   39.30    6.10
  -6  -2   7   72.99    9.10
  -6  -2   7   68.69    7.20
   6  -2  -7   83.29    7.90
   6   2  -7   89.19    6.50
   6   2  -7   71.39    8.30
  -6   2   7   65.69    7.80
  -6   2   7   69.49    7.30
  -5  -2   7   44.90    6.30
   5  -2  -7   27.30    4.80
   5  -2  -7   43.90    5.10
  -5  -2   7   35.80    4.90
  -5   2   7   38.30    5.00
   5   2  -7   36.50    5.30
   5   2  -7   39.10    3.90
  -5   2   7   39.60    5.00
  -5   2   7   45.00    5.20
  -4  -2   7  210.08   15.90
   4  -2  -7  198.78   13.70
   4  -2  -7  198.78   15.90
  -4  -2   7  221.08   17.20
   4  -2  -7  217.48   13.80
   4  -2  -7  188.38   15.70
  -4   2   7  217.58   15.70
   4   2  -7  229.98   17.50
  -4   2   7  229.18   15.90
  -4   2   7  235.78   16.10
   4   2  -7  228.88   14.70
   4   2  -7  230.98   16.40
  -3  -2   7  166.38   13.50
   3  -2  -7  147.49   10.70
   3  -2  -7  168.08   12.30
   3  -2  -7  137.39   12.30
  -3  -2   7  167.98   12.60
   3  -2  -7  163.98   10.90
  -3   2   7  174.98   12.60
  -3   2   7  188.08   12.20
   3   2  -7  169.48   13.70
   3   2  -7  162.28   12.40
   3   2  -7  160.08   11.40
  -2  -2   7   51.39    3.80
  -2  -2   7   47.60    3.40
  -2  -2   7   47.70    5.00
   2  -2  -7   39.00    3.60
   2  -2  -7   41.00    4.50
   2  -2  -7   37.30    3.60
  -2  -2   7   33.90    4.90
   2  -2  -7   35.20    4.50
   2   2  -7   30.80    4.80
  -2   2   7   50.39    5.10
   2   2  -7   47.30    4.30
  -2   2   7   44.90    4.10
   2   2  -7   40.20    4.50
  -1  -2   7  622.14   34.70
   1  -2  -7  511.45   35.00
   1  -2  -7  572.24   35.50
  -1  -2   7  521.35   33.90
   1  -2  -7  528.25   34.10
  -1  -2   7  526.05   35.20
  -1   2   7  538.85   35.20
  -1   2   7  522.45   33.90
  -1   2   7  524.75   34.10
  -1   2   7  558.24   33.70
   1   2  -7  523.95   34.80
   1   2  -7  513.15   36.00
   1   2  -7  582.34   34.60
   0  -2  -7  182.58   12.00
   0  -2  -7  176.18   12.70
   0  -2   7  165.18   11.80
   0  -2   7  171.28   12.60
   0  -2  -7  177.98   12.70
   0   2   7  159.58   11.80
   0   2  -7  179.48   12.40
   0   2   7  168.88   12.50
   0   2   7  172.28   11.70
   0   2  -7  165.98   13.30
   0   2  -7  154.08   12.10
   0   2  -7  177.98   12.20
  -1  -2  -7  466.85   30.10
  -1  -2  -7  487.65   29.30
   1  -2   7  479.95   29.30
   1  -2   7  454.65   29.10
   1  -2   7  452.65   29.50
  -1  -2  -7  489.05   29.40
  -1  -2  -7  456.75   29.50
  -1   2  -7  398.16   30.40
  -1   2  -7  472.45   29.30
  -1   2  -7  463.25   29.30
  -1   2  -7  424.36   29.30
   1   2   7  425.96   28.90
   1   2   7  436.36   28.80
   1   2   7  410.06   29.00
  -2  -2  -7   33.00    4.00
   2  -2   7   35.70    4.00
  -2  -2  -7   41.60    4.30
   2  -2   7   28.00    3.60
  -2  -2  -7   28.20    4.20
  -2  -2  -7   38.50    4.10
   2  -2   7   36.10    3.90
  -2   2  -7   30.60    3.80
   2   2   7   40.30    4.10
  -2   2  -7   32.50    3.80
   2   2   7   43.20    3.90
  -2   2  -7   42.10    5.20
   2   2   7   31.30    3.80
  -2   2  -7   28.30    4.00
   3  -2   7  270.87   18.30
  -3  -2  -7  269.07   20.00
   3  -2   7  268.77   19.00
  -3  -2  -7  251.27   18.40
  -3  -2  -7  282.77   19.00
  -3  -2  -7  279.57   19.00
   3  -2   7  273.37   18.90
   3   2   7  279.57   18.80
  -3   2  -7  277.17   19.00
   3   2   7  279.17   18.90
  -3   2  -7  273.57   18.70
  -3   2  -7  261.07   18.90
   3   2   7  272.87   18.80
  -3   2  -7  298.77   20.40
  -4  -2  -7  260.97   19.50
   4  -2   7  273.17   18.30
  -4  -2  -7  253.67   18.10
  -4  -2  -7  260.77   18.00
  -4   2  -7  244.58   18.00
   4   2   7  236.58   17.90
   4   2   7  277.27   18.20
   4   2   7  267.47   18.40
  -4   2  -7  233.88   18.30
  -4   2  -7  254.17   19.40
   5  -2   7   42.20    5.00
  -5  -2  -7   33.20    5.30
  -5  -2  -7   32.70    4.50
  -5   2  -7   29.90    4.20
   5   2   7   34.90    4.60
   5   2   7   37.20    4.80
  -5   2  -7   27.50    5.00
  -5   2  -7   25.00    4.50
   6  -2   7   58.19    6.70
  -6  -2  -7   65.19    6.60
  -6  -2  -7   51.59    7.30
   6   2   7   66.89    7.40
  -6   2  -7   66.79    7.50
  -6   2  -7   55.59    7.30
  -6   2  -7   66.09    6.40
   6   2   7   63.19    6.70
  -7  -2  -7   15.80    5.00
   7  -2   7   28.10    4.90
  -7  -2  -7   22.60    3.90
  -7   2  -7   27.70    4.00
   7   2   7   13.80    3.80
  -7   2  -7   17.30    4.90
  -7   2  -7   14.50    5.00
   7   2   7   20.10    5.70
  -8  -2  -7   39.90    4.90
  -8  -2  -7   42.10    6.90
   8  -2   7   34.10    5.80
  -8   2  -7   43.20    5.30
  -8   2  -7   38.20    6.60
   8   2   7   35.10    5.90
  -8   2  -7   33.90    6.20
   8   2   7   54.09    7.40
   9  -2   7   -0.20    4.50
   9  -2   7    4.00    3.40
  -9  -2  -7    5.60    5.20
  -9  -2  -7   10.70    3.80
  -9   2  -7    5.50    3.30
   9   2   7    7.30    5.10
  -9   2  -7   15.50    5.50
  -9   2  -7   13.50    4.00
   9   2   7    3.40    3.10
  10  -2   7    4.60    9.90
 -10   2  -7    3.90    5.90
 -10   2  -7    0.60    4.60
  10   2   7   -1.50    4.90
   9  -3  -7   12.20    2.30
  -9  -3   7    5.20    5.20
   9   3  -7    6.00    3.90
   9   3  -7    7.30    2.90
  -9   3   7    0.10    3.10
  -8  -3   7   23.90    7.70
   8  -3  -7   23.00    3.10
   8   3  -7   15.20    5.80
   8   3  -7   23.50    3.60
   7  -3  -7    1.90    1.30
  -7  -3   7   -1.80    2.70
  -7  -3   7   -0.20    2.80
   7   3  -7    0.70    1.80
   7   3  -7   -0.60    3.50
  -7   3   7    6.10    3.70
   6  -3  -7   88.59    6.60
  -6  -3   7   69.79    7.90
  -6  -3   7   88.39   10.30
   6  -3  -7   84.09    8.40
   6   3  -7   90.09    9.70
  -6   3   7   76.89    8.40
   6   3  -7   87.39    7.40
  -5  -3   7   75.99    8.20
  -5  -3   7   82.39    9.60
   5  -3  -7   94.99    6.80
   5  -3  -7   95.29    8.80
   5   3  -7   75.89    9.30
  -5   3   7   73.29    8.20
   5   3  -7  108.49    9.90
   5   3  -7  101.29    7.80
   4  -3  -7   81.09    7.90
   4  -3  -7   80.89    6.20
  -4  -3   7   71.99    7.60
  -4  -3   7   76.19    8.50
  -4   3   7   78.59    7.40
   4   3  -7   77.39    8.10
   4   3  -7   81.59    8.90
   4   3  -7   82.59    6.90
   3  -3  -7  157.58   13.70
  -3  -3   7  176.38   14.00
  -3  -3   7  146.49   14.30
   3  -3  -7  169.78   12.40
  -3  -3   7  185.98   11.90
  -3  -3   7  214.88   12.20
   3   3  -7  201.18   13.30
   3   3  -7  164.28   14.80
   3   3  -7  185.18   14.30
  -3   3   7  184.88   13.50
   2  -3  -7  240.38   18.50
   2  -3  -7  243.88   17.20
   2  -3  -7  283.27   17.80
  -2  -3   7  255.17   18.60
  -2  -3   7  242.88   19.30
  -2  -3   7  255.17   17.00
  -2   3   7  273.77   18.10
   2   3  -7  261.67   17.80
   2   3  -7  276.47   19.90
   2   3  -7  251.67   18.70
   1  -3  -7   82.99    7.10
   1  -3  -7   98.39    8.20
  -1  -3   7   79.79    6.80
  -1  -3   7   72.99    7.50
   1  -3  -7   88.49    7.00
   1   3  -7   82.69    7.90
  -1   3   7   93.69    6.50
  -1   3   7   82.29    7.20
   1   3  -7   94.89    8.70
  -1   3   7   84.49    6.80
   1   3  -7  101.19    7.60
   0  -3  -7  146.29   11.00
   0  -3  -7  142.59   10.10
   0  -3  -7  140.69   10.30
   0  -3   7  127.39   10.60
   0  -3   7  126.09    9.90
   0   3   7  141.89   10.40
   0   3  -7  112.09   10.10
   0   3  -7  144.09   11.60
   0   3  -7  118.89   10.60
   0   3  -7  151.88   10.50
   0   3   7  122.69    9.90
  -1  -3  -7   77.69    6.90
  -1  -3  -7   87.69    7.50
  -1  -3  -7   80.89    7.00
   1  -3   7   73.79    7.10
  -1  -3  -7   72.99    7.00
   1  -3   7   88.19    7.10
   1  -3   7   72.79    6.80
  -1   3  -7   86.29    8.30
  -1   3  -7   86.39    7.10
   1   3   7   74.39    6.80
  -1   3  -7   78.89    7.50
   1   3   7   84.79    7.00
  -1   3  -7   74.19    7.10
   2  -3   7  314.07   21.10
  -2  -3  -7  313.17   21.10
  -2  -3  -7  294.57   21.60
  -2  -3  -7  308.67   21.40
  -2  -3  -7  303.87   21.20
   2  -3   7  295.97   21.10
   2  -3   7  287.47   21.10
   2   3   7  327.07   21.30
  -2   3  -7  293.07   21.60
   2   3   7  334.97   21.50
  -2   3  -7  326.17   21.20
  -2   3  -7  308.97   21.30
  -2   3  -7  310.97   22.50
  -3  -3  -7  135.79   10.10
  -3  -3  -7  126.09   10.00
  -3  -3  -7  138.19   10.10
  -3  -3  -7  107.99   10.40
   3  -3   7  105.89    9.70
   3  -3   7  135.49   10.10
   3  -3   7  101.89    9.20
  -3   3  -7  144.99   11.40
   3   3   7  141.09   10.30
  -3   3  -7  107.69    9.70
  -3   3  -7  114.89   10.10
   3   3   7  107.99    9.50
   3   3   7  118.49    9.90
  -4  -3  -7   61.79    7.10
  -4  -3  -7   51.19    5.80
   4  -3   7   61.89    6.20
  -4  -3  -7   53.49    6.20
  -4   3  -7   57.99    6.10
   4   3   7   69.59    6.40
  -4   3  -7   56.19    6.70
   4   3   7   54.49    6.00
  -4   3  -7   50.59    6.20
   4   3   7   61.19    6.20
  -5  -3  -7   81.39    8.80
  -5  -3  -7   92.89    8.00
   5  -3   7   72.79    7.70
  -5   3  -7   87.49    7.80
   5   3   7   85.19    8.00
  -5   3  -7   90.39    8.60
   5   3   7   74.49    8.10
  -5   3  -7   58.49    7.80
   6  -3   7   63.99    7.20
  -6  -3  -7   70.29    8.60
  -6  -3  -7   82.39    7.50
   6   3   7   72.29    8.00
   6   3   7   68.79    7.30
  -6   3  -7   55.39    7.40
  -6   3  -7   67.69    6.80
  -6   3  -7   74.09    8.30
  -7  -3  -7    1.00    2.00
   7  -3   7    2.50    3.10
  -7  -3  -7    6.70    3.60
  -7   3  -7    1.10    2.80
   7   3   7   -3.40    3.00
  -7   3  -7    1.60    2.10
   7   3   7    3.20    2.40
  -7   3  -7   -5.60    3.10
  -8  -3  -7    1.20    2.20
   8  -3   7    6.60    3.90
  -8  -3  -7    6.40    3.70
  -8   3  -7    2.10    3.10
  -8   3  -7    8.80    4.30
   8   3   7    5.10    3.00
   8   3   7    4.50    2.70
  -8   3  -7    3.00    2.90
  -9  -3  -7   11.00    5.00
   9  -3   7   11.90    5.50
  -9  -3  -7    2.20    2.80
   9   3   7    5.70    4.80
  -9   3  -7    4.10    2.80
   9   3   7   -0.30    4.00
  -9   3  -7    5.90    3.00
   9  -4  -7   -1.20    2.00
  -9   4   7    6.00    4.80
   9   4  -7    0.10    3.20
   8  -4  -7    4.10    2.10
  -8  -4   7    7.20    5.30
   8   4  -7   17.70    3.40
  -8   4   7   15.60    5.40
   8   4  -7   10.00    4.40
  -7  -4   7   29.50    5.10
  -7  -4   7   33.70    6.00
   7  -4  -7   24.20    3.60
   7   4  -7   27.90    6.10
   7   4  -7   31.80    4.50
  -7   4   7   28.40    5.40
   6  -4  -7   25.80    4.30
  -6  -4   7   15.50    4.20
  -6  -4   7   15.70    5.50
   6  -4  -7   15.10    3.10
   6   4  -7   18.60    4.60
   6   4  -7   18.70    5.90
  -6   4   7   16.10    4.90
  -5  -4   7   30.10    5.50
   5  -4  -7   41.40    5.50
   5  -4  -7   31.30    3.80
  -5  -4   7   27.70    4.80
   5   4  -7   33.30    5.90
   5   4  -7   42.80    6.50
   5   4  -7   28.70    4.40
  -5   4   7   26.50    4.50
  -4  -4   7   45.20    6.00
  -4  -4   7   61.79    7.60
   4  -4  -7   57.09    5.30
  -4  -4   7   51.29    4.20
   4  -4  -7   59.39    6.70
  -4   4   7   50.39    6.10
   4   4  -7   56.99    7.40
   4   4  -7   43.60    6.80
   4   4  -7   52.59    5.70
  -3  -4   7  197.98   16.20
   3  -4  -7  210.48   15.60
  -3  -4   7  175.38   15.00
  -3  -4   7  194.08   13.20
   3  -4  -7  194.48   13.80
  -3   4   7  210.88   15.00
   3   4  -7  192.38   14.30
   3   4  -7  167.18   15.30
   3   4  -7  189.98   16.20
  -2  -4   7  142.59   12.50
  -2  -4   7  159.68   11.30
  -2  -4   7  148.39   13.20
   2  -4  -7  149.19   11.40
   2  -4  -7  155.98   12.70
   2   4  -7  165.88   13.70
  -2   4   7  149.88   12.00
  -2   4   7  140.69   10.50
   2   4  -7  162.68   13.10
   2   4  -7  167.38   12.00
   1  -4  -7   23.90    3.50
  -1  -4   7   17.30    3.00
   1  -4  -7   17.00    4.40
  -1  -4   7   20.60    3.80
   1   4  -7   25.80    4.30
  -1   4   7   21.80    3.50
  -1   4   7   16.80    2.90
   1   4  -7   21.90    3.50
   1   4  -7   19.70    3.80
   0  -4  -7   43.20    5.30
   0  -4   7   35.10    4.20
   0  -4  -7   35.50    4.50
   0  -4  -7   26.00    3.90
   0  -4   7   32.10    4.60
   0   4  -7   34.10    5.00
   0   4  -7   33.60    4.30
   0   4   7   30.40    4.00
   0   4  -7   33.50    5.00
   0   4   7   42.30    4.80
  -1  -4  -7   44.30    5.00
  -1  -4  -7   37.70    4.50
  -1  -4  -7   45.60    5.50
   1  -4   7   34.00    4.80
   1  -4   7   35.70    4.60
   1   4   7   44.10    4.90
  -1   4  -7   42.80    4.90
   1   4   7   47.10    5.10
  -1   4  -7   33.10    4.90
  -1   4  -7   32.10    4.60
  -1   4  -7   33.20    5.10
   2  -4   7  152.08   12.60
   2  -4   7  166.68   13.00
  -2  -4  -7  161.78   13.10
  -2  -4  -7  160.48   12.80
  -2  -4  -7  173.38   12.80
  -2  -4  -7  159.68   13.10
  -2   4  -7  161.68   13.90
   2   4   7  163.58   12.80
  -2   4  -7  144.09   13.20
  -2   4  -7  146.89   12.60
  -2   4  -7  211.98   14.70
   2   4   7  188.68   13.40
  -3  -4  -7  169.38   12.50
  -3  -4  -7  156.88   11.90
   3  -4   7  132.29   11.50
  -3  -4  -7  140.99   12.40
   3  -4   7  151.98   11.80
   3  -4   7  119.79   11.20
  -3   4  -7  130.19   11.50
   3   4   7  158.48   12.30
  -3   4  -7  149.88   12.60
  -3   4  -7  156.48   12.80
   3   4   7  136.69   11.60
  -4  -4  -7   29.40    4.80
  -4  -4  -7   31.50    5.00
  -4  -4  -7   25.30    4.80
   4  -4   7   44.50    5.60
  -4   4  -7   46.30    6.00
   4   4   7   30.90    4.90
   4   4   7   34.30    5.40
  -4   4  -7   34.70    4.80
  -4   4  -7   47.20    5.80
   5  -4   7   55.29    6.20
  -5  -4  -7   57.49    7.30
  -5  -4  -7   51.69    6.20
   5   4   7   44.00    6.20
  -5   4  -7   46.60    6.30
  -5   4  -7   39.80    6.20
  -5   4  -7   59.99    6.10
  -6  -4  -7    7.90    4.20
  -6  -4  -7    7.80    2.90
   6  -4   7    5.60    3.00
   6   4   7    1.50    3.00
  -6   4  -7   14.30    5.00
  -6   4  -7    0.30    1.80
  -6   4  -7    4.70    3.50
   7  -4   7   34.90    5.90
  -7  -4  -7   30.70    5.80
  -7  -4  -7   39.30    5.20
  -7   4  -7   33.10    4.40
  -7   4  -7   34.60    6.50
   7   4   7   30.80    5.80
  -8  -4  -7   35.10    4.90
  -8  -4  -7   39.70    6.80
   8  -4   7   36.80    6.50
   8   4   7   28.50    6.10
  -8   4  -7   35.30    6.60
  -8   4  -7   34.40    5.40
   9  -4   7    9.00    5.10
  -9   4  -7    0.30    3.10
   9   4   7   -2.40    4.10
  -9   4  -7   -0.80    3.10
  -8  -5   7   30.40    5.60
   8  -5  -7   36.00    4.30
  -8   5   7   20.60    6.50
   8   5  -7   15.10    4.90
   8   5  -7   18.30    6.00
  -7  -5   7   15.00    4.50
   7  -5  -7   25.20    3.80
  -7  -5   7   26.40    7.10
   7   5  -7   25.00    5.00
  -7   5   7   20.70    4.50
   7   5  -7    9.50    5.30
  -6  -5   7   17.10    5.00
   6  -5  -7   25.50    3.70
   6  -5  -7   25.20    5.00
  -6  -5   7   12.10    4.50
   6   5  -7   10.00    4.80
   6   5  -7   15.40    4.60
  -6   5   7   20.70    5.30
   6   5  -7   10.80    5.10
  -5  -5   7   71.19    8.80
  -5  -5   7   60.79    7.40
   5  -5  -7   72.59    8.00
  -5  -5   7   54.79    4.60
   5  -5  -7   56.79    6.30
   5   5  -7   63.09    8.60
  -5   5   7   53.39    6.90
   5   5  -7   69.59    7.20
   5   5  -7   67.19    8.80
  -4  -5   7   20.20    3.10
  -4  -5   7   21.40    4.40
   4  -5  -7   24.40    3.80
  -4  -5   7   21.10    5.70
   4  -5  -7   30.30    5.10
  -4   5   7   21.10    3.90
   4   5  -7   23.70    4.30
   4   5  -7   23.60    6.30
   4   5  -7   25.30    5.30
   3  -5  -7    0.90    2.00
  -3  -5   7    3.00    2.00
   3  -5  -7    3.20    2.70
  -3  -5   7    3.70    2.40
  -3  -5   7    4.60    2.90
  -3   5   7    2.70    2.40
   3   5  -7    6.80    4.10
   3   5  -7    0.00    1.80
   3   5  -7    5.50    2.50
  -2  -5   7   16.80    3.10
  -2  -5   7   23.10    5.90
   2  -5  -7   15.40    4.00
   2  -5  -7   24.20    5.90
  -2   5   7   20.50    5.10
  -2   5   7   14.80    2.70
   2   5  -7   19.40    4.50
   2   5  -7   24.80    6.40
   2   5  -7   20.00    4.10
   1  -5  -7   84.59    8.40
  -1  -5   7   81.29    8.30
   1  -5  -7   72.39    7.20
  -1  -5   7   70.29    7.00
   1   5  -7   75.79    8.10
   1   5  -7   57.99    7.90
  -1   5   7   72.09    7.70
  -1   5   7   69.19    6.60
   1   5  -7   75.49    7.30
   0  -5  -7  134.79   11.80
   0  -5  -7  126.89   10.80
   0  -5   7  146.09   11.20
   0  -5   7  135.89   11.90
   0   5  -7  131.89   11.70
   0   5  -7  113.39   11.90
   0   5   7  119.39   10.40
   0   5  -7  120.99   10.70
   0   5   7  145.09   11.80
  -1  -5  -7   67.19    6.90
   1  -5   7   66.79    7.40
   1  -5   7   55.99    6.60
  -1  -5  -7   59.69    7.30
  -1   5  -7   55.09    7.00
  -1   5  -7   73.09    7.30
  -1   5  -7   70.19    8.10
   1   5   7   65.49    7.20
  -1   5  -7   53.69    6.50
   1   5   7   65.99    6.50
   2  -5   7    7.40    3.00
  -2  -5  -7    4.40    3.00
   2  -5   7    7.10    3.10
  -2  -5  -7   12.70    3.80
  -2   5  -7    9.80    3.60
   2   5   7    7.60    2.90
  -2   5  -7   10.40    4.10
  -2   5  -7    5.40    2.90
   2   5   7    4.90    2.90
   3  -5   7    1.50    2.60
  -3  -5  -7    2.60    2.50
  -3  -5  -7    2.10    2.00
  -3  -5  -7    6.00    3.10
   3   5   7    0.50    2.50
   3   5   7    3.50    2.80
  -3   5  -7    6.30    2.80
  -3   5  -7    5.80    3.80
  -3   5  -7    5.20    3.60
  -4  -5  -7   24.50    4.60
  -4  -5  -7   31.20    5.30
  -4  -5  -7   35.30    5.40
  -4   5  -7   28.80    5.00
   4   5   7   26.70    4.80
  -4   5  -7   32.90    4.80
  -5  -5  -7   57.69    7.10
  -5  -5  -7   56.59    7.50
   5  -5   7   47.70    6.80
  -5   5  -7   66.39    6.90
   5   5   7   52.29    7.20
  -5   5  -7   68.49    8.30
  -6  -5  -7   29.50    4.80
  -6  -5  -7   14.70    5.30
   6  -5   7   11.80    4.00
  -6   5  -7    8.20    5.00
   6   5   7   11.80    4.10
  -6   5  -7   25.90    3.90
   7  -5   7   16.10    4.60
  -7  -5  -7   10.80    3.50
  -7  -5  -7   16.90    5.50
  -7   5  -7    6.80    4.70
   7   5   7    7.60    4.30
  -7   5  -7   12.40    3.20
   8  -5   7   22.30    6.50
  -8  -5  -7   24.40    4.80
  -8  -5  -7   12.70    3.50
  -8   5  -7   13.30    4.50
  -8   5  -7    9.80    4.50
   8   5   7   20.00    6.90
  -8   6   7    7.70    5.00
   8   6  -7    4.60    4.90
  -7  -6   7    4.00    3.80
  -7  -6   7    6.20    4.50
   7  -6  -7    4.30    2.20
   7   6  -7   10.00    4.60
  -7   6   7    8.20    5.10
   7   6  -7    5.60    4.90
   7   6  -7    2.60    3.30
   6  -6  -7   -1.20    1.90
  -6  -6   7    2.00    2.70
  -6  -6   7    4.40    3.20
   6   6  -7   -3.10    2.60
  -6   6   7    1.30    2.50
   6   6  -7    8.40    5.40
   6   6  -7   -1.90    2.70
  -5  -6   7   31.90    6.60
  -5  -6   7   31.30    3.70
  -5  -6   7   28.00    5.70
   5  -6  -7   31.50    5.30
   5  -6  -7   44.70    6.80
   5   6  -7   39.00    7.30
  -5   6   7   33.40    5.60
   5   6  -7   39.00    5.70
   5   6  -7   34.80    6.70
  -4  -6   7    5.80    3.90
   4  -6  -7    6.20    3.70
  -4  -6   7    5.90    2.40
  -4  -6   7    6.00    3.50
   4  -6  -7    0.10    2.60
   4   6  -7    3.50    2.50
  -4   6   7    7.40    3.50
   4   6  -7    4.40    3.60
   4   6  -7    6.10    3.50
  -3  -6   7   35.30    4.70
  -3  -6   7   41.60    6.50
   3  -6  -7   30.50    5.30
   3  -6  -7   33.60    5.80
  -3  -6   7   32.10    5.90
   3   6  -7   30.30    6.20
  -3   6   7   32.50    5.30
  -3   6   7   33.30    3.30
   3   6  -7   40.30    6.30
   3   6  -7   30.60    5.00
  -2  -6   7   23.10    5.80
  -2  -6   7   20.30    4.00
   2  -6  -7   17.40    4.60
   2  -6  -7   27.20    4.90
   2   6  -7   32.40    5.20
   2   6  -7   26.00    5.50
  -2   6   7   21.80    3.50
   2   6  -7   24.00    5.70
  -2   6   7   23.30    4.40
   1  -6  -7  138.89   12.50
   1  -6  -7  120.99   11.10
  -1  -6   7  130.99   11.10
  -1  -6   7  127.49   12.10
   1   6  -7  108.69   11.30
  -1   6   7  129.89   11.90
   1   6  -7  123.79   11.00
   1   6  -7  140.19   13.20
  -1   6   7  117.09   10.20
   0  -6  -7   39.70    6.00
   0  -6   7   49.70    6.90
   0  -6  -7   46.30    7.10
   0  -6   7   42.40    5.90
   0   6   7   45.20    5.50
   0   6  -7   46.60    7.00
   0   6   7   43.70    6.10
   0   6  -7   52.29    6.50
  -1  -6  -7   78.79    8.30
   1  -6   7   97.49    9.70
   1  -6   7   77.89    8.30
  -1  -6  -7   58.99    8.50
  -1   6  -7   81.59    8.80
  -1   6  -7   96.79   10.10
   1   6   7   82.29    8.20
   1   6   7   81.39    8.80
  -2  -6  -7   17.90    5.30
   2  -6   7   19.90    5.00
   2   6   7   19.00    5.40
   2   6   7   13.60    3.80
  -2   6  -7   25.30    5.00
  -2   6  -7   16.60    4.60
  -3  -6  -7   11.80    4.20
   3  -6   7   19.10    4.70
  -3   6  -7   18.10    5.80
  -3   6  -7   23.10    4.40
   3   6   7   16.30    4.80
   3   6   7   13.10    4.00
  -4  -6  -7   19.50    5.40
  -4  -6  -7   13.00    4.30
  -4   6  -7   19.10    4.90
   4   6   7   20.70    5.90
  -4   6  -7   15.10    5.50
  -5  -6  -7   23.30    5.10
  -5  -6  -7   30.20    5.50
  -5   6  -7   30.50    4.90
  -5   6  -7   29.80    5.80
   5   6   7   12.10    4.80
  -6  -6  -7   -0.20    2.50
  -6  -6  -7   -0.50    2.20
  -6   6  -7   -0.70    3.10
   6   6   7   -0.40    2.50
  -6   6  -7    1.60    2.60
  -7  -6  -7    6.30    3.60
  -7  -6  -7    5.30    2.90
  -7   6  -7   11.50    3.90
  -7   6  -7    0.30    1.60
   7   6   7   -2.00    4.40
  -8  -6  -7    5.30    5.70
  -8   6  -7   10.40    7.40
   8   6   7    9.40    5.90
  -7  -7   7   24.20    6.80
  -7   7   7   41.00    7.30
   7   7  -7   59.69    9.90
  -6  -7   7   21.30    3.10
  -6  -7   7   18.80    6.20
   6  -7  -7   19.90    6.10
  -6  -7   7   12.10    5.60
   6   7  -7   37.10   10.00
   6   7  -7   28.60    7.50
  -6   7   7   19.80    6.30
   6   7  -7   23.90    6.70
  -5  -7   7    4.20    2.50
  -5  -7   7    5.70    3.90
   5  -7  -7   -3.00    2.80
   5  -7  -7    3.40    4.10
  -5  -7   7    5.80    3.40
   5   7  -7    1.10    3.90
  -5   7   7    7.30    3.90
   5   7  -7   -1.20    2.50
   5   7  -7    7.60    4.50
   4  -7  -7   17.40    5.30
  -4  -7   7   12.30    4.70
  -4  -7   7    6.90    3.70
   4  -7  -7    4.80    3.40
  -4  -7   7   11.00    3.70
   4   7  -7    5.00    3.50
   4   7  -7    9.40    3.80
   4   7  -7    7.30    4.70
  -4   7   7   10.70    4.30
  -3  -7   7   18.70    6.00
   3  -7  -7    8.80    4.00
  -3  -7   7    8.70    4.10
   3  -7  -7   16.30    5.40
  -3  -7   7   17.10    4.10
   3   7  -7   19.00    5.00
  -3   7   7   13.80    5.00
   3   7  -7   16.30    6.20
  -3   7   7   16.60    2.70
   3   7  -7    5.50    3.60
  -2  -7   7   22.20    6.30
   2  -7  -7   12.50    4.90
  -2  -7   7   19.00    4.70
   2  -7  -7   10.80    4.40
  -2   7   7   18.50    3.50
  -2   7   7   17.10    5.50
   2   7  -7   13.40    4.80
   2   7  -7   12.80    5.50
   2   7  -7   25.40    6.10
   1  -7  -7    6.70    3.70
  -1  -7   7    8.00    4.00
  -1  -7   7    3.20    3.10
   1  -7  -7    2.60    2.90
  -1   7   7    5.10    2.70
   1   7  -7    5.80    4.00
  -1   7   7    8.90    4.30
   0  -7   7   63.69    7.80
   0  -7  -7   63.49    9.20
   0  -7  -7   63.99    8.00
   0  -7   7   78.89    9.30
   0   7  -7   67.59    9.10
   0   7   7   73.59    7.60
   0   7   7   56.89    7.70
  -1  -7  -7    7.40    4.60
   1  -7   7    8.70    3.60
   1  -7   7   12.80    5.10
   1   7   7    5.50    3.00
   1   7   7    8.60    4.20
  -1   7  -7    8.00    4.70
  -2  -7  -7   17.40    5.70
   2  -7   7   13.10    5.10
   2   7   7   18.40    5.50
  -2   7  -7   25.70    7.30
   2   7   7   16.00    4.60
  -2   7  -7   12.10    3.80
   3  -7   7   17.80    5.30
  -3  -7  -7   18.50    6.20
  -3   7  -7   27.00    5.00
   3   7   7   12.40    4.80
  -3   7  -7   21.40    6.90
   3   7   7   23.40    5.60
  -4  -7  -7   14.00    5.20
   4   7   7   10.60    4.50
  -4   7  -7    6.40    4.10
  -5  -7  -7    6.90    4.00
  -5   7  -7   12.40    5.20
   5   7   7   13.20    5.20
  -5   7  -7   12.30    4.50
  -6  -7  -7   14.80    4.20
  -6   7  -7   18.20    5.40
   6   7   7   14.40    6.40
  -6   7  -7   27.90    4.50
   7   7   7   13.10    5.70
   5  -8  -7   15.50    5.20
  -5  -8   7    4.30    3.60
   5  -8  -7   14.50    5.60
  -5  -8   7   20.30    7.10
  -5  -8   7    8.40    3.60
   5   8  -7   17.70    6.10
   5   8  -7   14.90    7.00
  -5   8   7    9.00    5.40
   5   8  -7   14.50    5.40
  -4  -8   7    8.80    3.00
   4  -8  -7   15.10    6.30
   4  -8  -7    6.60    4.30
  -4  -8   7   12.70    6.00
   4   8  -7   14.60    5.40
  -4   8   7    9.10    4.50
  -3  -8   7    6.40    3.20
  -3  -8   7    4.30    5.20
   3  -8  -7    3.10    4.10
   3  -8  -7   -0.10    3.60
  -3   8   7   10.80    2.90
  -3   8   7    9.00    4.40
   3   8  -7    6.40    4.30
   2  -8  -7   14.50    5.50
  -2  -8   7   20.70    5.50
   2  -8  -7   12.40    5.40
  -2  -8   7   22.70    6.20
   2   8  -7   13.70    5.70
  -2   8   7   21.50    6.10
  -2   8   7   20.60    4.90
   1  -8  -7   26.60    7.10
  -1  -8   7   28.60    7.70
   1  -8  -7   26.40    7.20
  -1  -8   7   21.60    5.50
   1   8  -7   18.90    7.10
  -1   8   7   12.00    5.00
  -1   8   7    8.90    3.30
   0  -8   7   42.20    7.30
   0  -8   7   41.60    6.50
   0  -8  -7   40.80   10.00
   0   8   7   36.60    5.30
   0   8  -7   28.30    7.90
   0   8   7   37.20    6.20
  -1  -8  -7    7.30    5.00
   1  -8   7    8.30    4.10
   1   8   7    8.80    4.50
  -1   8  -7   11.70    5.90
   1   8   7    5.00    2.90
  -2  -8  -7    2.50    3.70
   2  -8   7   10.00    5.40
   2   8   7   12.70    3.60
   2   8   7   11.70    4.30
  -2   8  -7    1.10    3.80
  -3  -8  -7    4.70    4.50
   3   8   7   10.20    4.60
   3   8   7    8.60    4.00
  -3   8  -7    4.00    2.70
  -3   8  -7    1.60    3.20
  -4  -8  -7    3.70    4.50
   4   8   7    7.40    4.60
  -4   8  -7    3.90    3.10
  -5   8  -7   11.50    4.80
   5   8   7    4.30    4.30
  -5   8  -7    8.10    3.60
   3  -9  -7    3.60    4.30
   3  -9  -7   -2.60    4.40
  -3   9   7   -0.70    2.30
  -3   9   7    1.20    4.00
   3   9  -7   -2.00    3.10
  -2  -9   7    6.10    3.50
   2  -9  -7    6.30    5.60
  -2  -9   7   10.70    4.60
   2  -9  -7   12.10    6.40
  -2   9   7   16.00    5.90
   2   9  -7    6.70    3.30
  -2   9   7   12.80    4.40
  -1  -9   7   14.80    4.80
  -1  -9   7    2.50    3.00
   1  -9  -7    1.60    2.70
   1   9  -7   -3.10    3.10
  -1   9   7    4.80    5.10
  -1   9   7    0.90    2.40
   0  -9   7   27.20    7.10
   0  -9  -7   14.70    6.70
   0   9   7   25.50    4.40
   0   9   7   27.70    6.00
   0   9  -7   31.20    6.10
   1  -9   7    8.30    4.70
  -1  -9  -7    0.20    4.90
  -1   9  -7    5.40    3.40
   1   9   7    2.20    4.10
   1   9   7    2.10    2.50
   2  -9   7    2.20    3.50
  -2  -9  -7    1.10    4.80
   2   9   7    7.00    2.90
  -2   9  -7    6.10    4.30
   2   9   7    6.60    4.70
  -3  -9  -7    1.00    4.70
   3   9   7   -4.70    3.70
  -3   9  -7    3.50    3.70
  -3   9  -7    4.50    3.40
  10   0  -8    7.00    4.80
   9   0  -8   29.90    5.30
  -9   0   8   27.60    5.60
  -9   0   8   15.50    5.70
  -8   0   8   31.90    5.80
   8   0  -8   28.00    5.70
  -8   0   8   28.50    6.10
   7   0  -8    2.00    2.70
   7   0  -8    3.60    3.40
  -7   0   8    2.50    3.00
  -7   0   8    3.70    2.70
  -6   0   8   94.99    8.70
  -6   0   8   99.49    9.30
   6   0  -8   98.39   10.10
   6   0  -8   90.59    9.30
  -6   0   8   93.49    9.70
  -5   0   8   76.99    7.30
   5   0  -8   82.49    8.50
  -5   0   8   81.29    7.60
  -5   0   8   71.09    8.10
   5   0  -8   63.39    7.00
   4   0  -8  120.39   10.30
  -4   0   8  142.49   11.80
   4   0  -8  108.39   11.20
  -4   0   8  158.68   11.00
  -4   0   8  140.89   11.00
   3   0  -8   44.00    4.30
  -3   0   8   58.69    6.00
   3   0  -8   42.70    5.40
  -3   0   8   54.19    5.20
   3   0  -8   37.80    3.40
   3   0  -8   40.30    3.40
   2   0  -8  276.17   17.70
  -2   0   8  298.57   19.20
   2   0  -8  262.17   17.60
   2   0  -8  282.27   17.80
   2   0  -8  250.57   19.50
   1   0  -8   16.60    2.30
  -1   0   8   18.60    2.10
  -1   0   8   19.10    2.00
   1   0  -8   18.50    4.30
  -1   0   8   14.40    2.60
   0   0   8  218.48   15.60
   0   0  -8  232.98   15.10
   0   0  -8  210.38   16.60
   0   0   8  227.38   14.80
  -1   0  -8   13.70    2.90
   1   0   8    9.80    2.60
  -1   0  -8   15.90    3.10
   1   0   8   13.20    2.70
  -1   0  -8   14.30    3.80
   1   0   8   13.90    2.60
  -2   0  -8  223.18   14.80
   2   0   8  203.78   14.60
   2   0   8  231.18   13.90
  -2   0  -8  189.28   13.70
   2   0   8  200.18   14.40
  -2   0  -8  218.28   15.10
   3   0   8   63.29    5.10
   3   0   8   47.20    5.10
   3   0   8   54.49    4.90
  -3   0  -8   48.20    4.80
  -3   0  -8   40.80    5.90
  -3   0  -8   58.69    5.50
  -3   0  -8   58.49    5.00
   3   0   8   70.29    5.70
  -3   0  -8   58.69    5.60
   4   0   8  145.19   11.20
  -4   0  -8  133.29   10.90
   4   0   8  137.69   11.20
  -4   0  -8  160.68   13.00
  -4   0  -8  135.19   11.00
   4   0   8  157.08   11.20
  -5   0  -8  127.39   11.90
   5   0   8  139.89   10.80
  -5   0  -8  129.19   10.30
   5   0   8  126.99   10.50
  -5   0  -8  108.29   10.20
  -6   0  -8   80.09    7.90
  -6   0  -8   66.69    6.90
   6   0   8   75.59    7.90
   6   0   8   71.09    7.30
   7   0   8   12.10    4.30
  -7   0  -8   11.90    3.40
  -7   0  -8    4.10    2.80
  -7   0  -8   14.30    5.40
  -8   0  -8   63.19    6.30
   8   0   8   56.29    7.90
  -8   0  -8   65.69    8.90
  -8   0  -8   54.69    7.70
   8   0   8   50.49    7.30
   9   0   8   44.10    7.60
  -9   0  -8   55.59    6.50
  -9   0  -8   45.60    6.90
   9   0   8   41.70    6.80
  -9   0  -8   35.80    7.80
 -10   0  -8    1.50    4.60
  10   0   8   -4.30    4.60
 -10  -1   8    2.50    5.20
  10  -1  -8    2.30    4.20
  10   1  -8   -5.60    4.00
   9  -1  -8   13.90    5.10
  -9  -1   8   32.00    6.80
  -9   1   8    7.00    3.70
   9   1  -8   28.20    3.00
   9   1  -8   16.10    5.30
  -8  -1   8   10.10    4.80
   8  -1  -8    8.20    4.60
   8   1  -8   12.70    2.20
   8   1  -8   13.30    5.20
  -8   1   8   10.90    4.20
   7  -1  -8   28.10    5.40
   7  -1  -8   35.20    5.60
  -7  -1   8   20.50    6.10
  -7  -1   8   20.80    4.10
   7   1  -8   38.40    5.50
  -7   1   8   25.20    4.80
   7   1  -8   35.70    3.30
  -7   1   8   28.50    5.20
  -6  -1   8    3.80    3.00
   6  -1  -8    2.30    2.50
   6  -1  -8    4.80    3.20
   6  -1  -8    6.50    2.60
  -6  -1   8    5.50    2.60
   6   1  -8    1.30    2.40
  -6   1   8    3.00    2.30
  -6   1   8    3.00    2.20
  -6   1   8    7.10    3.50
   6   1  -8    5.10    1.50
   6   1  -8    4.50    2.60
  -5  -1   8  269.17   21.20
  -5  -1   8  322.47   23.20
   5  -1  -8  318.17   22.70
   5  -1  -8  294.37   21.50
  -5   1   8  303.37   21.70
   5   1  -8  298.27   21.90
  -5   1   8  318.97   22.30
  -5   1   8  291.87   21.30
   5   1  -8  340.07   23.60
   4  -1  -8   43.70    6.00
  -4  -1   8   74.49    7.50
  -4  -1   8   66.29    6.40
  -4   1   8   65.39    6.10
   4   1  -8   54.69    5.90
   4   1  -8   58.19    7.10
   4   1  -8   58.89    4.70
  -4   1   8   53.49    6.30
  -4   1   8   64.49    6.30
   3  -1  -8   69.29    7.60
  -3  -1   8   97.49    8.10
   3  -1  -8   92.79    6.30
  -3  -1   8   91.79    8.80
   3  -1  -8   79.59    6.10
  -3   1   8  100.69    8.00
   3   1  -8   83.99    6.50
   3   1  -8  100.69    7.70
   3   1  -8   75.49    8.50
  -3   1   8  103.69    7.50
   2  -1  -8  259.67   19.50
   2  -1  -8  253.87   17.70
  -2  -1   8  293.87   19.40
   2  -1  -8  279.87   18.00
  -2   1   8  286.67   19.20
   2   1  -8  258.37   18.00
  -2   1   8  317.77   18.30
   2   1  -8  267.37   20.10
   2   1  -8  277.27   18.40
   1  -1  -8   73.89    5.40
  -1  -1   8   70.99    5.10
   1  -1  -8   61.09    5.90
   1  -1  -8   52.59    6.10
  -1  -1   8   56.09    5.90
  -1  -1   8   81.59    5.60
   1   1  -8   61.99    6.80
  -1   1   8   82.19    4.80
  -1   1   8   52.99    4.90
   1   1  -8   64.69    5.20
  -1   1   8   54.99    5.80
  -1   1   8   65.69    4.90
   1   1  -8   75.69    5.70
   0  -1  -8  845.42   54.59
   0  -1  -8  852.21   52.89
   0  -1   8  837.22   53.59
   0  -1  -8  903.81   53.79
   0  -1   8  842.12   52.69
   0   1  -8  946.11   53.39
   0   1   8  855.21   53.59
   0   1  -8  869.31   53.09
   0   1  -8  870.61   52.19
   0   1   8  832.22   52.99
   0   1  -8  827.62   54.79
   0   1   8  709.23   52.49
   1  -1   8   85.49    6.70
  -1  -1  -8   85.19    6.60
  -1  -1  -8   86.39    6.90
   1  -1   8   80.09    6.70
  -1  -1  -8   70.19    6.50
  -1  -1  -8   64.99    7.20
   1  -1   8   72.99    6.30
   1   1   8   77.69    6.40
  -1   1  -8   78.39    5.60
   1   1   8   73.09    5.50
  -1   1  -8   81.29    6.70
   1   1   8   78.99    6.70
  -1   1  -8   76.59    7.90
  -1   1  -8   89.89    6.80
  -2  -1  -8  302.37   19.80
   2  -1   8  284.77   19.70
   2  -1   8  290.47   19.70
  -2  -1  -8  316.37   20.00
  -2  -1  -8  282.27   21.00
  -2  -1  -8  311.47   20.00
   2  -1   8  286.17   19.80
   2   1   8  286.67   19.70
   2   1   8  295.27   19.80
  -2   1  -8  238.08   20.90
  -2   1  -8  288.87   19.10
  -2   1  -8  316.57   19.90
  -2   1  -8  289.47   20.10
   2   1   8  294.77   19.00
   2   1   8  298.67   19.70
  -3  -1  -8   57.49    5.70
  -3  -1  -8   51.09    6.30
   3  -1   8   63.79    5.90
   3  -1   8   52.39    5.40
   3  -1   8   48.80    4.80
  -3  -1  -8   64.79    5.30
  -3  -1  -8   64.89    5.70
  -3   1  -8   55.89    6.70
   3   1   8   49.50    5.40
   3   1   8   64.59    5.30
   3   1   8   65.49    5.80
  -3   1  -8   44.80    5.40
  -3   1  -8   61.69    5.70
  -3   1  -8   52.79    5.20
   4  -1   8   30.60    4.10
  -4  -1  -8   48.80    6.00
  -4  -1  -8   33.00    4.40
   4  -1   8   39.10    4.80
   4   1   8   25.60    4.20
  -4   1  -8   32.10    4.30
   4   1   8   45.00    4.80
  -4   1  -8   40.10    5.70
   4   1   8   46.20    4.60
  -4   1  -8   31.40    4.10
  -5  -1  -8  265.27   17.90
  -5  -1  -8  192.58   18.60
   5  -1   8  245.48   18.00
  -5   1  -8  204.38   17.80
  -5   1  -8  257.17   17.70
   5   1   8  260.67   17.90
  -5   1  -8  260.17   19.80
   5   1   8  285.87   18.40
  -6  -1  -8   15.60    4.30
   6  -1   8   12.10    3.30
  -6  -1  -8   14.10    3.40
  -6  -1  -8   16.60    5.50
  -6   1  -8   15.30    5.20
   6   1   8   12.70    3.70
  -6   1  -8   23.00    4.10
  -6   1  -8   14.40    3.60
   6   1   8   19.50    3.90
  -7  -1  -8   59.89    6.40
   7  -1   8   55.99    6.70
   7  -1   8   50.19    7.10
  -7  -1  -8   46.80    7.80
  -7   1  -8   51.29    5.90
  -7   1  -8   42.70    7.30
   7   1   8   55.39    6.90
  -7   1  -8   57.19    7.20
   7   1   8   59.79    7.30
   8  -1   8   20.20    6.00
  -8  -1  -8   12.70    5.10
  -8  -1  -8   13.30    3.50
   8  -1   8    7.40    3.50
   8   1   8   12.90    4.00
  -8   1  -8    8.30    4.20
  -8   1  -8   21.30    3.50
  -8   1  -8   10.30    4.40
   8   1   8   13.50    5.20
   9  -1   8   10.20    4.40
  -9  -1  -8    6.80    3.30
  -9  -1  -8    8.80    5.40
   9  -1   8   12.40    6.10
  -9   1  -8    7.40    4.70
  -9   1  -8    4.10    3.50
   9   1   8    5.30    3.50
   9   1   8    9.50    5.10
  -9   1  -8   13.70    4.40
   9  -2  -8   17.10    4.90
  -9  -2   8   13.10    6.20
  -9   2   8   10.90    4.70
   9   2  -8   13.00    3.10
   9   2  -8    9.90    4.40
   8  -2  -8    2.30    3.90
  -8  -2   8    6.10    4.50
  -8   2   8    5.00    3.20
   8   2  -8    5.60    3.60
   8   2  -8    5.90    2.20
  -7  -2   8    1.00    3.50
  -7  -2   8    4.50    2.60
  -7   2   8    4.60    2.80
   7   2  -8    6.10    2.20
   7   2  -8    4.60    3.50
   6  -2  -8   26.00    4.20
  -6  -2   8   16.50    5.40
  -6  -2   8   13.50    4.10
   6   2  -8   19.00    2.90
   6   2  -8   13.80    4.80
  -6   2   8   19.80    3.90
   6   2  -8   19.80    4.20
  -6   2   8   16.20    3.40
  -5  -2   8   20.60    5.70
   5  -2  -8   28.60    4.50
  -5  -2   8   21.20    3.80
  -5   2   8   28.70    4.30
   5   2  -8   28.80    3.20
   5   2  -8   26.80    4.80
  -5   2   8   26.70    4.20
   5   2  -8   31.00    4.70
  -5   2   8   26.20    4.40
   4  -2  -8   15.80    1.90
  -4  -2   8   19.70    3.80
   4  -2  -8    9.60    3.10
  -4  -2   8   12.50    3.90
   4  -2  -8   18.30    3.40
   4   2  -8   17.70    2.60
  -4   2   8   21.20    3.30
   4   2  -8   12.30    4.00
  -4   2   8   17.60    3.30
   4   2  -8   19.90    3.60
  -3  -2   8   34.20    4.60
   3  -2  -8   24.10    4.00
   3  -2  -8   32.00    4.10
   3  -2  -8   29.30    2.90
  -3  -2   8   25.60    4.60
  -3   2   8   44.60    4.10
   3   2  -8   20.30    4.20
   3   2  -8   32.60    4.10
   3   2  -8   32.80    3.50
  -3   2   8   29.20    4.10
   2  -2  -8   81.19    6.80
  -2  -2   8   90.09    6.50
  -2  -2   8   82.69    6.70
  -2  -2   8  108.59    8.70
   2  -2  -8   92.29    8.00
   2  -2  -8   74.29    7.90
   2   2  -8   78.99    8.60
  -2   2   8  107.69    8.50
  -2   2   8  112.19    7.40
   2   2  -8  100.89    8.10
   2   2  -8  110.79    7.60
   1  -2  -8  204.48   14.40
  -1  -2   8  177.68   14.00
   1  -2  -8  170.98   14.00
  -1  -2   8  199.28   12.80
   1  -2  -8  194.68   13.00
  -1   2   8  176.88   13.90
   1   2  -8  178.68   14.80
  -1   2   8  202.58   12.80
   1   2  -8  167.88   13.30
  -1   2   8  201.78   12.70
  -1   2   8  187.98   12.40
   1   2  -8  197.78   13.40
   0  -2  -8  126.19   10.20
   0  -2  -8  143.69   10.40
   0  -2  -8  129.29    9.30
   0  -2   8  117.29    9.10
   0  -2   8  126.79   10.00
   0   2  -8  115.59    9.20
   0   2  -8  111.39   10.00
   0   2   8  122.19    9.20
   0   2  -8  143.79    9.70
   0   2   8  118.99    9.90
   0   2   8  121.89    8.80
   0   2  -8  128.09   11.00
   1  -2   8   92.49    9.90
  -1  -2  -8  114.09    8.50
  -1  -2  -8  117.59    8.60
   1  -2   8   99.79    8.50
  -1  -2  -8  111.69    9.20
  -1  -2  -8  110.09    8.80
   1  -2   8   91.29    8.10
   1   2   8  102.09    8.20
   1   2   8   99.19    7.70
  -1   2  -8  116.09    8.30
  -1   2  -8   94.09    8.40
  -1   2  -8  112.19    8.50
  -2  -2  -8  128.79    9.80
   2  -2   8  130.29    9.70
  -2  -2  -8  106.99   10.20
  -2  -2  -8  143.69    9.90
   2  -2   8  115.29    9.50
  -2  -2  -8  111.59    9.60
   2  -2   8  117.09    9.60
  -2   2  -8  130.29   10.00
   2   2   8  114.99    9.50
  -2   2  -8  137.99    9.90
  -2   2  -8  123.99    9.50
  -2   2  -8  122.89   11.20
   2   2   8  121.79    9.20
  -3  -2  -8   44.30    4.70
   3  -2   8   39.80    4.80
  -3  -2  -8   59.59    5.40
  -3  -2  -8   42.30    5.00
  -3  -2  -8   40.90    5.70
   3  -2   8   45.80    5.10
   3  -2   8   40.50    4.40
   3   2   8   40.90    4.90
  -3   2  -8   45.60    6.10
   3   2   8   51.39    5.10
   3   2   8   54.99    4.90
  -3   2  -8   41.50    4.60
  -3   2  -8   41.60    5.00
  -3   2  -8   48.50    5.00
   4  -2   8   36.00    4.70
  -4  -2  -8   26.50    4.60
  -4  -2  -8   32.40    4.40
  -4   2  -8   31.50    4.40
   4   2   8   34.50    4.30
   4   2   8   30.30    4.20
  -4   2  -8   27.00    5.00
   4   2   8   32.00    4.30
  -4   2  -8   27.50    4.10
  -5  -2  -8   30.10    5.20
   5  -2   8   33.30    5.20
  -5  -2  -8   47.40    5.50
  -5   2  -8   37.20    4.90
   5   2   8   37.80    5.00
  -5   2  -8   34.70    5.70
  -5   2  -8   38.50    5.30
   5   2   8   45.50    5.30
   6  -2   8   18.30    4.60
  -6  -2  -8   21.60    4.60
  -6  -2  -8   23.00    4.20
  -6   2  -8   24.80    5.10
   6   2   8   29.60    4.20
  -6   2  -8   23.80    4.30
  -6   2  -8   31.10    4.10
   6   2   8   11.60    4.20
  -7  -2  -8    5.60    3.80
  -7  -2  -8   20.40    3.80
   7  -2   8    6.60    2.70
  -7   2  -8    6.40    3.20
  -7   2  -8   14.60    3.50
   7   2   8   15.80    4.80
  -7   2  -8   15.50    5.00
   7   2   8    8.30    3.30
  -8  -2  -8   26.50    3.90
   8  -2   8   11.40    3.90
  -8  -2  -8   10.40    4.10
   8   2   8    2.90    3.80
  -8   2  -8    5.80    3.40
  -8   2  -8   15.50    3.40
   8   2   8   11.50    5.00
  -8   2  -8    7.60    4.30
  -9  -2  -8    4.00    2.60
  -9  -2  -8    7.60    5.80
   9  -2   8    5.50    5.80
   9  -2   8    7.80    4.60
  -9   2  -8    3.50    3.10
   9   2   8    2.90    4.50
  -9   2  -8    7.50    4.40
  -9   2  -8   12.70    4.10
   9  -3  -8    5.90    1.90
  -9  -3   8    2.20    5.50
   9   3  -8   10.90    4.20
   9   3  -8    4.20    2.30
  -9   3   8   -0.80    3.60
   8  -3  -8   24.40    3.10
  -8  -3   8   23.30    7.60
   8   3  -8   22.60    3.80
   8   3  -8   21.10    6.20
  -7  -3   8    2.40    3.60
  -7  -3   8    6.60    2.90
   7  -3  -8    4.90    2.20
  -7   3   8    3.50    3.10
   7   3  -8    4.50    2.10
   7   3  -8    4.50    4.00
   6  -3  -8    7.80    3.30
  -6  -3   8   13.90    5.30
   6  -3  -8   10.70    1.90
  -6  -3   8   10.30    3.40
  -6   3   8   14.10    4.40
   6   3  -8   17.00    5.40
   6   3  -8   11.50    2.80
   6   3  -8   11.20    4.70
  -5  -3   8  166.58   15.20
  -5  -3   8  129.09   12.90
   5  -3  -8  185.08   11.70
   5  -3  -8  185.48   14.10
   5   3  -8  178.78   15.50
   5   3  -8  167.58   12.50
   5   3  -8  191.88   14.90
  -5   3   8  143.19   13.10
   4  -3  -8  182.28   12.60
   4  -3  -8  176.78   14.60
  -4  -3   8  199.28   16.10
  -4  -3   8  153.78   14.10
   4   3  -8  192.18   13.50
  -4   3   8  191.08   14.10
   4   3  -8  188.18   15.00
   4   3  -8  194.88   16.20
   3  -3  -8   23.10    2.70
  -3  -3   8   13.20    4.20
  -3  -3   8   15.90    2.10
  -3  -3   8   13.80    3.60
  -3  -3   8   18.60    1.90
   3  -3  -8   20.60    3.80
  -3   3   8   23.40    3.10
   3   3  -8   21.10    4.40
   3   3  -8   24.50    3.90
   3   3  -8   17.00    3.00
   2  -3  -8   27.30    3.60
  -2  -3   8   32.30    4.40
  -2  -3   8   23.80    2.90
   2  -3  -8   22.20    3.20
   2  -3  -8   25.80    4.20
   2   3  -8   29.10    3.70
   2   3  -8   26.80    4.70
  -2   3   8   26.70    3.30
   2   3  -8   28.10    4.20
  -1  -3   8  248.58   18.20
   1  -3  -8  255.37   17.60
  -1  -3   8  229.18   16.70
   1  -3  -8  263.97   17.20
   1  -3  -8  288.97   18.60
   1   3  -8  269.67   19.30
   1   3  -8  228.28   17.90
  -1   3   8  252.57   17.20
   1   3  -8  261.07   17.50
  -1   3   8  220.68   16.50
   0  -3  -8  124.39    9.40
   0  -3   8  104.39    8.60
   0  -3   8  107.89    9.50
   0  -3  -8  118.49    9.70
   0  -3  -8  117.19    9.00
   0   3   8   95.79    8.50
   0   3  -8  101.59    9.30
   0   3  -8  102.09   10.10
   0   3   8  119.29    8.80
   0   3  -8  125.49    9.20
   1  -3   8  264.17   19.60
  -1  -3  -8  281.37   19.80
  -1  -3  -8  307.77   19.40
  -1  -3  -8  278.57   19.70
   1  -3   8  260.87   19.10
   1   3   8  266.97   19.10
   1   3   8  291.37   19.30
  -1   3  -8  294.97   21.20
  -1   3  -8  286.37   19.30
  -1   3  -8  254.87   19.50
  -1   3  -8  286.57   19.70
  -2  -3  -8   39.80    5.20
  -2  -3  -8   52.59    5.10
   2  -3   8   38.30    4.70
   2  -3   8   42.90    4.80
  -2  -3  -8   50.69    5.40
  -2  -3  -8   38.80    4.90
  -2   3  -8   45.90    4.80
   2   3   8   44.40    4.80
  -2   3  -8   38.10    4.70
   2   3   8   37.80    4.60
  -2   3  -8   36.20    5.60
   3  -3   8   29.00    4.30
   3  -3   8   40.80    4.80
  -3  -3  -8   40.10    4.70
  -3  -3  -8   26.20    4.60
  -3  -3  -8   35.90    4.60
  -3  -3  -8   34.70    4.50
   3  -3   8   31.30    4.00
   3   3   8   33.10    4.20
  -3   3  -8   34.40    4.60
  -3   3  -8   27.50    4.10
  -3   3  -8   40.80    5.90
   3   3   8   30.60    4.40
   4  -3   8  119.99    9.80
  -4  -3  -8  103.09    9.60
  -4  -3  -8  143.49   11.00
  -4  -3  -8  102.49   10.40
   4   3   8   98.49    9.30
   4   3   8  124.39   10.00
  -4   3  -8  108.39    9.90
  -4   3  -8   89.69    9.10
  -4   3  -8  115.59   10.80
   5  -3   8  221.38   17.00
  -5  -3  -8  193.18   18.00
  -5  -3  -8  256.37   17.30
   5   3   8  211.78   17.30
  -5   3  -8  240.08   17.10
  -5   3  -8  220.18   18.10
  -5   3  -8  237.18   17.80
   6  -3   8   17.30    4.90
  -6  -3  -8    8.70    3.40
  -6  -3  -8   14.60    4.70
   6   3   8    5.50    2.50
  -6   3  -8    7.10    2.90
  -6   3  -8    9.60    4.10
  -6   3  -8   12.40    4.40
  -7  -3  -8    6.60    2.90
   7  -3   8    4.70    3.40
  -7  -3  -8    2.30    2.50
  -7   3  -8    3.40    2.40
  -7   3  -8    6.60    4.40
   7   3   8    8.40    4.10
  -7   3  -8    7.20    3.70
  -8  -3  -8   18.80    5.20
   8  -3   8    7.70    4.00
  -8  -3  -8    2.80    2.30
  -8   3  -8    9.80    4.00
   8   3   8    7.00    4.20
  -8   3  -8    7.20    2.40
  -8   3  -8    7.60    3.80
   9  -3   8   -1.00    3.70
  -9  -3  -8    1.60    3.20
  -9  -3  -8    1.90    2.30
  -9   3  -8    6.70    3.00
   9   3   8    0.10    5.20
  -9   3  -8    0.40    3.20
   9  -4  -8    2.60    3.40
  -9   4   8    2.50    3.80
   9   4  -8    1.80    4.00
   8  -4  -8   -1.10    1.90
  -8  -4   8   -4.00    4.20
   8   4  -8   -0.50    3.10
  -8   4   8    4.30    3.40
   8   4  -8    0.40    1.80
   8   4  -8    0.80    2.40
   7  -4  -8    4.20    2.10
  -7  -4   8   -2.40    3.90
  -7  -4   8    5.00    2.80
   7   4  -8    3.40    2.20
   7   4  -8   -1.50    3.20
   7   4  -8    6.00    3.50
  -7   4   8    3.50    3.30
  -6  -4   8   63.39    8.60
   6  -4  -8   75.59    8.10
  -6  -4   8   55.29    7.00
   6  -4  -8   61.19    5.90
  -6   4   8   55.39    7.00
   6   4  -8   62.99    8.40
   6   4  -8   59.39    8.80
   6   4  -8   61.19    6.60
   5  -4  -8   50.29    6.60
   5  -4  -8   50.19    5.10
  -5  -4   8   41.20    6.00
  -5  -4   8   47.10    7.10
   5   4  -8   48.50    5.70
  -5   4   8   47.00    5.80
   5   4  -8   62.89    7.70
   5   4  -8   41.40    7.40
   4  -4  -8   62.29    7.20
  -4  -4   8   56.39    6.90
  -4  -4   8   52.79    4.20
  -4  -4   8   64.19    8.00
   4  -4  -8   66.29    5.80
   4   4  -8   70.49    8.70
  -4   4   8   57.29    6.40
   4   4  -8   66.79    6.60
   4   4  -8   64.49    7.80
   3  -4  -8   19.40    3.80
  -3  -4   8   16.90    2.60
   3  -4  -8   22.70    3.30
  -3  -4   8   15.80    4.10
  -3  -4   8   19.90    4.30
   3   4  -8   12.90    4.30
  -3   4   8   18.00    3.20
   3   4  -8   18.70    5.20
   3   4  -8   22.80    3.60
   2  -4  -8   29.30    4.60
   2  -4  -8   26.70    3.70
  -2  -4   8   31.30    3.50
  -2  -4   8   29.80    4.70
   2   4  -8   32.30    4.20
  -2   4   8   19.50    2.50
   2   4  -8   27.80    4.80
   2   4  -8   27.10    4.60
  -2   4   8   34.90    4.20
   1  -4  -8   13.10    3.90
  -1  -4   8   16.50    4.50
  -1  -4   8   16.90    2.80
   1  -4  -8   14.30    3.50
   1   4  -8   14.80    4.30
   1   4  -8   17.40    4.90
   1   4  -8   14.40    3.90
  -1   4   8   13.20    2.80
  -1   4   8   18.30    2.70
   0  -4  -8    9.20    3.00
   0  -4   8    7.80    2.90
   0  -4  -8   12.60    3.90
   0  -4   8    9.90    3.30
   0   4   8   11.20    3.30
   0   4  -8   11.50    4.40
   0   4  -8    5.90    2.60
   0   4  -8   14.00    4.10
   0   4   8   10.20    3.00
  -1  -4  -8   13.70    3.60
  -1  -4  -8    8.60    3.30
  -1  -4  -8    8.00    2.80
   1  -4   8   16.70    3.80
   1  -4   8   10.20    3.40
  -1   4  -8   18.60    4.10
  -1   4  -8   13.90    4.70
  -1   4  -8   11.70    3.70
   1   4   8   12.60    3.20
   1   4   8   11.30    2.50
  -2  -4  -8   61.79    6.70
  -2  -4  -8   70.79    6.50
  -2  -4  -8   58.09    6.40
   2  -4   8   55.09    6.20
   2  -4   8   46.10    5.80
  -2   4  -8   60.19    6.20
   2   4   8   49.80    5.80
   2   4   8   54.79    6.00
  -2   4  -8   57.59    7.10
  -2   4  -8   54.19    6.40
   3  -4   8   20.80    4.00
  -3  -4  -8   40.70    5.20
  -3  -4  -8   36.00    4.80
   3  -4   8   36.00    4.50
  -3  -4  -8   36.90    5.30
   3   4   8   29.10    4.50
  -3   4  -8   33.10    4.70
  -3   4  -8   21.80    4.90
   3   4   8   41.20    5.10
  -3   4  -8   29.20    4.70
  -4  -4  -8   99.29    8.90
  -4  -4  -8   80.79    8.50
  -4  -4  -8   73.79    8.80
  -4   4  -8   88.99    9.30
   4   4   8   75.89    8.10
   4   4   8   89.69    8.80
  -4   4  -8  100.99    8.80
  -4   4  -8   97.19    9.30
  -5  -4  -8   60.29    8.10
  -5  -4  -8   79.79    8.00
   5  -4   8   62.49    8.00
  -5   4  -8   67.49    8.10
  -5   4  -8   71.39    8.20
  -5   4  -8   75.49    7.50
   5   4   8   76.29    8.00
  -6  -4  -8   30.40    5.30
  -6  -4  -8   43.20    6.60
   6  -4   8   36.00    5.60
   6   4   8   31.50    5.50
  -6   4  -8   42.20    6.40
  -6   4  -8   42.10    6.60
  -6   4  -8   29.50    4.50
  -7  -4  -8    1.60    2.20
  -7  -4  -8    4.40    3.70
   7  -4   8    5.20    3.70
  -7   4  -8   -3.00    3.20
   7   4   8    5.40    3.80
  -7   4  -8    3.50    2.40
  -8  -4  -8    8.90    3.80
  -8  -4  -8    5.30    2.60
   8  -4   8    6.90    5.20
   8   4   8   10.70    4.90
  -8   4  -8    2.40    3.10
  -8   4  -8    1.90    3.80
   9  -4   8   -1.90    4.20
   9   4   8   -2.10    4.30
  -9   4  -8   -4.60    2.90
  -8  -5   8   -3.80    2.50
   8  -5  -8    1.50    2.40
   8   5  -8    0.00    3.50
   8   5  -8   -3.10    3.50
   8   5  -8    2.90    5.30
  -8   5   8    1.60    5.50
  -7  -5   8   31.20    5.90
  -7  -5   8   47.80    7.40
   7  -5  -8   34.50    4.70
   7   5  -8   27.80    8.80
  -7   5   8   29.50    5.60
   7   5  -8   41.40    6.90
   7   5  -8   35.90    6.10
  -6  -5   8   37.40    6.60
   6  -5  -8   38.00    4.60
   6  -5  -8   41.10    6.20
  -6  -5   8   20.40    5.60
  -6   5   8   29.90    5.10
   6   5  -8   25.60    8.00
   6   5  -8   35.70    7.20
   6   5  -8   35.90    5.50
  -5  -5   8   20.90    6.40
  -5  -5   8    5.80    3.50
   5  -5  -8    8.50    3.90
   5  -5  -8    8.40    3.00
  -5   5   8   13.70    4.20
   5   5  -8   15.60    5.90
   5   5  -8   11.60    4.20
   5   5  -8   17.10    5.40
  -4  -5   8    3.90    1.70
  -4  -5   8    2.40    2.60
   4  -5  -8    4.60    3.10
  -4  -5   8    1.50    2.70
   4  -5  -8    5.00    2.90
  -4   5   8    2.30    2.70
   4   5  -8    1.40    2.70
   4   5  -8    1.40    2.30
   4   5  -8    6.30    4.00
  -3  -5   8  139.29   11.30
   3  -5  -8  170.48   14.20
   3  -5  -8  154.98   12.30
  -3  -5   8  137.49   13.30
  -3  -5   8  168.98   14.80
  -3   5   8  143.49   12.80
   3   5  -8  155.88   12.70
   3   5  -8  195.48   15.10
   3   5  -8  157.88   14.70
   2  -5  -8   34.00    5.30
  -2  -5   8   24.50    4.50
  -2  -5   8   26.50    3.80
   2  -5  -8   27.80    4.30
   2   5  -8   24.90    4.90
   2   5  -8   22.50    5.00
  -2   5   8   26.80    3.20
   2   5  -8   26.30    4.20
  -2   5   8   27.40    4.40
  -1  -5   8  207.58   17.10
   1  -5  -8  220.78   16.10
   1  -5  -8  222.88   17.40
  -1  -5   8  220.58   15.90
  -1   5   8  210.98   15.30
   1   5  -8  207.88   16.00
   1   5  -8  205.28   17.30
  -1   5   8  210.18   16.60
   1   5  -8  225.48   18.00
   0  -5  -8    6.90    3.40
   0  -5   8    1.20    2.30
   0  -5  -8   12.70    4.20
   0  -5   8    6.60    3.00
   0   5  -8    3.70    3.20
   0   5  -8    8.30    3.20
   0   5   8    4.60    2.30
   0   5  -8    1.50    2.70
   0   5   8    6.30    3.40
   1  -5   8  248.08   18.00
  -1  -5  -8  222.98   17.70
   1  -5   8  224.48   16.90
  -1  -5  -8  217.18   16.80
   1   5   8  208.68   16.40
  -1   5  -8  213.78   17.70
  -1   5  -8  224.48   18.10
   1   5   8  213.28   17.20
  -1   5  -8  243.08   18.50
   2  -5   8   23.70    4.30
  -2  -5  -8   22.60    4.30
   2  -5   8   22.50    4.30
  -2  -5  -8   25.60    5.60
  -2   5  -8   17.00    5.10
   2   5   8   23.50    4.20
  -2   5  -8   24.80    4.60
  -2   5  -8   19.30    4.50
   2   5   8   28.60    4.50
  -3  -5  -8  140.89   14.70
  -3  -5  -8  196.68   15.40
   3  -5   8  190.68   14.90
   3   5   8  168.98   14.90
  -3   5  -8  182.08   15.70
  -3   5  -8  201.18   16.00
  -3   5  -8  197.28   14.80
   3   5   8  210.28   15.30
  -4  -5  -8    0.40    2.50
  -4  -5  -8    0.60    2.20
  -4  -5  -8    4.80    3.20
  -4   5  -8    6.30    3.70
   4   5   8    2.40    2.70
  -4   5  -8    2.90    3.20
  -4   5  -8    0.00    2.50
  -5  -5  -8    8.30    3.30
  -5  -5  -8   13.70    5.00
   5   5   8    8.60    3.60
  -5   5  -8   17.70    5.80
  -5   5  -8   11.40    3.90
  -6  -5  -8   12.10    4.20
  -6  -5  -8   15.30    5.00
  -6   5  -8    6.50    2.70
  -6   5  -8   12.40    5.00
   6   5   8   10.30    4.00
  -7  -5  -8   10.70    3.70
  -7  -5  -8   38.40    6.50
  -7   5  -8   22.60    3.90
  -7   5  -8   21.90    4.80
   7   5   8   21.00    5.90
  -8  -5  -8    0.10    2.80
  -8  -5  -8    0.60    1.80
   8   5   8    5.00    5.10
  -8   5  -8    3.90    5.50
  -8   5  -8    4.00    3.90
  -7  -6   8   15.00    5.40
  -7  -6   8    9.50    4.10
   7  -6  -8    9.70    3.40
   7   6  -8    6.60    6.00
   7   6  -8    6.10    3.80
  -7   6   8    9.10    5.90
   7   6  -8    1.90    3.30
  -6  -6   8   -2.80    3.00
  -6  -6   8    5.50    3.90
   6  -6  -8   10.30    3.60
   6  -6  -8    7.10    2.80
  -6   6   8    1.10    3.50
   6   6  -8   10.60    4.30
   6   6  -8    6.80    5.30
   6   6  -8   12.10    4.70
  -5  -6   8    2.10    2.50
  -5  -6   8    3.50    1.30
   5  -6  -8    5.40    3.20
   5  -6  -8    4.40    3.70
  -5  -6   8    3.10    3.20
  -5   6   8    4.60    3.50
   5   6  -8    3.00    2.40
   5   6  -8    1.40    2.80
   5   6  -8    4.60    4.80
  -4  -6   8   16.30    5.70
   4  -6  -8   13.00    4.90
  -4  -6   8   16.20    3.50
   4  -6  -8   11.40    4.00
  -4  -6   8   13.70    4.80
   4   6  -8    6.80    3.80
   4   6  -8   22.10    6.80
   4   6  -8    9.20    4.30
  -4   6   8   10.10    4.10
  -3  -6   8   32.50    5.90
  -3  -6   8   31.80    4.30
   3  -6  -8   28.50    4.80
  -3  -6   8   33.00    5.90
   3  -6  -8   31.60    6.00
  -3   6   8   23.00    2.40
   3   6  -8   33.20    6.20
   3   6  -8   33.40    5.10
  -3   6   8   27.90    4.70
   3   6  -8   26.00    6.90
  -2  -6   8   18.00    5.20
   2  -6  -8   17.70    5.60
  -2  -6   8   19.30    4.40
   2  -6  -8   15.30    4.70
   2   6  -8   26.10    5.20
  -2   6   8   12.10    4.40
   2   6  -8   15.40    4.50
  -2   6   8   18.60    3.00
   2   6  -8   15.90    5.30
  -1  -6   8   50.89    6.10
   1  -6  -8   46.30    6.10
  -1  -6   8   45.70    6.80
   1  -6  -8   45.90    6.70
   1   6  -8   50.79    6.90
   1   6  -8   66.29    8.10
  -1   6   8   53.09    6.60
  -1   6   8   39.90    5.20
   1   6  -8   42.90    5.80
   0  -6   8   98.59   10.40
   0  -6  -8  107.49    9.70
   0  -6   8   95.09    9.40
   0  -6  -8   90.29   10.20
   0   6   8   90.89    8.80
   0   6   8   99.89   10.00
   0   6  -8  100.39   10.30
   0   6  -8  111.79   11.30
  -1  -6  -8   37.10    5.30
  -1  -6  -8   34.10    6.10
   1  -6   8   36.50    5.50
   1  -6   8   33.70    5.30
   1   6   8   33.30    5.40
  -1   6  -8   39.10    6.00
   1   6   8   35.00    5.10
  -1   6  -8   35.80    6.20
   2  -6   8    5.90    3.20
  -2  -6  -8    5.30    3.70
   2  -6   8   16.20    4.10
   2   6   8    9.70    3.70
   2   6   8   15.40    4.10
  -2   6  -8   17.50    5.70
  -3  -6  -8   11.40    4.20
   3  -6   8   24.50    4.80
  -3   6  -8   28.80    4.90
  -3   6  -8   30.90    5.70
   3   6   8   24.70    4.60
   3   6   8   20.40    4.20
  -4  -6  -8    8.10    4.00
   4   6   8    7.80    4.10
  -4   6  -8    7.80    4.00
  -4   6  -8   11.70    4.00
  -5  -6  -8    8.70    4.10
  -5   6  -8   10.30    5.30
   5   6   8    7.40    4.20
  -5   6  -8   12.70    3.90
  -6  -6  -8   18.90    4.50
  -6  -6  -8   13.60    4.30
  -6   6  -8   12.30    4.00
  -6   6  -8    4.70    3.90
   6   6   8   11.30    4.80
  -7  -6  -8    8.00    3.60
  -7  -6  -8    8.40    3.60
   7   6   8   11.30    5.90
  -7   6  -8    9.30    4.30
  -7   6  -8   23.30    3.80
   6  -7  -8    6.10    3.70
  -6  -7   8    3.30    3.10
  -6  -7   8    9.20    4.90
   6   7  -8    9.30    5.60
   6   7  -8    2.10    3.10
   6   7  -8    8.50    5.30
   5  -7  -8    4.30    4.40
   5  -7  -8   -4.10    3.10
  -5  -7   8    0.30    4.10
  -5  -7   8   -0.80    2.10
  -5  -7   8   -2.30    2.30
  -5   7   8    6.40    5.10
   5   7  -8    1.60    3.50
   5   7  -8    1.00    2.90
   5   7  -8    2.00    3.30
   4  -7  -8   10.10    4.40
  -4  -7   8   12.40    4.20
  -4  -7   8    7.70    4.70
  -4  -7   8    7.90    3.50
   4  -7  -8    9.20    4.50
   4   7  -8   16.80    6.10
  -4   7   8   10.50    4.00
   4   7  -8    9.90    4.30
   4   7  -8    2.30    3.30
  -3  -7   8    5.30    2.50
  -3  -7   8   12.80    4.90
   3  -7  -8    5.40    3.00
   3  -7  -8   12.20    4.40
  -3   7   8   11.50    3.70
   3   7  -8   12.20    5.00
   3   7  -8   12.60    4.10
   3   7  -8   17.90    6.50
  -3   7   8   12.20    2.00
  -2  -7   8    8.80    3.30
   2  -7  -8    5.90    4.60
   2  -7  -8    8.60    3.90
  -2  -7   8    9.20    3.70
   2   7  -8    8.90    3.90
   2   7  -8    3.60    3.10
   2   7  -8   11.00    5.80
  -2   7   8   11.10    3.10
  -2   7   8    8.00    3.70
   1  -7  -8   12.00    4.10
  -1  -7   8   13.90    4.50
  -1  -7   8   16.10    5.70
   1  -7  -8   15.60    5.80
  -1   7   8   19.40    5.30
   1   7  -8   21.70    7.00
   1   7  -8   13.10    5.00
  -1   7   8   19.10    4.30
   0  -7  -8    2.10    3.00
   0  -7  -8    1.20    2.20
   0  -7   8   -0.50    2.90
   0  -7   8    3.40    3.20
   0   7   8    7.20    3.20
   0   7  -8    5.10    5.10
   0   7   8    1.50    2.10
   1  -7   8    7.60    3.80
   1  -7   8   12.10    4.50
  -1  -7  -8    6.20    3.80
   1   7   8    8.60    3.50
   1   7   8   10.90    3.90
  -1   7  -8    8.70    5.50
   2  -7   8    7.70    4.40
  -2  -7  -8   11.30    4.30
   2   7   8   12.90    4.40
  -2   7  -8   10.30    5.70
   2   7   8    8.70    3.40
  -3  -7  -8   23.40    6.90
   3   7   8   37.00    5.90
   3   7   8   23.70    6.20
  -3   7  -8   28.50    6.50
  -3   7  -8   31.10    6.10
  -4  -7  -8   -1.90    3.00
   4   7   8    3.60    3.30
  -4   7  -8    2.40    2.70
  -4   7  -8   11.80    5.20
  -5   7  -8    5.40    2.90
   5   7   8    4.70    4.00
  -5   7  -8    0.20    3.20
  -6  -7  -8   -1.50    2.40
  -6   7  -8    7.80    4.60
  -6   7  -8    6.20    3.40
  -5  -8   8    7.00    8.30
   5  -8  -8   12.30    4.70
  -5  -8   8    5.00    3.60
   5   8  -8    6.20    4.50
   5   8  -8    5.90    4.60
   5   8  -8    7.60    4.60
   4  -8  -8   16.40    5.30
   4  -8  -8   11.30    5.50
  -4  -8   8   12.80    4.30
  -4  -8   8   17.60    7.00
   4   8  -8   17.10    6.40
   4   8  -8   15.00    5.00
  -3  -8   8    7.20    5.40
  -3  -8   8    7.70    3.10
   3  -8  -8    6.30    3.60
   3  -8  -8    6.90    4.90
   3   8  -8   12.00    5.60
  -3   8   8    5.70    2.30
  -2  -8   8    7.30    3.50
   2  -8  -8    6.20    3.90
   2  -8  -8    9.30    4.50
  -2  -8   8    5.60    3.40
   2   8  -8   19.40    6.50
  -2   8   8   16.00    5.80
  -2   8   8    9.10    3.40
  -1  -8   8   52.29    6.90
  -1  -8   8   36.30    6.70
   1  -8  -8   40.60    7.30
   1  -8  -8   27.80    5.80
  -1   8   8   38.80    5.00
   1   8  -8   49.30    8.10
  -1   8   8   41.60    7.20
   0  -8   8   15.40    5.10
   0  -8  -8   19.20    7.00
   0  -8   8    9.10    4.10
   0   8   8   23.50    6.60
   0   8   8   17.80    4.40
   0   8  -8   13.20    6.00
  -1  -8  -8   13.00    6.00
   1  -8   8   30.70    7.60
   1   8   8   27.20    7.60
  -1   8  -8   27.50    5.90
   2  -8   8   13.40    5.10
  -2  -8  -8    2.30    3.40
   2   8   8    1.50    2.50
   2   8   8    5.30    3.40
  -2   8  -8    5.20    4.00
  -3  -8  -8    3.60    3.70
  -3   8  -8    8.00    4.00
  -3   8  -8    5.00    2.90
   3   8   8    4.30    5.80
   3   8   8    2.90    2.60
  -4  -8  -8   27.70    8.10
  -4   8  -8   20.50    6.20
  -4   8  -8   15.40    4.00
  -5   8  -8    3.00    4.10
  -5   8  -8    7.80    5.20
   3  -9  -8   -0.70    4.60
  -3   9   8    0.90    2.60
   3   9  -8   16.50    5.60
  -2  -9   8   15.30    5.00
   2  -9  -8    8.80    5.20
   2   9  -8    4.60    3.80
  -1  -9   8   15.50    5.00
   1  -9  -8   13.80    5.00
  -1  -9   8   13.60    4.40
   1   9  -8    7.10    4.70
  -1   9   8    6.80    2.70
   0  -9  -8    4.40    5.10
   0  -9   8   12.70    4.90
   0  -9   8    3.90    4.40
   0   9   8    5.00    2.90
   0   9  -8   11.60    5.30
   1  -9   8   14.50    4.70
  -1  -9  -8    1.80    5.40
   1   9   8    8.80    3.60
  -1   9  -8    2.80    3.80
  -2  -9  -8   11.30    6.40
   2  -9   8   18.40    5.60
   2   9   8   12.30    3.80
  -2   9  -8    8.50    3.80
  -3  -9  -8   -1.80    5.60
  -3   9  -8   -5.40    7.20
   3   9   8    1.30    3.80
  -3   9  -8   11.10    4.90
  -9   0   9    9.80    5.60
  -8   0   9   -0.90    2.60
   8   0  -9    1.40    2.60
   7   0  -9    0.30    3.10
  -7   0   9    1.00    2.70
  -7   0   9    0.60    2.70
  -7   0   9    4.90    3.20
  -6   0   9   21.50    4.00
  -6   0   9   35.40    5.70
   6   0  -9   24.70    4.50
   6   0  -9   32.10    5.50
  -6   0   9   19.80    4.10
  -5   0   9   85.19    9.10
  -5   0   9   92.09    8.30
   5   0  -9   58.89    8.00
   5   0  -9   92.19    9.60
  -5   0   9  117.19    9.00
  -4   0   9   69.59    6.90
   3   0  -9  271.47   18.00
   3   0  -9  286.77   20.80
  -3   0   9  287.67   20.00
   2   0  -9    5.40    1.70
   2   0  -9    2.10    2.20
  -2   0   9    2.90    2.10
  -1   0   9   56.79    4.60
   1   0  -9   61.99    5.10
   1   0  -9   45.70    6.10
  -1   0   9   56.09    5.70
  -1   0   9   71.89    4.90
   0   0   9  209.28   15.10
   0   0  -9  236.08   14.60
   0   0   9  196.78   14.00
   0   0  -9  191.08   16.00
  -1   0  -9   50.09    4.60
   1   0   9   35.20    4.00
  -1   0  -9   46.40    4.60
  -1   0  -9   41.00    5.50
   1   0   9   37.20    4.30
   2   0   9   13.00    3.10
  -2   0  -9    8.50    2.60
   2   0   9   13.10    2.90
  -2   0  -9   11.60    3.10
  -2   0  -9    6.10    3.40
  -3   0  -9  493.95   30.30
   3   0   9  461.85   30.20
  -3   0  -9  472.05   31.10
   3   0   9  470.45   30.80
  -3   0  -9  495.15   30.90
  -3   0  -9  398.66   32.00
  -4   0  -9  127.99   11.00
  -4   0  -9  138.49   12.60
   4   0   9  144.09   10.90
   4   0   9  150.78   11.40
   5   0   9  177.58   13.40
  -5   0  -9  149.19   14.70
  -5   0  -9  180.98   13.40
   6   0   9    9.50    3.00
  -6   0  -9   14.30    4.80
  -6   0  -9    3.50    2.50
  -6   0  -9   12.30    3.10
  -7   0  -9   -1.20    2.30
  -7   0  -9  -10.30    3.00
  -7   0  -9   -3.30    2.70
   7   0   9   -1.60    2.60
   7   0   9    5.60    3.20
  -8   0  -9   -0.40    3.60
  -8   0  -9    1.70    2.30
  -9   0  -9    7.10    5.50
  -9   0  -9    8.50    2.90
  -9  -1   9   35.70    9.40
   9   1  -9   20.10    3.00
   9   1  -9   26.70    5.20
  -8  -1   9   33.90    6.60
   8   1  -9   21.60    6.40
   8   1  -9   28.20    3.20
  -7  -1   9   35.40    6.30
  -7  -1   9   24.20    4.30
  -7   1   9   44.20    8.50
   7   1  -9   33.00    6.40
  -7   1   9   29.10    5.60
  -7   1   9   24.80    5.00
   7   1  -9   27.20    5.80
  -6  -1   9   29.60    4.50
  -6  -1   9   27.00    5.50
   6  -1  -9   23.90    4.70
   6  -1  -9   28.30    4.60
   6   1  -9   29.70    5.00
  -6   1   9   18.80    5.40
  -6   1   9   28.20    4.50
  -6   1   9   20.50    4.20
   6   1  -9   37.20    3.20
   6   1  -9   36.90    6.00
  -5  -1   9  133.39   12.50
   5  -1  -9  131.99   12.20
   5  -1  -9  143.59   11.50
  -5  -1   9  122.69   11.10
   5   1  -9  140.89   11.70
  -5   1   9  131.09   11.20
   5   1  -9  141.59   12.90
  -5   1   9  137.39   12.20
  -5   1   9  132.49   12.00
  -4  -1   9   36.10    4.70
   4  -1  -9   34.50    2.90
  -4  -1   9   34.10    5.40
   4  -1  -9   34.10    4.90
  -4   1   9   35.00    4.80
   4   1  -9   30.80    4.40
   4   1  -9   27.30    4.90
   4   1  -9   41.10    3.50
   3  -1  -9   57.29    4.60
   3  -1  -9   60.99    6.50
   3   1  -9   65.09    5.10
  -3   1   9   54.49    6.10
   3   1  -9   56.59    6.90
   2  -1  -9   76.49    7.60
   2  -1  -9   75.29    6.00
  -2  -1   9   87.69    7.60
  -2   1   9   96.29    7.70
   2   1  -9   79.29    6.30
   2   1  -9   72.29    7.90
   1  -1  -9  148.69   12.10
  -1  -1   9  156.18   10.40
   1  -1  -9  159.58   10.50
  -1  -1   9  144.09   11.40
  -1  -1   9  147.69    9.90
   1   1  -9  161.08   10.60
  -1   1   9  133.39    9.90
  -1   1   9  140.19    9.80
   1   1  -9  119.79   11.80
  -1   1   9  148.29   11.30
   0  -1  -9  297.67   21.50
   0  -1   9  292.87   19.30
   0  -1  -9  302.97   20.40
   0  -1   9  278.17   20.30
   0  -1  -9  316.17   19.80
   0   1   9  286.87   20.20
   0   1  -9  333.77   20.00
   0   1  -9  281.77   21.60
   0   1   9  266.37   19.30
   1  -1   9  156.18   11.70
   1  -1   9  159.18   12.30
  -1  -1  -9  191.68   12.60
  -1  -1  -9  140.69   13.10
  -1  -1  -9  175.88   12.10
  -1   1  -9  177.88   12.50
  -1   1  -9  174.28   12.10
   1   1   9  149.49   12.10
   1   1   9  166.38   11.80
  -1   1  -9  153.28   13.70
  -2  -1  -9   78.29    8.20
   2  -1   9   77.69    6.90
   2  -1   9   72.39    6.90
  -2  -1  -9   89.89    7.30
  -2  -1  -9   96.29    7.40
  -2  -1  -9   74.89    7.00
  -2   1  -9   78.09    7.30
  -2   1  -9   93.69    9.00
   2   1   9   74.79    7.00
  -2   1  -9   94.59    7.40
   2   1   9   80.09    7.00
   3  -1   9  109.69    8.90
   3  -1   9  120.79    9.60
  -3  -1  -9  130.29    9.80
  -3  -1  -9  139.99    9.50
  -3  -1  -9   98.79    9.30
  -3  -1  -9   99.29   10.40
  -3   1  -9  103.19    9.50
   3   1   9  123.99    9.60
  -3   1  -9  106.89   10.80
  -3   1  -9  136.79    9.90
   4  -1   9   53.59    5.70
  -4  -1  -9   42.30    5.30
  -4  -1  -9   58.59    7.00
   4  -1   9   48.20    5.40
   4   1   9   55.09    6.30
  -4   1  -9   35.60    5.00
   4   1   9   51.69    5.40
  -4   1  -9   43.70    6.40
  -4   1  -9   33.40    4.60
   5  -1   9  203.08   14.80
  -5  -1  -9  160.18   15.40
  -5  -1  -9  191.58   14.40
  -5   1  -9  199.48   16.40
  -5   1  -9  195.38   14.40
  -5   1  -9  167.98   14.30
   5   1   9  184.98   14.80
  -6  -1  -9   22.20    5.00
  -6  -1  -9   37.70    5.20
   6  -1   9   36.30    5.20
  -6   1  -9   38.00    5.20
  -6   1  -9   44.50    5.30
   6   1   9   45.20    5.60
  -6   1  -9   27.00    5.80
  -7  -1  -9    8.10    3.90
   7  -1   9   24.20    4.50
   7  -1   9   24.20    4.90
  -7  -1  -9   25.30    4.30
  -7   1  -9   26.90    4.00
   7   1   9   17.70    6.50
  -7   1  -9   13.70    4.40
  -7   1  -9   12.90    4.70
   8  -1   9    4.20    2.80
  -8  -1  -9    5.40    4.90
   8  -1   9   14.00    5.50
  -8  -1  -9   12.40    3.30
  -8   1  -9   10.40    4.50
  -8   1  -9   23.20    4.10
  -9  -1  -9    3.90    4.80
  -9  -1  -9   11.00    3.10
  -9   1  -9   11.10    5.40
  -9   1  -9    2.70    3.70
  -9  -2   9   17.80    7.30
   9   2  -9   13.50    4.60
   9   2  -9   14.10    2.90
  -8  -2   9   11.80    5.70
   8   2  -9   30.40    5.80
   8   2  -9   20.50    3.10
   8   2  -9   15.00    7.40
  -7  -2   9   16.00    5.50
  -7  -2   9   12.10    3.50
   7   2  -9   24.90    5.10
   7   2  -9   14.10    2.60
   7   2  -9   19.30    5.50
  -6  -2   9  126.29   12.40
  -6  -2   9   88.29    9.70
   6  -2  -9  100.19   10.10
   6   2  -9  122.09   11.10
   6   2  -9  127.79   12.40
  -6   2   9  102.49   10.10
   6   2  -9  121.09    8.70
  -5  -2   9   50.49    5.90
   5   2  -9   41.10    6.70
   5   2  -9   48.70    4.70
   5   2  -9   40.40    5.50
   4  -2  -9   16.30    3.30
  -4  -2   9   13.70    4.70
   4  -2  -9   11.20    3.60
  -4  -2   9   10.80    3.50
   4  -2  -9   11.60    1.80
   4   2  -9    9.80    4.10
  -4   2   9    9.90    3.20
   4   2  -9   14.00    2.40
   4   2  -9   14.90    4.20
  -3  -2   9   10.50    3.30
   3  -2  -9   15.40    4.00
   3  -2  -9    9.80    3.00
  -3  -2   9   17.10    4.90
   3  -2  -9   14.90    2.00
   3   2  -9   15.70    4.10
   3   2  -9   16.10    4.70
  -3   2   9   10.00    3.20
   3   2  -9   17.80    2.50
  -2  -2   9   32.50    3.00
   2  -2  -9   50.49    5.10
  -2  -2   9   35.00    3.40
  -2  -2   9   38.70    4.90
   2  -2  -9   29.40    4.40
   2  -2  -9   38.10    3.70
  -2   2   9   45.00    5.00
   2   2  -9   22.30    4.00
   2   2  -9   42.00    5.50
   2   2  -9   49.90    4.40
  -1  -2   9   45.00    3.90
  -1  -2   9   39.00    4.90
   1  -2  -9   33.30    4.70
   1  -2  -9   43.60    4.20
   1  -2  -9   43.00    5.10
   1   2  -9   35.10    5.40
  -1   2   9   39.20    3.60
   1   2  -9   40.30    4.30
  -1   2   9   37.60    4.60
  -1   2   9   40.10    3.50
   0  -2  -9  153.08   13.00
   0  -2   9  163.28   11.90
   0  -2   9  162.48   12.70
   0  -2  -9  185.78   13.20
   0  -2  -9  181.88   12.20
   0   2  -9  187.68   14.40
   0   2   9  146.09   11.70
   0   2   9  159.98   12.70
   0   2  -9  180.88   12.30
  -1  -2  -9   28.60    4.20
  -1  -2  -9   30.90    4.10
   1  -2   9   24.90    3.70
  -1  -2  -9   28.20    3.70
   1  -2   9   22.80    3.40
   1   2   9   21.90    3.20
  -1   2  -9   36.60    4.00
  -1   2  -9   26.90    4.80
  -2  -2  -9   74.49    7.60
   2  -2   9   75.29    6.90
  -2  -2  -9   77.39    7.10
  -2  -2  -9   95.19    7.50
  -2  -2  -9   68.49    7.70
   2  -2   9   72.79    6.90
  -2   2  -9   81.19    7.20
  -2   2  -9   86.49    7.20
  -2   2  -9   69.59    8.30
   2   2   9   76.09    6.90
  -2   2  -9   84.99    7.50
   3  -2   9    6.80    2.40
  -3  -2  -9   15.40    3.60
  -3  -2  -9    9.70    3.00
  -3  -2  -9   12.30    3.70
   3  -2   9   11.10    2.30
  -3  -2  -9    7.90    2.40
  -3   2  -9    8.40    3.90
  -3   2  -9   10.20    3.20
   3   2   9    8.40    2.50
  -3   2  -9   11.60    2.80
   4  -2   9    9.90    3.90
  -4  -2  -9    7.30    3.00
  -4  -2  -9   13.10    3.70
  -4   2  -9   13.50    2.80
  -4   2  -9   10.10    3.20
   4   2   9    4.80    2.60
  -4   2  -9    5.00    2.60
  -5  -2  -9  127.19   11.40
   5  -2   9  103.09    9.90
  -5  -2  -9  110.29    9.50
  -5   2  -9   89.89   10.30
   5   2   9   74.39   10.60
  -5   2  -9  110.09    9.50
  -5   2  -9   97.49    9.40
  -6  -2  -9   49.99    6.30
  -6   2  -9   54.49    6.70
  -6   2  -9   55.89    8.00
  -7  -2  -9   37.40    4.80
   7  -2   9    7.70    3.70
  -7  -2  -9   25.90    5.10
  -7   2  -9   20.10    6.30
  -7   2  -9   15.30    4.70
  -7   2  -9   27.00    4.30
  -8  -2  -9   31.10    6.10
  -8  -2  -9   34.30    4.80
   8  -2   9   13.40    6.10
  -8   2  -9   41.90    4.80
  -8   2  -9   19.20    6.10
  -8   2  -9   17.10    6.60
  -9  -2  -9    8.60    5.50
  -9  -2  -9    3.50    2.40
  -9   2  -9    9.40    4.20
  -9   2  -9   11.20    5.90
  -8  -3   9    2.80    4.60
   8   3  -9    0.30    1.70
   8   3  -9   -1.50    3.80
   8   3  -9    3.80    2.90
  -7  -3   9   -1.10    2.60
   7  -3  -9    7.10    1.80
  -7  -3   9    5.80    4.30
   7   3  -9    1.60    3.60
   7   3  -9    9.50    2.50
   7   3  -9    3.90    3.50
  -6  -3   9   10.30    4.40
  -6  -3   9   21.60    4.50
   6  -3  -9   28.90    3.10
   6  -3  -9   26.80    4.60
   6   3  -9   32.80    5.30
   6   3  -9   15.50    5.00
   6   3  -9   25.30    3.60
  -5  -3   9   47.50    7.20
   5  -3  -9   45.30    6.00
  -5  -3   9   42.70    6.00
   5  -3  -9   47.70    4.40
   5   3  -9   55.49    6.80
   5   3  -9   50.99    5.20
   5   3  -9   47.80    7.20
   4  -3  -9   98.99    9.30
   4  -3  -9   97.09    7.20
  -4  -3   9   82.89    9.80
  -4  -3   9   81.59    8.80
   4   3  -9   92.09   10.30
   4   3  -9   91.79    9.10
   4   3  -9   98.89    8.00
  -3  -3   9  162.48    9.90
  -3  -3   9  142.09    9.70
  -3  -3   9  148.99   12.50
   3  -3  -9  151.68   12.60
  -3  -3   9  138.79   13.20
   3  -3  -9  154.28   10.80
   3   3  -9  156.18   11.40
   3   3  -9  128.79   13.10
   3   3  -9  150.98   12.40
   2  -3  -9  104.89    9.30
  -2  -3   9   96.09    7.20
   2  -3  -9  102.39    7.80
  -2  -3   9   93.59    8.90
   2   3  -9   98.09    8.20
   2   3  -9  100.09    8.80
   2   3  -9   81.99    9.40
   1  -3  -9  277.67   18.90
   1  -3  -9  267.17   18.10
   1  -3  -9  274.07   19.40
  -1  -3   9  260.97   19.20
  -1  -3   9  260.37   17.70
   1   3  -9  255.17   18.90
   1   3  -9  237.48   19.90
  -1   3   9  258.37   17.60
   1   3  -9  280.47   18.50
   0  -3   9  103.99    8.50
   0  -3  -9  110.99    8.90
   0  -3  -9  120.59    9.80
   0  -3   9  101.39    9.40
   0  -3  -9   99.29    9.10
   0   3  -9  105.29    9.00
   0   3  -9  116.99   10.60
   0   3  -9  116.19    9.00
   0   3   9  100.29    8.50
   1  -3   9  216.08   16.40
  -1  -3  -9  241.08   17.50
  -1  -3  -9  261.17   17.60
  -1  -3  -9  239.68   16.80
   1  -3   9  206.98   16.80
  -1   3  -9  244.88   18.80
  -1   3  -9  220.48   16.70
   1   3   9  246.18   16.70
  -1   3  -9  238.98   16.80
  -2  -3  -9  106.49    8.20
   2  -3   9   84.99    7.90
   2  -3   9   82.99    7.70
  -2  -3  -9   89.99    8.70
  -2  -3  -9  104.39    8.50
  -2   3  -9   75.69    7.50
  -2   3  -9   85.29    9.30
  -2   3  -9   93.59    7.90
  -2   3  -9   75.49    7.80
   2   3   9   79.39    7.60
   3  -3   9  103.69    9.10
  -3  -3  -9  119.39    9.70
  -3  -3  -9  112.89    9.60
   3  -3   9  106.79    9.60
  -3  -3  -9  110.79    9.70
  -3  -3  -9  124.79   10.70
   3   3   9   99.09    9.50
  -3   3  -9  109.69    9.80
  -3   3  -9  117.69   11.30
  -3   3  -9  110.69    9.50
  -4  -3  -9   56.39    7.30
  -4  -3  -9   60.99    6.70
  -4   3  -9   63.39    7.70
  -4   3  -9   55.09    6.40
   4   3   9   60.19    6.60
  -4   3  -9   59.69    6.50
  -5  -3  -9   55.99    6.40
  -5  -3  -9   38.60    6.30
  -5   3  -9   40.20    5.60
  -5   3  -9   40.40    6.40
  -5   3  -9   50.89    6.10
  -6  -3  -9   53.59    7.40
  -6  -3  -9   46.70    6.10
  -6   3  -9   47.50    6.60
  -6   3  -9   43.50    5.80
  -6   3  -9   39.40    6.90
  -7  -3  -9    8.70    4.40
  -7  -3  -9    9.40    3.10
  -7   3  -9    4.30    3.50
  -7   3  -9    9.00    3.20
  -7   3  -9    6.50    4.10
  -8  -3  -9    7.40    2.70
  -8  -3  -9    4.90    3.60
  -8   3  -9   12.60    3.50
  -8   3  -9    5.00    3.00
  -8   3  -9   10.60    5.20
   8  -4  -9    4.10    1.90
  -8  -4   9    4.10    5.60
   8   4  -9    4.00    3.70
   8   4  -9    1.20    4.30
   8   4  -9    3.70    2.00
  -7  -4   9    7.70    5.50
  -7  -4   9   10.30    3.90
   7  -4  -9   19.70    2.90
   7   4  -9   17.30    6.00
   7   4  -9   10.90    4.90
   7   4  -9    7.20    2.50
  -6  -4   9    6.80    3.30
   6  -4  -9   10.40    4.00
   6  -4  -9    3.60    1.60
  -6  -4   9    6.90    3.60
   6   4  -9    7.50    3.10
   6   4  -9   14.90    5.60
   6   4  -9    4.80    3.90
  -5  -4   9   -2.20    2.30
  -5  -4   9   -1.50    2.40
   5  -4  -9    0.60    1.80
   5  -4  -9    1.00    2.60
   5   4  -9    2.30    2.30
   5   4  -9   -0.70    3.20
   5   4  -9   -0.50    2.70
   4  -4  -9  145.59   10.60
  -4  -4   9  140.39   12.40
  -4  -4   9  102.89   12.40
   4  -4  -9  147.09   12.80
   4   4  -9  120.69   13.20
   4   4  -9  138.19   11.30
   4   4  -9  173.58   13.70
  -3  -4   9   18.60    4.60
  -3  -4   9   17.60    2.50
  -3  -4   9   29.70    5.00
   3  -4  -9   22.50    3.30
   3  -4  -9   25.20    4.60
   3   4  -9   19.60    4.20
   3   4  -9   19.10    5.60
   3   4  -9   15.50    3.80
   2  -4  -9   11.10    3.10
  -2  -4   9    9.70    2.40
  -2  -4   9   12.90    4.00
   2  -4  -9    9.40    3.70
  -2   4   9   10.10    1.50
   2   4  -9   14.60    4.30
   2   4  -9    8.80    2.80
   2   4  -9    8.80    3.70
   1  -4  -9  119.49    9.60
  -1  -4   9  124.89   10.80
  -1  -4   9  124.49    9.40
   1  -4  -9  110.69   10.50
   1   4  -9  111.49   10.60
   1   4  -9  106.09   11.10
  -1   4   9  121.49    9.10
   1   4  -9  114.09    9.80
   0  -4   9  294.57   21.10
   0  -4  -9  289.77   20.10
   0  -4  -9  260.37   20.80
   0  -4   9  298.77   19.90
   0   4   9  289.17   19.70
   0   4  -9  283.67   21.80
   0   4  -9  282.97   21.00
   0   4  -9  280.07   20.10
  -1  -4  -9   84.99    7.80
   1  -4   9   87.89    7.80
  -1  -4  -9   86.39    8.10
  -1  -4  -9   79.09    8.20
   1  -4   9   84.39    8.20
  -1   4  -9   87.49    8.40
  -1   4  -9   90.99    7.80
   1   4   9   79.39    7.60
  -1   4  -9   63.19    8.40
  -2  -4  -9   20.40    5.30
  -2  -4  -9   24.20    5.40
   2  -4   9   19.20    4.70
  -2  -4  -9   23.80    4.20
   2  -4   9   21.70    3.80
  -2   4  -9   18.90    5.00
  -2   4  -9   23.40    5.90
   2   4   9   27.50    3.90
  -2   4  -9   21.80    3.90
   3  -4   9   27.40    4.30
   3  -4   9   30.20    4.70
  -3  -4  -9   33.10    5.20
  -3  -4  -9   31.70    4.70
  -3   4  -9   22.10    4.10
  -3   4  -9   21.60    4.70
  -3   4  -9   34.30    5.10
   3   4   9   32.20    4.70
  -4  -4  -9   67.29    8.40
  -4  -4  -9   88.39    8.40
  -4   4  -9   70.89    7.80
   4   4   9   74.29    7.90
  -4   4  -9   80.59    9.00
  -4   4  -9   95.09    8.90
  -5  -4  -9    3.70    2.90
  -5  -4  -9   -1.00    2.40
  -5   4  -9   -2.70    2.60
  -5   4  -9    1.20    2.60
  -5   4  -9    0.40    3.20
  -6  -4  -9    5.40    3.10
  -6  -4  -9    3.80    3.10
  -6   4  -9    3.70    2.20
  -6   4  -9    4.60    4.10
  -6   4  -9    7.00    3.70
  -7  -4  -9    7.90    3.80
  -7  -4  -9    6.30    3.00
  -7   4  -9    7.70    2.80
  -7   4  -9    8.40    4.00
  -8  -4  -9   10.10    3.10
  -8  -4  -9   17.60    4.70
  -8   4  -9    8.40    5.00
  -8   4  -9   14.80    3.50
   7  -5  -9    4.30    2.30
  -7  -5   9   -2.50    2.20
  -7  -5   9    2.70    3.50
   7   5  -9    8.90    4.50
   7   5  -9    0.10    3.40
   7   5  -9    2.80    4.50
   6  -5  -9    7.00    2.60
   6  -5  -9    2.40    3.00
  -6  -5   9    5.80    3.60
  -6  -5   9    9.00    4.40
   6   5  -9   11.00    4.20
   6   5  -9   13.80    5.90
   6   5  -9    9.10    4.40
  -5  -5   9   11.10    4.20
   5  -5  -9   31.60    6.10
   5  -5  -9   25.60    3.70
  -5  -5   9   19.80    5.70
   5   5  -9   18.60    6.10
   5   5  -9   29.60    5.70
   5   5  -9   23.50    4.40
   4  -5  -9  118.39    9.40
  -4  -5   9   93.29   10.30
  -4  -5   9   90.49   11.10
   4  -5  -9  122.49   11.40
  -4  -5   9   90.89    7.40
   4   5  -9  126.39   11.90
   4   5  -9  108.69    9.80
   4   5  -9   97.19   11.50
  -3  -5   9   19.00    5.30
   3  -5  -9   15.70    4.80
  -3  -5   9   16.20    2.90
   3  -5  -9   17.10    4.50
   3   5  -9   25.60    5.10
   3   5  -9   11.80    4.80
   3   5  -9   17.90    4.70
   2  -5  -9   42.80    5.90
  -2  -5   9   43.10    4.50
   2  -5  -9   34.70    4.90
  -2  -5   9   35.10    5.50
   2   5  -9   34.30    5.80
  -2   5   9   30.70    3.50
   2   5  -9   31.50    4.80
   2   5  -9   47.90    6.60
   1  -5  -9    7.90    3.00
  -1  -5   9    4.00    2.80
   1  -5  -9    4.80    3.20
  -1  -5   9    9.20    3.00
   1   5  -9    5.80    3.60
  -1   5   9    5.00    2.20
   1   5  -9    5.80    3.40
   1   5  -9    7.10    3.20
   0  -5  -9   61.09    6.80
   0  -5   9   71.89    6.90
   0  -5   9   70.29    7.80
   0  -5  -9   60.69    7.60
   0   5  -9   62.59    7.60
   0   5  -9   59.69    6.70
   0   5  -9   59.89    7.60
   0   5   9   62.49    6.40
   1  -5   9   15.10    4.00
   1  -5   9   13.60    4.60
  -1  -5  -9   15.40    5.00
  -1  -5  -9   12.60    4.10
   1   5   9   10.60    3.30
  -1   5  -9    8.10    4.40
  -1   5  -9    9.40    4.00
   2  -5   9   61.09    6.90
  -2  -5  -9   48.70    6.50
   2  -5   9   59.69    6.50
  -2  -5  -9   46.30    6.30
  -2   5  -9   54.89    7.50
   2   5   9   56.49    6.50
  -2   5  -9   45.60    6.50
  -3  -5  -9    5.90    3.80
  -3  -5  -9   13.40    4.20
   3   5   9   14.00    4.40
  -3   5  -9   10.80    4.50
  -3   5  -9   12.70    4.10
  -4  -5  -9   99.49   10.40
  -4  -5  -9   94.89   11.10
  -4   5  -9  101.69   10.30
   4   5   9   96.89    9.70
  -4   5  -9  107.19   10.70
  -4   5  -9   96.09    9.70
  -5  -5  -9   40.00    5.90
  -5  -5  -9   36.10    6.00
  -5   5  -9   35.90    5.80
  -5   5  -9   30.20    5.40
  -6  -5  -9   22.40    4.70
  -6  -5  -9   12.40    3.60
  -6   5  -9   23.80    4.50
  -6   5  -9   29.30    5.30
  -7  -5  -9   -0.70    2.50
  -7  -5  -9   -2.20    2.50
  -7   5  -9   -3.80    2.90
  -7   5  -9    2.10    1.90
  -8  -5  -9   -0.40    4.10
  -7  -6   9    1.70    3.20
  -7  -6   9   -0.30    3.60
   7   6  -9   -2.60    3.50
   7   6  -9    2.30    5.20
   7   6  -9    0.00    3.60
  -6  -6   9    6.20    3.50
   6  -6  -9   19.30    3.70
  -6  -6   9    5.80    3.60
   6  -6  -9   13.00    3.90
   6   6  -9    7.90    3.80
   6   6  -9    2.80    4.50
   6   6  -9    8.50    4.20
  -5  -6   9    6.90    1.40
   5  -6  -9    9.60    4.20
  -5  -6   9   12.70    5.10
  -5  -6   9    9.50    4.20
   5  -6  -9    9.80    3.80
   5   6  -9    6.60    4.10
   5   6  -9   21.40    6.50
   5   6  -9    6.00    3.00
  -4  -6   9   34.30    4.00
  -4  -6   9   35.50    6.50
   4  -6  -9   30.20    5.20
  -4  -6   9   41.20    6.40
   4  -6  -9   37.80    6.20
   4   6  -9   37.40    5.60
   4   6  -9   42.60    6.90
   4   6  -9   34.40    6.50
   3  -6  -9   12.60    4.90
  -3  -6   9    9.10    4.20
   3  -6  -9   11.50    4.30
  -3  -6   9    8.00    3.00
   3   6  -9   21.30    6.40
   3   6  -9    8.90    4.40
   3   6  -9   12.10    3.90
  -2  -6   9   18.40    5.60
   2  -6  -9   26.20    4.90
  -2  -6   9   29.70    4.30
   2  -6  -9   30.10    5.80
   2   6  -9   27.00    5.50
   2   6  -9   38.50    6.20
  -2   6   9   25.70    3.50
   2   6  -9   23.60    5.60
   1  -6  -9   23.30    5.60
  -1  -6   9   26.30    5.20
   1  -6  -9   21.90    6.00
  -1  -6   9   27.10    5.40
   1   6  -9   13.90    3.80
  -1   6   9   15.10    3.70
   1   6  -9   25.60    5.30
   1   6  -9   25.00    5.10
   0  -6   9  137.09   13.20
   0  -6  -9  131.89   12.20
   0  -6  -9  145.29   13.70
   0  -6   9  161.58   12.60
   0   6  -9  131.79   13.10
   0   6  -9  180.68   14.80
   0   6   9  129.49   11.60
   1  -6   9   16.60    5.00
  -1  -6  -9   25.20    6.00
   1  -6   9   23.50    4.30
  -1  -6  -9   16.70    5.40
  -1   6  -9   16.80    5.40
   1   6   9   21.30    4.10
  -1   6  -9   19.90    5.70
   2  -6   9   36.50    5.60
  -2  -6  -9   25.50    5.30
   2  -6   9   44.50    6.00
  -2   6  -9   31.20    5.80
   2   6   9   29.40    4.90
  -2   6  -9   33.10    5.80
  -3  -6  -9   27.30    5.40
  -3   6  -9   13.50    3.90
   3   6   9    9.00    3.80
  -3   6  -9   17.50    5.30
  -4  -6  -9   33.30    6.40
  -4   6  -9   32.50    5.80
  -4   6  -9   38.20    6.20
  -5   6  -9    5.00    4.00
  -5   6  -9    3.30    2.70
  -6  -6  -9    9.20    3.90
  -6  -6  -9    3.90    4.20
  -6   6  -9    3.70    2.50
  -6   6  -9    5.70    4.10
  -7  -6  -9   -2.90    2.30
  -7  -6  -9   -2.20    2.80
  -7   6  -9   -4.10    3.90
  -6  -7   9   -1.00    2.90
   6  -7  -9    0.10    5.00
  -6  -7   9   -3.20    3.90
   6   7  -9    1.40    4.40
   6   7  -9    0.30    3.50
   6   7  -9    5.70    4.80
   5  -7  -9    9.90    3.80
   5  -7  -9   13.00    5.50
  -5  -7   9   10.00    2.80
  -5  -7   9    4.70    3.20
  -5  -7   9    8.80    5.40
   5   7  -9    6.00    4.10
   5   7  -9   13.70    5.20
   5   7  -9    9.50    4.40
  -4  -7   9   16.00    6.00
  -4  -7   9   14.50    4.00
   4  -7  -9    6.70    4.40
   4  -7  -9   16.00    4.90
   4   7  -9   14.70    5.30
   4   7  -9    8.60    4.70
   4   7  -9   21.80    6.90
   3  -7  -9    2.80    2.50
   3  -7  -9    3.10    3.60
  -3  -7   9    6.80    4.80
  -3  -7   9    5.10    2.60
   3   7  -9    6.90    4.00
   3   7  -9    3.70    3.80
   3   7  -9    8.00    3.80
   2  -7  -9    7.90    3.80
   2  -7  -9    8.50    3.80
  -2  -7   9    9.00    4.20
  -2  -7   9    6.50    3.40
   2   7  -9    3.60    2.70
   2   7  -9    8.50    4.90
  -2   7   9   14.70    3.20
   2   7  -9    9.40    4.90
   1  -7  -9   85.99   11.20
   1  -7  -9   87.99    9.90
  -1  -7   9  118.59   10.30
  -1  -7   9  119.99   11.80
  -1   7   9   95.99    9.10
   1   7  -9  105.99   11.20
   1   7  -9   98.09   11.70
   0  -7  -9   34.40    5.90
   0  -7  -9   25.60    7.40
   0  -7   9   29.60    5.60
   0  -7   9   30.40    5.30
   0   7   9   31.20    4.40
   0   7  -9   26.70    5.80
   1  -7   9   88.19    9.80
   1  -7   9   93.89    9.30
  -1  -7  -9   47.80    8.30
  -1   7  -9   80.49    9.90
   1   7   9   69.99    7.80
   2  -7   9    7.10    4.20
  -2  -7  -9    1.20    2.90
   2   7   9    0.50    2.20
  -2   7  -9    6.10    3.80
  -3  -7  -9    2.40    2.80
   3   7   9    3.10    2.60
  -3   7  -9    4.00    3.60
  -4  -7  -9    8.20    4.20
  -4   7  -9    9.30    3.50
  -4   7  -9   13.40    4.70
  -5   7  -9   13.20    4.30
  -5   7  -9   10.70    4.10
  -6  -7  -9    1.30    3.40
  -6   7  -9    5.70    4.40
   5   8  -9    5.20    5.10
   4  -8  -9   20.40    7.00
  -4  -8   9   16.20    5.50
  -4  -8   9   14.60    6.80
   4  -8  -9    4.50    3.60
   4   8  -9   11.60    5.80
   4   8  -9    9.20    6.40
   4   8  -9    5.70    3.70
   3  -8  -9   21.20    6.40
   3  -8  -9   17.60    6.80
  -3  -8   9   16.30    6.60
  -3  -8   9   19.20    3.60
  -3   8   9   11.60    2.30
   3   8  -9   11.50    4.70
  -2  -8   9   34.90    6.10
   2  -8  -9   28.70    6.00
   2  -8  -9   44.40    7.30
  -2  -8   9   32.20    5.10
  -2   8   9   34.30    4.90
   2   8  -9   38.70    6.70
   1  -8  -9   16.70    4.90
  -1  -8   9   16.00    5.70
   1  -8  -9    4.40    3.30
  -1  -8   9   15.10    5.00
   1   8  -9   24.70    7.40
  -1   8   9   11.00    3.90
   0  -8   9   69.19    8.00
   0  -8  -9   52.89    9.70
   0  -8   9   52.09    8.10
   0   8   9   42.20    6.00
   0   8  -9   64.19    8.60
   1  -8   9   13.90    4.90
   1  -8   9    4.70    3.40
  -1  -8  -9    5.10    4.60
  -1   8  -9   20.10    6.50
   1   8   9   12.70    3.80
  -2  -8  -9   28.50    8.20
   2  -8   9   44.60    6.70
  -2   8  -9   37.00    6.30
   2   8   9   35.80    5.50
  -3  -8  -9   10.30    5.20
   3   8   9    4.20    2.90
  -3   8  -9   14.40    5.00
  -4  -8  -9   11.50    7.00
  -4   8  -9   18.80    5.20
  -4   8  -9   12.40    5.10
   2  -9  -9   -2.50    4.20
   2   9  -9   13.20    5.80
  -1  -9   9   39.20    6.60
   1   9  -9   42.10    7.80
   0  -9   9    5.20    4.20
   0  -9   9    8.60    3.90
   0   9  -9   12.90    5.30
   1  -9   9   38.50    7.00
  -1   9  -9   28.20    8.30
   2  -9   9    6.90    5.50
  -2   9  -9   10.90    5.80
   8   0 -10   12.90    4.10
  -8   0  10   18.70    6.10
  -7   0  10   34.80    5.40
  -7   0  10   43.60    6.90
   7   0 -10   57.99    7.90
   6   0 -10   35.00    5.90
  -6   0  10   40.70    5.50
  -6   0  10   37.70    6.10
  -5   0  10   35.00    5.00
  -5   0  10   38.30    5.80
   5   0 -10   49.99    6.60
   5   0 -10   38.90    3.30
   4   0 -10  108.59    7.60
  -4   0  10  101.09    9.40
   4   0 -10  108.49   10.40
  -3   0  10   17.30    3.50
   3   0 -10   19.50    5.00
   3   0 -10   21.20    2.50
  -2   0  10   26.30    4.00
   2   0 -10   21.90    2.70
   2   0 -10   19.50    3.90
  -1   0  10   45.40    3.70
  -1   0  10   40.00    3.80
   1   0 -10   30.70    5.00
  -1   0  10   33.50    4.70
   1   0 -10   45.10    4.30
   0   0 -10   15.40    3.40
   0   0  10    6.40    2.60
   0   0 -10    7.80    3.50
   0   0  10    9.50    2.40
   1   0  10   21.20    3.30
  -1   0 -10   31.70    3.80
   1   0  10   23.30    3.10
  -1   0 -10   24.20    4.50
  -2   0 -10   22.20    3.30
   2   0  10   10.10    2.50
  -2   0 -10   15.80    4.60
   2   0  10   13.00    2.60
  -3   0 -10   17.30    3.20
   3   0  10   12.30    2.90
  -3   0 -10   20.40    4.10
  -3   0 -10   18.60    3.40
   3   0  10   12.40    2.40
  -3   0 -10   17.40    2.90
   4   0  10   76.39    7.60
  -4   0 -10   81.99    7.70
  -4   0 -10   84.09    9.10
  -5   0 -10   36.70    6.50
  -5   0 -10   48.70    5.80
  -6   0 -10   51.09    7.80
  -6   0 -10   53.79    6.30
  -7   0 -10    4.90    3.00
  -7   0 -10    6.70    3.90
  -8   0 -10   27.10    4.40
  -8   0 -10   18.70    6.00
  -9   0 -10    1.40    4.70
  -9   0 -10    3.30    3.60
  -9  -1  10   17.20    7.10
   9   1 -10   14.90    5.60
  -8  -1  10   10.00    5.30
   8   1 -10    4.60    1.50
   8   1 -10    5.60    3.90
   7  -1 -10   19.80    4.00
  -7  -1  10   19.50    6.10
  -7  -1  10   12.10    3.90
  -7   1  10   25.00    4.70
   7   1 -10   19.70    2.70
   7   1 -10   25.90    5.30
   6  -1 -10    3.60    2.30
  -6  -1  10   -0.30    2.10
   6  -1 -10    8.10    3.60
  -6  -1  10    8.50    3.10
   6   1 -10   15.30    2.00
  -6   1  10    3.60    2.10
  -6   1  10   10.30    3.20
   6   1 -10    6.70    3.10
   5  -1 -10    4.40    2.50
   5  -1 -10    3.50    1.10
   5  -1 -10    5.90    2.60
  -5  -1  10    3.20    2.60
  -5  -1  10    2.90    2.60
   5   1 -10    4.00    1.60
  -5   1  10    5.40    2.60
   5   1 -10    1.30    2.40
   4  -1 -10   31.10    5.30
  -4  -1  10   36.00    5.10
  -4  -1  10   45.00    6.30
   4  -1 -10   42.00    3.60
   4  -1 -10   42.30    5.30
  -4   1  10   44.20    5.40
   4   1 -10   48.00    6.50
   4   1 -10   47.50    4.10
   3  -1 -10   12.70    4.10
   3  -1 -10   14.80    2.10
  -3  -1  10   14.40    4.00
   3   1 -10   16.70    2.40
   3   1 -10   12.80    4.30
  -3   1  10    9.60    3.30
  -2  -1  10  280.27   19.50
   2  -1 -10  253.07   17.50
   2  -1 -10  251.77   19.60
   2   1 -10  267.17   17.80
  -2   1  10  262.27   19.00
   2   1 -10  295.67   20.70
   1  -1 -10  107.59    7.80
   1  -1 -10  110.49    9.00
  -1  -1  10   87.19    8.40
  -1  -1  10   93.99    7.10
   1  -1 -10  102.49    9.40
  -1   1  10   90.39    8.40
   1   1 -10  105.59    7.90
  -1   1  10   94.39    7.00
   1   1 -10   84.09    9.10
  -1   1  10   93.49    7.00
   0  -1 -10  253.27   16.50
   0  -1  10  223.68   16.00
   0  -1  10  236.48   17.30
   0  -1 -10  239.88   18.40
   0  -1 -10  266.47   17.50
   0   1  10  230.28   16.10
   0   1 -10  265.77   16.70
   0   1  10  222.98   17.00
   0   1 -10  205.78   18.20
   1  -1  10   93.89    7.70
  -1  -1 -10   92.99    9.40
  -1  -1 -10  109.19    8.20
   1  -1  10   85.29    8.10
  -1  -1 -10  112.79    8.60
   1   1  10   85.79    7.50
  -1   1 -10  106.99    8.10
  -1   1 -10   90.69    9.70
   1   1  10   85.09    8.00
   2  -1  10  197.88   14.80
  -2  -1 -10  192.18   16.30
   2  -1  10  195.38   14.70
  -2  -1 -10  215.28   15.00
  -2  -1 -10  226.78   15.30
  -2   1 -10  192.98   16.70
   2   1  10  184.58   14.70
   2   1  10  212.18   14.80
  -2   1 -10  226.28   15.10
  -3  -1 -10    8.20    2.70
  -3  -1 -10    6.90    2.20
   3  -1  10    5.40    1.90
  -3  -1 -10    9.60    3.80
  -3  -1 -10    8.10    3.00
   3  -1  10    5.50    2.30
   3   1  10    9.00    2.90
   3   1  10    6.80    2.10
  -3   1 -10    9.10    2.70
  -3   1 -10    6.50    3.10
  -3   1 -10    7.80    3.00
   4  -1  10   59.89    6.70
  -4  -1 -10   73.69    7.00
  -4  -1 -10   68.29    8.10
  -4   1 -10   73.09    8.50
  -4   1 -10   56.69    6.80
   4   1  10   66.99    6.80
  -5  -1 -10   11.30    4.60
  -5  -1 -10   21.30    4.00
  -5   1 -10   18.60    4.70
  -5   1 -10   15.90    5.60
  -6  -1 -10   35.50    6.20
  -6  -1 -10   41.20    5.70
  -6   1 -10   40.40    5.60
  -6   1 -10   37.30    6.80
  -7  -1 -10   16.80    5.90
  -7  -1 -10   23.60    4.20
  -7   1 -10   16.40    4.00
  -7   1 -10   11.40    4.20
  -8  -1 -10    6.40    3.10
  -8  -1 -10    0.30    4.20
  -8   1 -10   -0.80    2.60
  -8   1 -10    0.00    3.90
  -9   1 -10    4.20    4.80
  -9  -2  10    0.80    4.50
   9   2 -10    0.50    3.40
   9   2 -10    2.60    1.80
  -8  -2  10   13.20    6.20
   8   2 -10   19.00    2.90
   8   2 -10   10.40    4.70
  -7  -2  10    6.60    4.60
   7  -2 -10    1.60    3.10
  -7  -2  10    3.80    2.90
   7   2 -10    5.40    4.20
  -7   2  10    3.50    2.90
   7   2 -10    7.00    2.50
   6  -2 -10    2.00    2.20
  -6  -2  10    7.30    4.50
  -6  -2  10    5.40    3.00
   6   2 -10    3.00    3.30
  -6   2  10    4.30    3.00
   6   2 -10    4.50    1.80
   5  -2 -10   82.59    5.90
  -5  -2  10   80.09    8.30
  -5  -2  10   73.89    9.30
   5  -2 -10   77.59    8.40
  -5   2  10   70.99    7.90
   5   2 -10   95.49    7.10
   5   2 -10   71.29    9.30
   4  -2 -10   26.70    4.50
  -4  -2  10   34.40    5.70
   4  -2 -10   31.90    3.10
  -4  -2  10   38.80    5.10
   4  -2 -10   31.00    4.70
   4   2 -10   37.00    3.80
  -4   2  10   30.10    4.50
   4   2 -10   29.20    5.40
   3  -2 -10   29.70    4.30
   3  -2 -10   29.50    3.20
  -3  -2  10   39.00    5.10
   3  -2 -10   26.40    4.40
   3   2 -10   35.30    5.40
  -3   2  10   24.50    4.30
   3   2 -10   32.40    3.70
   2  -2 -10   -0.20    1.10
   2  -2 -10    1.80    1.20
   2  -2 -10    0.60    1.80
  -2  -2  10   -0.80    1.80
  -2  -2  10    1.50    1.00
  -2   2  10   -2.00    1.10
   2   2 -10   -1.50    1.70
   2   2 -10    1.20    1.70
  -1  -2  10   92.19    7.00
   1  -2 -10   98.69    9.00
  -1  -2  10   96.19    8.50
   1  -2 -10   87.19    7.30
   1  -2 -10   85.99    8.40
   1   2 -10   87.39    9.10
  -1   2  10   90.09    8.20
   1   2 -10   93.59    7.60
  -1   2  10   84.09    6.70
   0  -2 -10   41.60    5.40
   0  -2 -10   39.20    5.10
   0  -2 -10   50.69    4.80
   0  -2  10   42.10    4.30
   0  -2  10   43.30    5.20
   0   2 -10   48.00    4.90
   0   2  10   34.80    4.10
   0   2  10   35.70    4.90
   0   2 -10   41.80    6.00
   1  -2  10   66.19    6.20
   1  -2  10   70.19    6.80
  -1  -2 -10   79.49    7.20
  -1  -2 -10   74.29    6.50
  -1  -2 -10   65.59    7.20
   1   2  10   60.09    6.60
   1   2  10   69.29    6.30
  -1   2 -10   77.29    6.70
  -1   2 -10   62.29    8.10
  -2  -2 -10    4.20    3.20
   2  -2  10    2.10    2.10
   2  -2  10    6.20    2.90
  -2  -2 -10    2.20    2.40
  -2  -2 -10    4.40    2.30
  -2   2 -10    4.30    3.20
   2   2  10    2.70    1.80
  -2   2 -10    7.50    2.90
  -3  -2 -10   37.20    4.90
   3  -2  10   39.50    5.20
  -3  -2 -10   41.50    5.70
  -3  -2 -10   49.30    5.10
   3  -2  10   27.80    4.40
  -3   2 -10   33.30    5.80
  -3   2 -10   34.90    4.80
   3   2  10   33.60    4.50
  -4  -2 -10   31.20    5.60
   4  -2  10   28.30    4.60
  -4  -2 -10   32.90    4.90
  -4   2 -10   26.50    5.40
   4   2  10   29.40    4.50
  -4   2 -10   34.20    5.20
  -5  -2 -10   84.29    8.10
  -5  -2 -10   73.29    8.90
  -5   2 -10   71.99    8.90
  -5   2 -10   62.89    7.30
  -6  -2 -10   13.60    5.00
  -6  -2 -10   12.50    4.00
  -6   2 -10   14.50    6.00
  -6   2 -10   12.70    4.10
  -7  -2 -10    3.60    2.70
  -7  -2 -10    2.30    3.10
  -7   2 -10   -1.70    2.50
  -7   2 -10   -1.50    2.90
  -8  -2 -10   23.40    4.20
  -8  -2 -10   11.10    5.10
  -8   2 -10   20.00    6.30
  -8   2 -10   16.00    3.80
  -9   2 -10    4.80    4.70
  -8  -3  10    7.20    5.20
   8   3 -10   18.60    6.70
   8   3 -10    9.30    2.80
  -7  -3  10    4.70    4.40
  -7  -3  10    8.70    2.90
   7   3 -10   13.20    2.60
   7   3 -10    9.00    3.80
  -6  -3  10    8.50    5.50
   6  -3 -10   10.60    4.00
   6  -3 -10   14.20    2.50
  -6  -3  10   18.20    4.80
   6   3 -10   13.00    2.60
   6   3 -10    7.00    4.20
  -5  -3  10  120.99   13.50
   5  -3 -10  141.19   12.60
  -5  -3  10  114.09   11.70
   5  -3 -10  151.28   10.10
   5   3 -10  143.59   14.20
   5   3 -10  148.09   11.10
  -4  -3  10   50.59    6.90
   4  -3 -10   76.79    5.80
  -4  -3  10   67.09    8.50
   4  -3 -10   58.09    7.20
   4   3 -10   65.29    6.20
  -3  -3  10  118.59   11.00
   3  -3 -10  131.09    9.50
   3  -3 -10  111.99   11.00
   3   3 -10  119.79   12.00
   3   3 -10  133.39   10.00
  -2  -3  10   35.80    3.60
  -2  -3  10   33.90    4.90
   2  -3 -10   40.40    4.20
   2  -3 -10   34.00    5.10
   2   3 -10   39.70    5.90
   2   3 -10   42.90    4.70
  -1  -3  10  184.28   14.00
  -1  -3  10  178.28   12.10
   1  -3 -10  175.48   13.80
   1  -3 -10  168.98   12.50
   1  -3 -10  172.18   13.40
   1   3 -10  161.18   12.70
  -1   3  10  156.28   11.80
   1   3 -10  165.38   14.70
   0  -3 -10   80.69    8.00
   0  -3  10   87.19    7.20
   0  -3 -10   83.49    7.50
   0  -3  10   90.89    8.30
   0  -3 -10   82.09    8.20
   0   3 -10   72.29    8.70
   0   3 -10   91.29    7.70
   0   3  10   82.29    7.20
  -1  -3 -10  152.18   10.80
  -1  -3 -10  120.69   10.90
  -1  -3 -10  115.09   10.80
   1  -3  10  116.19   10.60
   1  -3  10  129.79   10.30
  -1   3 -10  132.79   10.50
  -1   3 -10  108.59   11.80
   1   3  10  143.59   10.40
   2  -3  10   58.89    6.50
  -2  -3 -10   67.59    6.80
  -2  -3 -10   67.79    7.00
   2  -3  10   76.19    6.90
  -2  -3 -10   61.69    7.40
  -2   3 -10   60.29    7.90
  -2   3 -10   65.09    6.60
   2   3  10   66.59    6.50
   3  -3  10   95.99    9.20
  -3  -3 -10  125.39   11.00
  -3  -3 -10  127.39    9.90
  -3   3 -10   85.89   10.40
   3   3  10  115.49    9.70
  -3   3 -10   83.29    9.10
  -4  -3 -10  105.59   11.40
  -4  -3 -10  132.89   11.80
  -4   3 -10  121.09   10.60
  -4   3 -10  102.29   11.60
   4   3  10  138.79   10.90
  -5  -3 -10  145.59   11.80
  -5  -3 -10  138.69   13.10
  -5   3 -10  114.09   12.60
  -5   3 -10  125.09   11.40
  -6  -3 -10    2.90    3.40
  -6  -3 -10    4.00    2.70
  -6   3 -10    4.10    2.90
  -6   3 -10   12.20    5.30
  -7  -3 -10   16.40    4.80
  -7  -3 -10   12.40    4.40
  -7   3 -10   19.50    6.20
  -7   3 -10   15.90    4.00
  -8  -3 -10    6.50    3.60
  -8  -3 -10    6.60    2.80
  -8   3 -10   12.60    3.30
  -8   3 -10   16.50    6.00
   8  -4 -10    1.00    1.60
  -8  -4  10    7.80    6.10
   8   4 -10   14.90    5.10
   8   4 -10    5.40    2.70
  -7  -4  10    1.90    4.30
  -7  -4  10    1.10    3.30
   7  -4 -10    4.00    2.00
   7   4 -10   -1.30    1.60
   7   4 -10    1.10    2.90
  -6  -4  10   11.40    4.60
   6  -4 -10   16.30    2.90
  -6  -4  10   12.70    4.40
   6  -4 -10    7.50    4.00
   6   4 -10    7.70    3.70
   6   4 -10    6.00    2.30
  -5  -4  10   25.60    5.40
  -5  -4  10   28.40    5.00
   5  -4 -10   31.50    5.70
   5  -4 -10   32.90    4.00
   5   4 -10   32.80    4.60
   5   4 -10   19.40    6.40
   4  -4 -10   30.00    5.30
  -4  -4  10   12.40    4.20
  -4  -4  10   30.30    5.00
   4  -4 -10   32.10    3.90
   4   4 -10   30.90    4.40
   3  -4 -10   45.30    4.80
   3  -4 -10   49.10    6.20
  -3  -4  10   37.50    3.60
  -3  -4  10   34.00    5.50
   3   4 -10   42.90    5.20
   3   4 -10   31.30    6.10
  -2  -4  10   18.00    4.60
   2  -4 -10   22.10    5.50
  -2  -4  10   13.60    2.70
   2  -4 -10   17.20    4.10
   2   4 -10   17.40    4.10
   2   4 -10   17.80    5.90
  -1  -4  10   39.00    4.50
   1  -4 -10   43.50    5.10
   1  -4 -10   48.40    6.20
  -1  -4  10   44.90    5.80
  -1   4  10   35.00    4.10
   1   4 -10   42.50    5.10
   1   4 -10   58.49    7.30
   0  -4  10    7.90    3.10
   0  -4 -10   13.50    4.10
   0  -4  10    5.20    2.60
   0  -4 -10    3.50    2.60
   0   4 -10   10.70    4.20
   0   4 -10    2.90    2.30
   0   4  10    9.80    2.90
  -1  -4 -10   50.29    6.30
   1  -4  10   68.79    6.70
  -1  -4 -10   62.49    7.00
   1  -4  10   72.79    7.40
  -1  -4 -10   59.09    7.00
   1   4  10   69.59    6.60
  -1   4 -10   65.79    6.70
  -1   4 -10   61.29    8.00
   2  -4  10    6.80    2.70
  -2  -4 -10    9.40    3.80
  -2  -4 -10    9.90    3.30
   2  -4  10    9.30    3.10
  -2  -4 -10   12.20    3.60
   2   4  10    8.00    2.60
  -2   4 -10    5.20    3.40
   3  -4  10   30.40    5.00
  -3  -4 -10   33.20    5.00
  -3  -4 -10   44.90    5.90
  -3   4 -10   28.70    5.00
   3   4  10   35.70    4.90
  -3   4 -10   33.60    5.90
  -4  -4 -10   51.09    7.40
  -4   4 -10   62.29    7.20
   4   4  10   67.29    7.10
  -4   4 -10   55.99    7.80
  -5  -4 -10   54.49    6.50
  -5  -4 -10   36.70    6.50
  -5   4 -10   43.90    6.10
  -5   4 -10   49.60    7.50
  -6  -4 -10    8.60    4.00
  -6  -4 -10    0.70    2.60
  -6   4 -10    0.50    1.80
  -6   4 -10    4.20    4.00
  -7  -4 -10   -5.90    2.20
  -7  -4 -10    0.60    2.20
  -7   4 -10   -5.70    3.60
  -7   4 -10    1.60    2.50
  -8  -4 -10    0.10    2.60
  -8  -4 -10    7.60    3.70
  -7  -5  10   17.70    5.80
  -7  -5  10   27.00    5.60
   7  -5 -10   18.70    3.40
   7   5 -10    7.90    4.00
   7   5 -10   11.40    5.90
  -6  -5  10    0.40    2.90
   6  -5 -10    4.90    3.50
   6  -5 -10    2.90    2.20
  -6  -5  10    2.20    2.50
   6   5 -10    0.80    3.30
   6   5 -10    0.50    2.80
  -5  -5  10    5.30    3.50
   5  -5 -10    2.70    2.10
   5  -5 -10    7.60    3.40
  -5  -5  10    4.30    3.40
   5   5 -10    4.00    2.70
   5   5 -10   -0.20    3.00
  -4  -5  10   83.59    6.70
   4  -5 -10  120.79   11.20
  -4  -5  10  101.19   10.40
   4  -5 -10  110.99    8.90
  -4  -5  10   98.89   11.20
   4   5 -10   81.19    8.80
   4   5 -10  108.59   11.80
   3  -5 -10   31.70    4.70
  -3  -5  10   26.80    3.60
   3  -5 -10   39.80    5.90
  -3  -5  10   30.40    5.90
   3   5 -10   34.10    5.00
   3   5 -10   26.70    5.60
   2  -5 -10  220.78   16.90
  -2  -5  10  216.18   16.60
  -2  -5  10  198.88   14.10
   2  -5 -10  199.08   14.90
   2   5 -10  184.68   14.90
   2   5 -10  156.18   16.10
  -2   5  10  182.58   12.80
   1  -5 -10   21.10    5.10
  -1  -5  10   20.20    5.60
   1  -5 -10   15.50    4.80
  -1  -5  10   17.30    3.30
   1   5 -10   15.90    4.10
  -1   5  10   17.90    3.70
   1   5 -10   19.70    5.80
   0  -5  10  205.68   14.80
   0  -5 -10  179.78   14.60
   0  -5  10  202.78   16.00
   0  -5 -10  173.58   15.70
   0   5  10  208.88   14.60
   0   5 -10  164.58   15.90
   0   5 -10  188.38   14.80
   1  -5  10   13.50    4.00
  -1  -5 -10   15.50    5.00
  -1  -5 -10   14.00    3.90
   1  -5  10   11.60    3.80
  -1   5 -10    7.90    3.80
   2  -5  10  114.19   10.30
   2  -5  10  118.99   10.70
  -2  -5 -10  113.09   10.50
  -2  -5 -10  101.59   10.70
   2   5  10  132.79   10.70
  -2   5 -10   92.69   11.10
  -3  -5 -10   44.20    6.50
  -3   5 -10   32.90    6.20
   3   5  10   39.00    5.80
  -4  -5 -10   69.39    8.40
  -4   5 -10   62.19    8.60
  -4   5 -10   84.39    8.60
   4   5  10   76.69    8.20
  -5  -5 -10   21.40    6.30
  -5   5 -10   21.40    5.10
  -6  -5 -10    0.60    3.10
  -6  -5 -10    0.50    2.50
  -6   5 -10   -0.20    2.70
  -7  -5 -10    2.20    3.10
  -7  -5 -10    4.60    3.60
  -7   5 -10    3.50    2.30
  -7  -6  10    7.60    4.60
  -6  -6  10    4.00    4.30
   6  -6 -10    2.10    2.20
   6  -6 -10   11.00    4.10
  -6  -6  10    9.30    4.30
   6   6 -10    7.00    5.10
   6   6 -10    4.40    3.60
   5  -6 -10    1.40    3.00
  -5  -6  10    4.20    3.80
   5  -6 -10    0.70    1.70
  -5  -6  10    3.90    2.80
   5   6 -10   -0.70    3.00
   5   6 -10    1.40    3.80
   4  -6 -10   13.20    4.90
  -4  -6  10   15.60    2.60
  -4  -6  10   14.80    5.60
   4  -6 -10   14.10    4.00
   4   6 -10   11.30    5.20
   4   6 -10   11.20    4.50
  -3  -6  10   21.60    6.40
   3  -6 -10   21.10    5.40
   3  -6 -10   15.60    5.40
  -3  -6  10   17.40    3.30
   3   6 -10   19.60    6.00
   3   6 -10   19.20    5.20
   2  -6 -10   31.70    5.40
   2  -6 -10   27.90    7.30
  -2  -6  10   32.80    5.30
  -2  -6  10   33.20    4.40
  -2   6  10   25.10    3.30
   2   6 -10   26.10    4.90
   2   6 -10   32.00    6.00
   1  -6 -10   60.29    7.00
  -1  -6  10   61.29    6.60
   1  -6 -10   58.39    8.10
  -1  -6  10   44.60    6.90
   1   6 -10   44.20    7.20
   1   6 -10   67.39    7.00
  -1   6  10   49.00    5.60
   0  -6 -10  119.49   12.50
   0  -6 -10  140.59   11.80
   0  -6  10  125.39   11.20
   0  -6  10  129.89   12.60
   0   6 -10  125.09   12.70
   0   6  10  127.99   10.90
   1  -6  10   89.39    8.70
  -1  -6 -10   73.69    8.50
   1  -6  10   75.39    9.00
  -1  -6 -10   74.59    9.30
   1   6  10   80.29    8.20
  -1   6 -10   92.09   10.10
   2  -6  10   26.60    5.10
   2  -6  10   19.70    5.00
  -2  -6 -10   14.30    5.20
  -2   6 -10   23.80    5.10
   2   6  10   29.20    4.60
  -3  -6 -10    8.40    3.80
   3   6  10    5.80    3.50
  -4   6 -10    4.90    3.70
   4   6  10    5.70    3.00
  -5   6 -10   -2.80    2.70
  -6  -6 -10    8.00    4.40
  -6   6 -10    6.80    3.10
  -7  -6 -10   -6.00    5.10
  -5  -7  10    3.70    5.10
  -5  -7  10    6.90    2.20
   5  -7 -10    5.20    4.20
   5  -7 -10   11.00    3.80
   5   7 -10    1.80    5.00
   5   7 -10   12.10    5.30
  -4  -7  10    6.50    5.10
   4  -7 -10    2.60    2.80
   4  -7 -10    3.50    4.60
  -4  -7  10    2.50    2.60
   4   7 -10    4.00    3.40
   4   7 -10    4.70    4.60
   3  -7 -10   18.50    5.60
   3  -7 -10   31.20    5.80
  -3  -7  10   26.00    4.70
  -3  -7  10   36.90    8.80
   3   7 -10   23.00    6.30
   3   7 -10   26.80    5.90
  -2  -7  10   29.20    7.10
   2  -7 -10   20.30    6.50
  -2  -7  10   26.90    4.50
   2  -7 -10   21.20    4.30
   2   7 -10   31.40    6.10
  -2   7  10   17.00    3.10
   2   7 -10   26.00    6.20
  -1  -7  10   38.50    6.80
  -1  -7  10   53.59    6.30
   1  -7 -10   41.90    8.00
   1  -7 -10   48.50    6.70
  -1   7  10   41.00    5.50
   1   7 -10   41.60    7.00
   0  -7  10    0.90    2.70
   0  -7 -10    5.00    4.90
   0  -7 -10    3.30    3.70
   0  -7  10    1.30    2.50
   0   7  10    3.80    1.90
  -1  -7 -10   17.40    6.00
   1  -7  10   13.90    5.10
   1  -7  10   18.40    4.60
   1   7  10   23.20    4.10
  -2  -7 -10   12.40    5.10
   2  -7  10   10.70    5.30
   2   7  10   10.50    3.50
  -3  -7 -10   11.40    4.90
   3   7  10   10.70    3.30
  -4   7 -10    8.60    3.50
  -5   7 -10    8.10    3.70
   4   8 -10   14.50    4.60
   4   8 -10   22.30    7.30
  -3  -8  10   17.80    6.90
  -3  -8  10   24.00    3.80
   3  -8 -10   16.40    5.90
   3  -8 -10   14.00    4.50
   2  -8 -10    5.90    3.30
  -2  -8  10   15.60    5.30
  -2  -8  10   20.00    4.80
   2  -8 -10    9.10    5.10
  -2   8  10   12.30    3.60
  -1  -8  10    4.60    4.40
  -1  -8  10   19.70    5.60
   1  -8 -10   11.90    4.80
   1  -8 -10   10.90    6.60
  -1   8  10   13.10    4.20
   0  -8 -10    1.10    4.20
   0  -8  10   -2.40    2.50
   0  -8  10   -5.30    2.60
   0   8  10   -0.10    1.60
  -1  -8 -10    8.10    5.70
   1  -8  10   11.30    4.10
   1  -8  10    8.80    4.50
   1   8  10    6.20    2.40
  -2  -8 -10   -1.00    4.10
   2  -8  10    3.30    3.80
   2   8  10    3.10    2.60
  -3  -8 -10   29.90    8.80
   3   8  10   47.20    6.20
  -4   8 -10   28.90    7.50
  -8   0  11   -3.50    2.60
   8   0 -11   -1.00    2.00
  -7   0  11    1.60    2.80
   7   0 -11   -2.20    2.40
  -7   0  11   -1.00    2.80
  -6   0  11   66.69    8.80
   6   0 -11   72.99    9.30
   6   0 -11   74.49    5.60
  -6   0  11   86.59    8.50
   5   0 -11   16.40    2.10
  -5   0  11   10.80    3.60
   5   0 -11   15.90    5.00
   4   0 -11   45.10    6.20
  -4   0  11   38.70    5.60
   4   0 -11   43.10    3.90
   3   0 -11   39.60    5.60
  -3   0  11   37.20    5.20
   3   0 -11   39.40    3.80
  -2   0  11    5.60    2.60
   2   0 -11   11.50    4.00
   2   0 -11    6.20    2.30
  -1   0  11   41.30    3.70
   1   0 -11   32.00    5.40
  -1   0  11   43.60    5.10
   1   0 -11   36.20    4.20
   0   0 -11  206.28   17.20
   0   0  11  214.48   14.50
   0   0  11  190.08   15.50
   0   0 -11  229.88   15.20
  -1   0 -11   25.60    3.60
  -1   0 -11   11.80    4.60
   1   0  11   22.40    3.60
   1   0  11   22.60    3.10
   2   0  11    4.20    2.20
   2   0  11    4.70    2.20
  -2   0 -11    1.20    2.00
  -2   0 -11    4.70    3.20
  -3   0 -11   24.40    4.10
   3   0  11   24.90    4.20
  -3   0 -11   15.50    4.70
   3   0  11   22.50    3.80
  -3   0 -11   31.70    4.00
  -4   0 -11   61.29    6.70
   4   0  11   67.59    7.00
  -4   0 -11   63.79    8.20
  -5   0 -11    7.90    4.40
  -5   0 -11   26.50    4.50
  -6   0 -11   39.70    5.50
  -7   0 -11    4.10    3.90
  -7   0 -11   -3.30    2.80
  -8   0 -11    7.80    6.00
  -8   0 -11    0.60    2.80
  -9  -1  11    5.80    5.20
   9   1 -11    7.30    4.80
  -8  -1  11   -0.70    3.00
   8   1 -11    5.20    1.40
   8   1 -11    5.00    2.60
   7  -1 -11    8.00    3.10
  -7  -1  11    2.70    2.90
  -7  -1  11    1.00    2.80
   7   1 -11    6.20    1.90
   7   1 -11    3.00    2.80
  -7   1  11   10.90    3.90
   6  -1 -11   24.50    4.90
  -6  -1  11   30.90    5.00
   6  -1 -11   27.70    5.50
  -6  -1  11   32.70    6.00
   6   1 -11   34.40    3.50
  -6   1  11   33.60    5.10
   6   1 -11   33.00    6.20
   5  -1 -11   20.50    5.40
  -5  -1  11   15.60    5.50
   5  -1 -11   21.40    3.90
  -5  -1  11   13.10    3.80
   5  -1 -11   14.80    2.10
  -5   1  11   24.20    4.30
   5   1 -11   17.30    2.60
   5   1 -11   22.40    6.20
   4  -1 -11   20.60    5.40
   4  -1 -11   16.00    2.20
   4  -1 -11   12.10    3.70
  -4  -1  11   17.90    3.60
  -4   1  11   13.40    4.00
   4   1 -11   16.40    5.00
   4   1 -11   15.90    2.50
  -3  -1  11   34.40    5.10
   3  -1 -11   39.80    4.00
   3  -1 -11   53.69    6.30
   3   1 -11   41.20    4.20
  -3   1  11   40.80    5.50
   3   1 -11   64.09    7.10
   2  -1 -11   76.39    7.80
  -2  -1  11   79.39    7.90
   2  -1 -11   77.49    6.50
   2  -1 -11   86.19    8.70
   2   1 -11   80.59    6.70
   2   1 -11   77.49    8.70
  -2   1  11   87.69    7.90
   1  -1 -11  251.57   17.20
   1  -1 -11  259.27   18.50
  -1  -1  11  251.57   16.50
  -1  -1  11  252.37   18.50
   1  -1 -11  268.37   19.70
  -1   1  11  264.47   18.50
  -1   1  11  223.58   16.30
   1   1 -11  263.27   19.80
   1   1 -11  246.68   17.30
   0  -1 -11    5.60    2.40
   0  -1 -11   -1.40    2.00
   0  -1  11    2.20    2.20
   0  -1 -11    1.30    2.60
   0  -1  11    3.20    1.70
   0   1 -11    4.30    2.40
   0   1  11    2.60    2.20
   0   1 -11    7.40    3.50
   0   1  11    4.30    2.10
  -1  -1 -11  255.27   17.10
  -1  -1 -11  215.08   18.60
   1  -1  11  225.78   17.30
  -1  -1 -11  276.07   17.80
   1  -1  11  236.28   16.60
   1   1  11  230.78   17.30
  -1   1 -11  248.98   17.00
  -1   1 -11  224.28   19.10
   1   1  11  231.88   16.50
  -2  -1 -11   74.59    7.10
   2  -1  11   65.39    6.70
   2  -1  11   72.79    6.70
  -2  -1 -11   67.19    8.00
  -2  -1 -11   77.79    7.00
  -2   1 -11   81.29    7.20
   2   1  11   63.39    6.70
   2   1  11   70.49    6.60
  -2   1 -11   74.79    8.70
  -3  -1 -11   79.39    9.20
  -3  -1 -11   80.59    7.50
   3  -1  11   96.89    8.10
  -3  -1 -11   95.99    8.20
   3   1  11   72.29    7.30
  -3   1 -11   69.69    9.00
   3   1  11  100.99    8.30
  -4  -1 -11   17.60    5.40
  -4  -1 -11   13.30    4.00
   4  -1  11   13.70    4.10
  -4   1 -11   18.30    5.80
   4   1  11   13.20    3.90
  -4   1 -11   10.60    3.50
  -5  -1 -11   11.00    3.40
  -5  -1 -11    9.10    4.30
  -5   1 -11    7.00    3.40
  -5   1 -11   12.00    4.80
  -6  -1 -11   47.20    6.40
  -6  -1 -11   43.00    7.20
  -6   1 -11   60.79    6.80
  -6   1 -11   45.00    7.70
  -7  -1 -11    8.30    3.70
  -7  -1 -11   13.30    4.00
  -7   1 -11    8.00    3.20
  -7   1 -11    9.00    5.00
  -8  -1 -11    8.90    5.50
  -8  -1 -11    6.50    3.30
  -8   1 -11    6.60    2.90
  -8   1 -11    8.60    5.50
  -8  -2  11    6.20    5.00
   8   2 -11    2.20    3.20
   8   2 -11    5.30    1.80
  -7  -2  11    9.30    4.30
  -7  -2  11    8.90    3.30
   7  -2 -11    5.70    2.90
  -7   2  11    8.00    2.90
   7   2 -11   10.30    2.30
   7   2 -11    6.80    4.30
  -6  -2  11   22.90    4.80
  -6  -2  11   31.50    6.10
   6  -2 -11   31.40    5.30
   6   2 -11   27.50    5.70
  -6   2  11   25.70    5.10
   6   2 -11   32.80    3.70
  -5  -2  11   30.50    5.70
   5  -2 -11   25.20    4.70
   5   2 -11   29.90    3.70
  -4  -2  11   60.29    7.10
   4  -2 -11   55.19    4.80
   4  -2 -11   45.60    6.20
   4   2 -11   62.69    7.80
  -4   2  11   50.89    6.40
   4   2 -11   62.39    5.50
  -3  -2  11    9.50    3.60
   3  -2 -11   11.30    2.10
   3  -2 -11   13.10    3.80
   3  -2 -11    8.70    3.10
   3   2 -11   11.20    3.90
  -3   2  11   10.10    3.20
   3   2 -11   11.60    2.80
   2  -2 -11   18.00    3.50
  -2  -2  11   13.80    1.90
  -2  -2  11   18.60    4.50
   2  -2 -11   15.50    4.60
   2  -2 -11   12.40    3.10
   2   2 -11   13.80    3.20
  -2   2  11   10.20    3.30
   2   2 -11   23.10    4.30
   1  -2 -11   56.99    5.70
   1  -2 -11   62.09    7.20
   1  -2 -11   69.69    7.30
  -1  -2  11   62.69    5.30
  -1  -2  11   66.19    6.80
   1   2 -11   69.29    7.90
  -1   2  11   69.19    7.00
  -1   2  11   58.79    5.10
   1   2 -11   62.89    6.00
   0  -2 -11  101.09    8.10
   0  -2  11   91.59    8.60
   0  -2 -11   97.79    8.90
   0  -2  11   98.09    7.70
   0  -2 -11   96.49    9.40
   0   2 -11   84.99    9.70
   0   2  11   96.09    8.70
   0   2 -11   92.09    8.00
   0   2  11   77.59    7.30
  -1  -2 -11   57.79    6.10
  -1  -2 -11   60.49    6.70
   1  -2  11   58.69    6.50
   1  -2  11   66.59    6.20
  -1  -2 -11   70.69    7.60
   1   2  11   82.59    6.50
   1   2  11   64.49    6.70
  -1   2 -11   43.00    7.10
  -1   2 -11   70.29    6.50
   2  -2  11   11.20    3.00
  -2  -2 -11   18.60    3.50
  -2  -2 -11   15.70    4.00
   2  -2  11    6.90    2.60
  -2  -2 -11   21.90    5.50
  -2   2 -11   19.60    4.20
   2   2  11   11.30    3.00
  -2   2 -11   16.30    5.10
   3  -2  11   11.50    3.30
  -3  -2 -11   13.70    4.80
  -3  -2 -11   18.30    4.10
  -3  -2 -11   21.20    4.60
   3   2  11   18.20    4.20
  -3   2 -11   15.50    5.30
   4  -2  11   87.89    8.60
  -4  -2 -11   79.59    9.70
   4   2  11  100.09    8.80
  -4   2 -11   86.19   10.30
  -4   2 -11   94.19    9.00
  -5  -2 -11   84.79    8.10
  -5  -2 -11   64.59    8.70
  -5   2 -11   70.19    7.90
  -5   2 -11   76.19    9.50
  -6  -2 -11   23.90    4.50
  -6  -2 -11    8.40    4.40
  -6   2 -11   18.20    5.90
  -6   2 -11   12.00    4.20
  -7  -2 -11    7.90    3.80
  -7  -2 -11   16.30    4.50
  -7   2 -11    6.90    4.30
  -7   2 -11   10.90    3.40
  -8  -2 -11   15.90    5.70
  -8  -2 -11   11.20    4.10
  -8   2 -11    9.20    2.90
  -8   2 -11    8.50    5.90
  -8  -3  11    8.70    5.40
   8   3 -11    2.50    2.00
   8   3 -11   11.50    4.60
   7  -3 -11    1.80    2.90
  -7  -3  11    3.10    2.60
  -7  -3  11   -1.10    3.00
   7   3 -11    1.70    2.40
   7   3 -11    0.50    1.50
   6  -3 -11    7.50    1.90
   6  -3 -11    4.00    2.60
  -6  -3  11    7.90    4.10
  -6  -3  11    4.70    3.10
   6   3 -11    4.10    3.10
   6   3 -11    6.00    2.10
   5  -3 -11    8.30    2.20
  -5  -3  11    4.50    2.80
   5  -3 -11    3.70    2.30
  -5  -3  11   -0.30    2.30
   5   3 -11    5.00    2.30
   5   3 -11    4.20    2.80
  -4  -3  11   41.80    5.90
   4  -3 -11   27.60    5.20
   4  -3 -11   35.30    3.90
   4   3 -11   35.60    6.10
   4   3 -11   31.60    4.30
  -3  -3  11  155.08   13.70
   3  -3 -11  161.98   13.90
   3  -3 -11  159.68   11.90
  -3   3  11  148.49   13.50
   3   3 -11  171.48   15.10
   3   3 -11  179.38   12.70
   2  -3 -11   88.19    8.80
  -2  -3  11   92.59    8.80
  -2  -3  11   84.99    6.50
   2  -3 -11   85.49    7.40
   2   3 -11   72.69    9.10
   2   3 -11   83.49    7.60
  -1  -3  11   72.79    6.40
   1  -3 -11   77.49    7.00
   1  -3 -11   88.09    8.50
  -1  -3  11   80.09    8.00
   1  -3 -11   85.29    8.10
  -1   3  11   61.69    6.00
   1   3 -11   76.59    7.20
   1   3 -11   82.39    9.10
   0  -3 -11   68.19    7.20
   0  -3 -11   76.29    7.70
   0  -3 -11   62.79    6.40
   0  -3  11   70.19    7.30
   0  -3  11   79.19    6.50
   0   3 -11   56.29    6.20
   0   3 -11   60.49    8.10
   0   3  11   56.39    5.90
   1  -3  11  123.49    9.90
   1  -3  11  116.39   10.40
  -1  -3 -11  119.09   11.00
  -1  -3 -11  123.99   10.70
  -1  -3 -11  121.59   10.10
  -1   3 -11  123.79   10.10
   1   3  11  113.29    9.60
  -1   3 -11  111.39   12.00
  -2  -3 -11   78.79    8.00
   2  -3  11   60.79    6.70
  -2  -3 -11   49.20    6.30
  -2  -3 -11   62.59    6.80
   2  -3  11   67.09    6.60
   2   3  11   61.09    6.20
  -2   3 -11   71.99    6.80
  -2   3 -11   43.60    7.50
  -3  -3 -11  155.78   13.10
   3  -3  11  173.58   13.40
  -3  -3 -11  163.18   14.50
  -3   3 -11  141.29   14.80
   3   3  11  179.38   13.30
  -4  -3 -11   27.00    5.30
  -4   3 -11   30.30    5.90
  -4   3 -11   33.50    5.10
   4   3  11   35.30    5.20
  -5  -3 -11   26.30    6.00
  -5  -3 -11   22.20    6.20
  -5   3 -11   20.50    5.00
  -5   3 -11   16.50    5.80
  -6  -3 -11    8.20    4.00
  -6  -3 -11    7.80    3.90
  -6   3 -11   10.90    4.80
  -6   3 -11    5.60    2.70
  -7  -3 -11    3.70    3.30
  -7  -3 -11   -4.40    2.40
  -7   3 -11    1.20    3.80
  -7   3 -11    2.90    2.80
  -8  -3 -11   -0.60    3.10
  -8  -3 -11    3.50    3.00
  -8   3 -11    0.80    2.50
  -8   3 -11   -0.70    4.20
   8  -4 -11    2.40    2.20
  -7  -4  11   -1.60    3.10
   7  -4 -11   -2.10    1.30
  -7  -4  11   -1.10    3.40
   7   4 -11    0.90    2.30
   7   4 -11   -1.10    1.40
  -6  -4  11    1.60    3.10
   6  -4 -11    3.30    2.20
  -6  -4  11    1.80    3.70
   6  -4 -11   -1.40    2.60
   6   4 -11    2.60    2.10
   6   4 -11   -1.80    1.80
  -5  -4  11    9.90    4.40
   5  -4 -11   16.20    2.70
   5  -4 -11    1.00    2.70
  -5  -4  11    9.80    4.30
   5   4 -11    6.90    3.00
   5   4 -11    3.70    3.50
   4  -4 -11   10.10    4.40
  -4  -4  11    6.40    3.20
   4  -4 -11    7.10    2.40
   4   4 -11    3.30    3.30
   4   4 -11    7.70    2.60
  -3  -4  11    5.20    3.20
   3  -4 -11    3.70    2.60
  -3  -4  11    3.50    1.50
   3  -4 -11    1.60    2.60
   3   4 -11   -0.80    1.90
   3   4 -11    2.50    3.40
  -2  -4  11   97.19    7.90
  -2  -4  11  100.59   10.00
   2  -4 -11   93.59    8.60
   2  -4 -11  106.89   10.30
   2   4 -11  101.29   10.90
   2   4 -11  100.99    8.90
  -1  -4  11   72.19    8.00
  -1  -4  11   70.89    6.50
[truncated: 93,644 more chars]
