# Supplementary material for: Crystal structure of 2-cyano-1-methyl­pyridinium tetra­fluoro­borate
Source: Acta Crystallogr E Crystallogr Commun. 2015 Sep 12;71(Pt 10):o697–8. doi: 10.1107/S2056989015016011 (PMC4647419; doi:10.1107/S2056989015016011)
Supplement: Supplementary file 2 [file e-71-0o697-Isup2.hkl]

data_I                                                                          
_shelx_title ' LK136a_0m in P2(1)'                                              
_shelx_refln_list_code          4                                               
_shelx_F_calc_maximum      123.02                                               
_exptl_crystal_F_000       416.00                                               
_reflns_d_resolution_high  0.7268                                               
                                                                                
loop_                                                                           
 _space_group_symop_operation_xyz                                               
 'x, y, z'                                                                      
 '-x, y+1/2, -z'                                                                
                                                                                
_cell_length_a     7.9704                                                       
_cell_length_b     7.5527                                                       
_cell_length_c    14.5704                                                       
_cell_angle_alpha  90.000                                                       
_cell_angle_beta   90.312                                                       
_cell_angle_gamma  90.000                                                       
                                                                                
_shelx_F_squared_multiplier     1.000                                           
                                                                                
loop_                                                                           
 _refln_index_h                                                                 
 _refln_index_k                                                                 
 _refln_index_l                                                                 
 _refln_F_squared_calc                                                          
 _refln_F_squared_meas                                                          
 _refln_F_squared_sigma                                                         
 _refln_observed_status                                                         
   0 -10   0          0.80         -0.93         5.77 o                         
   1 -10   0          5.02          3.35         7.44 o                         
   2 -10   0         22.45         30.50        14.88 o                         
   1  -9   0         21.86         23.62         8.29 o                         
   2  -9   0          4.84          9.59        11.44 o                         
   3  -9   0         10.44         10.34         6.65 o                         
   4  -9   0         78.37         87.05         8.54 o                         
   5  -9   0         50.00         42.77         8.24 o                         
   0  -8   0         58.60         51.52        13.95 o                         
   1  -8   0         21.61         19.55         6.90 o                         
   2  -8   0          7.72          3.73         3.72 o                         
   3  -8   0         12.78         12.08         3.58 o                         
   4  -8   0         28.28         24.35         4.58 o                         
   5  -8   0         24.96         21.83         4.53 o                         
   6  -8   0         49.93         49.45         7.11 o                         
   1  -7   0         48.14         45.43         5.15 o                         
   2  -7   0         35.10         37.92         5.29 o                         
   3  -7   0         54.05         49.93         5.37 o                         
   4  -7   0         39.72         37.60         5.14 o                         
   5  -7   0         64.28         64.60         5.40 o                         
   6  -7   0         43.90         45.44         5.49 o                         
   7  -7   0          8.65         10.20         4.18 o                         
   8  -7   0         14.84         13.02        10.79 o                         
   0  -6   0        379.34        400.40        17.73 o                         
   1  -6   0         37.11         38.35         5.05 o                         
   2  -6   0        183.17        200.15         8.54 o                         
   3  -6   0         94.95         89.83         5.31 o                         
   4  -6   0        157.20        174.59         9.59 o                         
   5  -6   0         57.21         72.85         5.24 o                         
   6  -6   0         73.65         67.20         7.60 o                         
   7  -6   0          5.45          2.04         3.01 o                         
   8  -6   0          7.51          8.66         3.92 o                         
   1  -5   0       1180.46       1267.02        31.06 o                         
   2  -5   0        284.07        283.41        10.37 o                         
   3  -5   0         49.08         49.66         3.65 o                         
   4  -5   0        134.45        131.67         6.03 o                         
   5  -5   0         39.58         41.72         3.86 o                         
   6  -5   0         73.86         78.49         6.36 o                         
   7  -5   0          0.32         -1.90         2.09 o                         
   8  -5   0         11.09         11.90         3.21 o                         
   9  -5   0          3.49          4.77         4.50 o                         
   0  -4   0        710.53        850.63        28.21 o                         
   1  -4   0        169.11        197.91         6.42 o                         
   2  -4   0        253.44        262.77         7.83 o                         
   3  -4   0        225.95        219.91         8.27 o                         
   4  -4   0        177.14        178.37         7.12 o                         
   5  -4   0          4.03          4.03         1.85 o                         
   6  -4   0        192.51        210.79        10.67 o                         
   7  -4   0         55.07         52.59         4.71 o                         
   8  -4   0         21.62         14.57         3.43 o                         
   9  -4   0          2.38          8.84         5.18 o                         
   1  -3   0        576.12        666.17        16.63 o                         
   2  -3   0        420.09        443.72        12.75 o                         
   3  -3   0       1045.50       1032.68        30.82 o                         
   4  -3   0        353.55        353.51        11.78 o                         
   5  -3   0        236.59        234.17         9.04 o                         
   6  -3   0         18.71         23.23         3.12 o                         
   7  -3   0        146.75        152.23        16.00 o                         
   8  -3   0          3.78          3.31         4.40 o                         
   9  -3   0         13.97         20.69         5.83 o                         
  10  -3   0          5.30         -1.70         5.39 o                         
   0  -2   0          8.47          8.97         1.63 o                         
   1  -2   0        440.87        474.43        13.20 o                         
   2  -2   0        981.44        992.81        28.51 o                         
   3  -2   0       1691.80       1660.32        46.47 o                         
   4  -2   0        219.85        194.15         5.55 o                         
   5  -2   0        697.90        707.83        20.30 o                         
   6  -2   0        400.73        409.13        20.61 o                         
   7  -2   0         76.89         83.49        15.90 o                         
   8  -2   0         11.00          9.63         3.92 o                         
   9  -2   0         20.13         21.11         6.79 o                         
  10  -2   0          4.75          9.19         7.95 o                         
   1  -1   0         78.71         88.15         3.16 o                         
   2  -1   0        818.67        775.33        24.87 o                         
   3  -1   0        886.29        842.24        19.68 o                         
   4  -1   0        122.60        110.78         3.16 o                         
   5  -1   0        346.82        317.45         9.99 o                         
   6  -1   0        448.21        414.48        17.63 o                         
   7  -1   0         32.68         35.60         4.07 o                         
   8  -1   0          9.63          2.63         2.86 o                         
   9  -1   0         21.10         17.16         5.80 o                         
  10  -1   0         17.57         23.70         5.37 o                         
   1   0   0         59.88         36.08         1.77 o                         
   2   0   0       6710.47       6084.88       173.85 o                         
   3   0   0         46.91         40.83         2.51 o                         
   4   0   0        107.10         93.47         6.76 o                         
   5   0   0        136.31        140.06        10.34 o                         
   6   0   0          0.81          2.64         1.75 o                         
   7   0   0        165.97        149.73         7.59 o                         
   8   0   0         41.51         49.65         4.54 o                         
   9   0   0         14.40          9.40         5.24 o                         
  10   0   0          5.19          4.22         3.00 o                         
   1   1   0         79.27         99.24         3.64 o                         
   2   1   0        818.64        805.87        20.29 o                         
   3   1   0        887.06        807.04        23.45 o                         
   4   1   0        122.88        116.08         4.55 o                         
   5   1   0        347.00        312.94        11.91 o                         
   6   1   0        448.05        403.32        15.22 o                         
   7   1   0         32.67         29.99         4.53 o                         
   8   1   0          9.66          9.43         3.61 o                         
   9   1   0         21.06         22.06         5.21 o                         
  10   1   0         17.58         16.16         5.96 o                         
   0   2   0          8.44         11.15         2.85 o                         
   1   2   0        441.22        523.81        14.65 o                         
   2   2   0        981.42       1020.67        28.42 o                         
   3   2   0       1692.22       1670.36        42.32 o                         
   4   2   0        220.14        199.11         6.78 o                         
   5   2   0        697.86        668.19        23.44 o                         
   6   2   0        400.73        425.79        15.60 o                         
   7   2   0         76.83         81.52         5.36 o                         
   8   2   0         11.02         13.49         3.29 o                         
   9   2   0         20.15         19.65         4.86 o                         
  10   2   0          4.76          1.52         4.44 o                         
   1   3   0        576.57        676.89        16.65 o                         
   2   3   0        420.13        467.67        12.68 o                         
   3   3   0       1045.20       1090.77        25.82 o                         
   4   3   0        353.32        369.65        10.49 o                         
   5   3   0        236.84        215.02         7.01 o                         
   6   3   0         18.79         17.45         3.64 o                         
   7   3   0        146.77        160.32         9.50 o                         
   8   3   0          3.77          1.33         4.47 o                         
   9   3   0         13.98         14.34         4.77 o                         
  10   3   0          5.32          4.74         4.25 o                         
   0   4   0        711.62        876.69        28.38 o                         
   1   4   0        169.09        216.81         6.29 o                         
   2   4   0        253.31        268.48         8.24 o                         
   3   4   0        225.96        228.63         8.40 o                         
   4   4   0        177.24        176.57         7.76 o                         
   5   4   0          4.04          5.58         1.61 o                         
   6   4   0        192.65        201.09        11.23 o                         
   7   4   0         54.94         51.61         5.54 o                         
   8   4   0         21.66         19.11         4.63 o                         
   9   4   0          2.38          5.38         5.26 o                         
   1   5   0       1180.42       1243.76        36.93 o                         
   2   5   0        284.02        281.82        10.36 o                         
   3   5   0         48.97         53.02         4.09 o                         
   4   5   0        134.52        113.98         6.34 o                         
   5   5   0         39.59         37.79         3.67 o                         
   6   5   0         73.96         64.97         4.19 o                         
   7   5   0          0.32         -3.67         4.50 o                         
   8   5   0         11.05          3.84         4.37 o                         
   9   5   0          3.50          3.54         5.03 o                         
   0   6   0        379.48        356.69        21.62 o                         
   1   6   0         37.05         38.13         4.92 o                         
   2   6   0        183.13        198.21         9.51 o                         
   3   6   0         95.02         91.51         5.91 o                         
   4   6   0        156.97        155.35         8.25 o                         
   5   6   0         57.10         58.17         4.75 o                         
   6   6   0         73.68         63.58         4.46 o                         
   7   6   0          5.47          6.65         4.03 o                         
   8   6   0          7.51         12.99         5.35 o                         
   1   7   0         48.16         50.43         4.87 o                         
   2   7   0         35.14         40.20         6.51 o                         
   3   7   0         54.07         50.27         6.44 o                         
   4   7   0         39.65         33.86         5.70 o                         
   5   7   0         64.24         57.34         6.05 o                         
   6   7   0         43.88         37.74         4.25 o                         
   7   7   0          8.61          7.95         5.69 o                         
   8   7   0         14.85          0.56         7.63 o                         
   0   8   0         58.64         54.53        16.27 o                         
   1   8   0         21.62         33.16         5.89 o                         
   2   8   0          7.69         12.92         7.48 o                         
   3   8   0         12.77         13.37         4.11 o                         
   4   8   0         28.25         35.97         5.72 o                         
   5   8   0         24.93         23.51         5.39 o                         
   6   8   0         49.87         44.50         5.71 o                         
   1   9   0         21.88         18.79         5.39 o                         
   2   9   0          4.84          9.25         4.63 o                         
   3   9   0         10.41          5.12         3.69 o                         
   4   9   0         78.28         86.75         8.20 o                         
   0  10   0          0.80          2.51         4.76 o                         
   1  10   0          5.01          4.33         9.67 o                         
  -1 -10   1         12.70         11.90         7.63 o                         
   0 -10   1         19.36         13.39         5.94 o                         
   1 -10   1         24.05         27.71        11.90 o                         
   2 -10   1         20.35         14.14        10.04 o                         
  -5  -9   1         12.57          6.27        10.60 o                         
  -4  -9   1         54.99         53.25         7.66 o                         
  -3  -9   1         21.06         26.05         6.09 o                         
  -2  -9   1         25.38         21.49         5.97 o                         
  -1  -9   1         27.81         21.68         8.74 o                         
   0  -9   1         25.98         27.85         9.30 o                         
   1  -9   1         21.56         30.25         8.94 o                         
   2  -9   1         25.87         34.66        25.02 o                         
   3  -9   1         17.29         15.99         7.63 o                         
   4  -9   1         44.34         46.63         7.64 o                         
   5  -9   1         20.69         13.89         6.03 o                         
  -6  -8   1         44.23         38.37         6.27 o                         
  -5  -8   1         20.96         15.18         5.86 o                         
  -4  -8   1         39.77         41.93         5.15 o                         
  -3  -8   1         31.43         37.37         5.53 o                         
  -2  -8   1         98.63        116.82         8.02 o                         
  -1  -8   1        288.82        283.89        19.92 o                         
   0  -8   1         77.25         79.62         9.39 o                         
   1  -8   1        296.69        302.43        32.26 o                         
   2  -8   1         99.97        102.76        11.06 o                         
   3  -8   1         26.04         29.84         5.97 o                         
   4  -8   1         47.33         55.22         5.94 o                         
   5  -8   1         41.67         50.82         7.26 o                         
   6  -8   1         29.87         24.46        13.21 o                         
  -7  -7   1         35.12         29.27         5.60 o                         
  -6  -7   1          4.57          7.75         2.60 o                         
  -5  -7   1        149.67        165.03         8.81 o                         
  -4  -7   1         39.71         48.45         4.62 o                         
  -3  -7   1          5.14          4.51         2.76 o                         
  -2  -7   1         51.49         54.85         5.10 o                         
  -1  -7   1         59.61         63.22         5.61 o                         
   0  -7   1         17.25         15.26         8.74 o                         
   1  -7   1         45.55         55.77         8.40 o                         
   2  -7   1         53.83         51.41         5.36 o                         
   3  -7   1          4.40          7.47         2.96 o                         
   4  -7   1         76.66         85.36         6.21 o                         
   5  -7   1        142.73        149.32        10.98 o                         
   6  -7   1          2.61          0.89         2.93 o                         
   7  -7   1         49.96         52.36         5.91 o                         
   8  -7   1          4.61         12.46         9.30 o                         
  -8  -6   1         30.09         33.06         7.51 o                         
  -7  -6   1         23.98         24.43         4.92 o                         
  -6  -6   1         78.17         83.09         5.81 o                         
  -5  -6   1         35.28         34.58         4.25 o                         
  -4  -6   1        210.67        226.96        10.97 o                         
  -3  -6   1         18.92         17.41         3.08 o                         
  -2  -6   1         97.95        102.33         5.49 o                         
  -1  -6   1        121.15        132.61         8.03 o                         
   0  -6   1        136.28        134.61         6.60 o                         
   1  -6   1        168.01        185.70         9.02 o                         
   2  -6   1         48.53         58.26         5.19 o                         
   3  -6   1         36.28         40.77         4.05 o                         
   4  -6   1        138.54        149.33         7.08 o                         
   5  -6   1         26.24         30.84         4.23 o                         
   6  -6   1         61.63         60.75         7.43 o                         
   7  -6   1         17.58         11.88         4.60 o                         
   8  -6   1         15.29          9.31         4.64 o                         
  -9  -5   1         18.14         28.71         6.77 o                         
  -8  -5   1          4.29          1.87         1.85 o                         
  -7  -5   1         98.37        122.61         7.49 o                         
  -6  -5   1        111.09        110.12         6.31 o                         
  -5  -5   1         88.90         91.13         6.89 o                         
  -4  -5   1         50.45         55.76         3.83 o                         
  -3  -5   1         12.47         11.79         2.42 o                         
  -2  -5   1        162.67        169.03         7.23 o                         
  -1  -5   1        149.37        164.03         6.20 o                         
   0  -5   1        301.92        306.30         9.13 o                         
   1  -5   1        248.59        263.82         8.03 o                         
   2  -5   1        316.00        307.01        10.99 o                         
   3  -5   1         20.46         19.85         3.01 o                         
   4  -5   1         34.72         33.86         3.59 o                         
   5  -5   1        109.01        123.16         7.74 o                         
   6  -5   1        101.12        101.84         6.97 o                         
   7  -5   1         56.47         58.93         5.43 o                         
   8  -5   1          6.66          4.53         2.78 o                         
   9  -5   1         11.58          7.97         3.31 o                         
  -9  -4   1          6.98         10.48         5.11 o                         
  -8  -4   1         41.03         57.16         6.56 o                         
  -7  -4   1         19.29         20.52         3.13 o                         
  -6  -4   1        150.87        164.32         8.63 o                         
  -5  -4   1         85.25         95.96         8.80 o                         
  -4  -4   1        257.77        246.49         9.25 o                         
  -3  -4   1         57.38         54.73         6.14 o                         
  -2  -4   1        506.57        509.04        13.34 o                         
  -1  -4   1        156.32        156.98         5.26 o                         
   0  -4   1       1153.93       1311.52        29.75 o                         
   1  -4   1        106.57        118.33         4.34 o                         
   2  -4   1        262.25        260.72        12.14 o                         
   3  -4   1        117.78        121.82         5.36 o                         
   4  -4   1        276.01        281.43        10.27 o                         
   5  -4   1        145.08        168.67         7.73 o                         
   6  -4   1        195.89        207.13        10.44 o                         
   7  -4   1         11.01         10.49         3.40 o                         
   8  -4   1         41.29         40.89         6.10 o                         
   9  -4   1         11.42          2.71         4.99 o                         
 -10  -3   1          7.44          9.23         3.99 o                         
  -9  -3   1         16.83          8.65         6.60 o                         
  -8  -3   1         50.77         61.97         6.95 o                         
  -7  -3   1         49.22         45.93         6.42 o                         
  -6  -3   1        120.00        129.22         8.76 o                         
  -5  -3   1         79.06         81.93         4.19 o                         
  -4  -3   1        174.57        170.95         9.95 o                         
  -3  -3   1        285.13        308.50         9.96 o                         
  -2  -3   1        607.70        623.33        18.86 o                         
  -1  -3   1       3027.11       3374.62        78.77 o                         
   0  -3   1       2387.38       2810.96        61.76 o                         
   1  -3   1       1902.67       2272.37        54.04 o                         
   2  -3   1        722.45        747.10        18.55 o                         
   3  -3   1        176.09        177.76         6.74 o                         
   4  -3   1        288.87        294.87         9.76 o                         
   5  -3   1         64.71         79.11         4.48 o                         
   6  -3   1         99.46        103.17         6.26 o                         
   7  -3   1         39.36         40.40         4.19 o                         
   8  -3   1         27.99         30.95        10.94 o                         
   9  -3   1         29.57         39.99        13.86 o                         
  10  -3   1          4.32          1.71         5.22 o                         
 -10  -2   1         26.04         27.61        14.84 o                         
  -9  -2   1          7.28         11.84         3.81 o                         
  -8  -2   1         11.88          9.26         3.71 o                         
  -7  -2   1         98.58        101.53         8.26 o                         
  -6  -2   1         15.20         13.51         3.52 o                         
  -5  -2   1        332.77        335.18        12.02 o                         
  -4  -2   1        545.12        516.35        12.74 o                         
  -3  -2   1       1017.57        973.53        24.89 o                         
  -2  -2   1        159.56        141.75         6.05 o                         
  -1  -2   1       3932.86       4173.41       115.81 o                         
   0  -2   1      15134.05      17056.80       373.17 o                         
   1  -2   1       3788.34       4123.19        96.04 o                         
   2  -2   1        259.30        259.99         8.18 o                         
   3  -2   1       1402.46       1431.24        39.59 o                         
   4  -2   1        364.16        363.89        14.18 o                         
   5  -2   1        473.12        493.71        16.51 o                         
   6  -2   1         32.58         30.88         4.52 o                         
   7  -2   1         82.07         73.60         4.80 o                         
   8  -2   1          6.68          2.84         3.68 o                         
   9  -2   1          6.58         13.23         5.36 o                         
  10  -2   1         19.24         23.48         5.95 o                         
 -10  -1   1         11.21          9.19         3.20 o                         
  -9  -1   1         33.56         39.48         4.33 o                         
  -8  -1   1         20.78         20.67         3.84 o                         
  -7  -1   1        245.30        254.11        17.46 o                         
  -6  -1   1         92.80         98.76         6.17 o                         
  -5  -1   1        340.71        309.58        10.06 o                         
  -4  -1   1        550.84        521.30        14.12 o                         
  -3  -1   1       1644.26       1576.42        36.44 o                         
  -2  -1   1        818.25        760.70        17.81 o                         
  -1  -1   1        561.94        474.73        14.17 o                         
   0  -1   1        119.11        136.45         4.49 o                         
   1  -1   1        643.18        577.19        16.40 o                         
   2  -1   1        626.51        574.83        16.55 o                         
   3  -1   1       1032.54        968.58        27.87 o                         
   4  -1   1        471.67        493.00        13.02 o                         
   5  -1   1        324.18        298.85        24.99 o                         
   6  -1   1        132.57        107.02         6.04 o                         
   7  -1   1        209.93        232.47        11.46 o                         
   8  -1   1         23.68         29.67         5.04 o                         
   9  -1   1         29.69         28.77         4.54 o                         
  10  -1   1          8.70         10.10         4.88 o                         
 -10   0   1          1.35          2.69         2.46 o                         
  -9   0   1         19.15         15.01         4.50 o                         
  -8   0   1        146.99        175.17         8.82 o                         
  -7   0   1         82.25         75.43         6.14 o                         
  -6   0   1        263.85        255.98        11.90 o                         
  -5   0   1        321.26        301.43        14.17 o                         
  -4   0   1         56.21         50.14         2.39 o                         
  -3   0   1        858.79        836.99        23.54 o                         
  -2   0   1         92.79         81.01         4.04 o                         
  -1   0   1         98.54         97.81         4.15 o                         
   1   0   1         60.09         61.46         2.43 o                         
   2   0   1        148.71        120.88         7.25 o                         
   3   0   1       1029.49        986.99        31.41 o                         
   4   0   1         28.59         33.59         2.00 o                         
   5   0   1        552.14        523.48        28.78 o                         
   6   0   1        124.31        125.63         6.49 o                         
   7   0   1        174.55        169.03         8.28 o                         
   8   0   1        198.26        229.22        10.65 o                         
   9   0   1         24.32         22.49         5.02 o                         
  10   0   1          0.77          4.95         3.36 o                         
 -10   1   1         11.11          9.29         2.98 o                         
  -9   1   1         33.50         33.55         4.03 o                         
  -8   1   1         20.81         24.43         4.13 o                         
  -7   1   1        245.60        245.33        10.72 o                         
  -6   1   1         92.99         99.62         5.47 o                         
  -5   1   1        341.45        312.54        16.86 o                         
  -4   1   1        551.28        531.01        15.92 o                         
  -3   1   1       1644.67       1553.80        57.03 o                         
  -2   1   1        816.83        750.16        25.53 o                         
  -1   1   1        563.29        529.93        14.15 o                         
   0   1   1        119.23        144.18         4.55 o                         
   1   1   1        642.04        586.60        15.00 o                         
   2   1   1        627.63        584.18        16.68 o                         
   3   1   1       1031.94       1003.47        27.95 o                         
   4   1   1        471.45        463.14        13.06 o                         
   5   1   1        323.28        308.23         8.92 o                         
   6   1   1        132.33        123.63         6.21 o                         
   7   1   1        209.88        206.09        12.48 o                         
   8   1   1         23.59         21.86         3.79 o                         
   9   1   1         29.78         31.66         4.35 o                         
  10   1   1          8.77         11.31         3.85 o                         
 -10   2   1         26.15         21.29         5.35 o                         
  -9   2   1          7.33         10.63         3.67 o                         
  -8   2   1         11.85         10.65         3.65 o                         
  -7   2   1         98.64        104.00         6.19 o                         
  -6   2   1         15.19         21.18         5.48 o                         
  -5   2   1        332.56        330.89        18.23 o                         
  -4   2   1        544.98        503.75        20.27 o                         
  -3   2   1       1016.59        981.79        25.06 o                         
  -2   2   1        159.69        165.27         4.71 o                         
  -1   2   1       3934.29       4314.44       115.86 o                         
   0   2   1      15132.82      17859.76       399.07 o                         
   1   2   1       3786.96       4213.18        96.10 o                         
   2   2   1        259.40        250.75         7.39 o                         
   3   2   1       1404.30       1398.79        33.42 o                         
   4   2   1        364.50        354.08        10.23 o                         
   5   2   1        473.44        472.85        17.09 o                         
   6   2   1         32.57         35.74         3.52 o                         
   7   2   1         82.11         75.24         5.32 o                         
   8   2   1          6.71          3.51         2.60 o                         
   9   2   1          6.55          8.54         3.16 o                         
  10   2   1         19.13         26.74         5.44 o                         
 -10   3   1          7.37          8.48         4.20 o                         
  -9   3   1         16.75         12.83         5.52 o                         
  -8   3   1         50.75         57.98         5.76 o                         
  -7   3   1         49.33         39.03         5.39 o                         
  -6   3   1        120.58        115.25         8.40 o                         
  -5   3   1         78.79         86.31         5.45 o                         
  -4   3   1        174.41        181.26         8.60 o                         
  -3   3   1        285.72        293.47         8.93 o                         
  -2   3   1        607.58        647.69        17.16 o                         
  -1   3   1       3025.85       3414.39        93.32 o                         
   0   3   1       2387.25       2862.46        66.17 o                         
   1   3   1       1903.41       2336.05        54.02 o                         
   2   3   1        722.44        748.51        19.95 o                         
   3   3   1        175.87        192.93         6.14 o                         
   4   3   1        289.28        280.52         9.60 o                         
   5   3   1         64.87         73.61         3.80 o                         
   6   3   1         99.19         99.75         6.20 o                         
   7   3   1         39.35         38.37         5.47 o                         
   8   3   1         27.96         34.68         5.55 o                         
   9   3   1         29.70         24.33         4.87 o                         
  10   3   1          4.36          6.69         4.22 o                         
  -9   4   1          6.98          9.32         4.61 o                         
  -8   4   1         40.77         42.97         9.34 o                         
  -7   4   1         19.17         15.62         4.74 o                         
  -6   4   1        150.44        149.80         9.27 o                         
  -5   4   1         85.47         95.62         6.68 o                         
  -4   4   1        258.05        269.92        10.21 o                         
  -3   4   1         57.25         65.38         3.98 o                         
  -2   4   1        506.29        483.57        15.65 o                         
  -1   4   1        156.94        164.32         5.79 o                         
   0   4   1       1154.27       1325.30        32.00 o                         
   1   4   1        105.90        125.16         4.32 o                         
   2   4   1        262.52        276.28         8.40 o                         
   3   4   1        118.04        112.72         4.53 o                         
   4   4   1        275.75        276.63        11.04 o                         
   5   4   1        144.89        155.18         7.42 o                         
   6   4   1        196.01        184.25         8.37 o                         
   7   4   1         11.10          4.51         3.35 o                         
   8   4   1         41.53         45.96         5.46 o                         
   9   4   1         11.42          7.83         4.32 o                         
  -9   5   1         18.06         12.00         4.74 o                         
  -8   5   1          4.31          3.21         3.67 o                         
  -7   5   1         97.92         97.35         7.94 o                         
  -6   5   1        110.88        103.59         7.80 o                         
  -5   5   1         89.01         84.96         5.06 o                         
  -4   5   1         50.45         49.20         3.96 o                         
  -3   5   1         12.49         12.64         2.71 o                         
  -2   5   1        162.67        181.04         7.37 o                         
  -1   5   1        149.77        160.30         6.13 o                         
   0   5   1        301.72        309.90         9.92 o                         
   1   5   1        248.31        249.52         9.57 o                         
   2   5   1        316.21        308.57        11.08 o                         
   3   5   1         20.50         27.44         3.84 o                         
   4   5   1         34.70         36.30         3.53 o                         
   5   5   1        109.05        103.42         6.07 o                         
   6   5   1        101.46         88.45         5.56 o                         
   7   5   1         56.85         60.33         6.10 o                         
   8   5   1          6.59          4.24         3.48 o                         
   9   5   1         11.63         15.30         4.83 o                         
  -8   6   1         30.26         36.62         6.92 o                         
  -7   6   1         24.01         22.55         6.04 o                         
  -6   6   1         78.38         75.26         7.12 o                         
  -5   6   1         35.25         31.16         3.76 o                         
  -4   6   1        210.41        201.09         9.70 o                         
  -3   6   1         18.98         17.72         3.50 o                         
  -2   6   1         98.01         95.07         6.01 o                         
  -1   6   1        121.30        119.67         6.90 o                         
   0   6   1        136.34        140.15         7.54 o                         
   1   6   1        167.80        169.42         8.75 o                         
   2   6   1         48.55         52.84         4.50 o                         
   3   6   1         36.14         46.77         5.44 o                         
   4   6   1        138.61        141.26         7.69 o                         
   5   6   1         26.28         28.24         4.18 o                         
   6   6   1         61.61         55.93         4.41 o                         
   7   6   1         17.57         15.93         4.46 o                         
   8   6   1         15.18         15.89         5.20 o                         
  -7   7   1         35.30         34.50         6.91 o                         
  -6   7   1          4.51          5.93         3.84 o                         
  -5   7   1        149.81        138.73        10.60 o                         
  -4   7   1         39.74         47.45         5.59 o                         
  -3   7   1          5.14          8.51         3.33 o                         
  -2   7   1         51.45         44.55         6.10 o                         
  -1   7   1         59.67         58.60         4.96 o                         
   0   7   1         17.36         16.15         3.47 o                         
   1   7   1         45.48         54.91         5.12 o                         
   2   7   1         53.85         51.71         6.08 o                         
   3   7   1          4.41          3.74         3.02 o                         
   4   7   1         76.70         74.67         6.78 o                         
   5   7   1        142.62        137.35         9.29 o                         
   6   7   1          2.65          4.08         7.19 o                         
   7   7   1         49.83         46.78         8.63 o                         
  -6   8   1         44.18         36.24         7.93 o                         
  -5   8   1         20.96         23.98         4.84 o                         
  -4   8   1         39.99         39.79         5.54 o                         
  -3   8   1         31.41         31.60         7.58 o                         
  -2   8   1         99.01         95.07         8.26 o                         
  -1   8   1        288.97        277.67        15.68 o                         
   0   8   1         77.15         82.54         7.19 o                         
   1   8   1        297.03        299.82        20.79 o                         
   2   8   1         99.87        100.67         8.51 o                         
   3   8   1         26.02         26.04         5.17 o                         
   4   8   1         47.07         47.66         5.69 o                         
   5   8   1         41.68         39.93         6.41 o                         
   6   8   1         29.99         33.85         5.15 o                         
  -4   9   1         54.85         54.15         6.80 o                         
  -3   9   1         20.98         25.61         5.10 o                         
  -2   9   1         25.36         37.23         6.43 o                         
  -1   9   1         27.89         30.68         6.35 o                         
   0   9   1         26.05         26.86         5.14 o                         
   1   9   1         21.55         29.82         6.46 o                         
   2   9   1         25.85         20.38         5.24 o                         
   3   9   1         17.34         20.31         5.66 o                         
   4   9   1         44.53         43.72         6.10 o                         
  -1  10   1         12.66         10.72         5.16 o                         
   0  10   1         19.39         13.84         6.73 o                         
   1  10   1         24.10         40.73         9.86 o                         
   2  10   1         20.38         11.35         6.88 o                         
   0 -10   2         16.53         21.39        15.81 o                         
   1 -10   2         15.84          7.81         8.00 o                         
   2 -10   2         22.01         19.72        12.28 o                         
  -5  -9   2         26.03         22.50         8.22 o                         
  -4  -9   2         23.24         33.80         5.77 o                         
  -3  -9   2          2.31         -0.62         3.29 o                         
  -2  -9   2         31.55         33.95         6.25 o                         
  -1  -9   2         33.60         39.13         9.56 o                         
   0  -9   2         94.57         94.85        26.96 o                         
   1  -9   2         23.95         27.73         7.76 o                         
   2  -9   2         33.42         31.95         9.25 o                         
   3  -9   2          2.39         -2.05         4.26 o                         
   4  -9   2         25.36         21.04         6.64 o                         
   5  -9   2         27.07         41.05         8.47 o                         
  -6  -8   2         80.64         87.23         7.51 o                         
  -5  -8   2          9.66          5.08         3.52 o                         
  -4  -8   2         22.52         19.78         5.34 o                         
  -3  -8   2         47.62         43.19         6.14 o                         
  -2  -8   2         84.33         82.69         7.07 o                         
  -1  -8   2         45.90         47.52         7.59 o                         
   0  -8   2          9.86         12.00         5.78 o                         
   1  -8   2         21.18         15.27         6.38 o                         
   2  -8   2        117.17        101.31        11.04 o                         
   3  -8   2         56.78         67.46         6.95 o                         
   4  -8   2         14.27         11.56         5.36 o                         
   5  -8   2          9.49          6.31         3.72 o                         
   6  -8   2         94.85        102.11        10.23 o                         
  -7  -7   2          6.50          5.12         3.17 o                         
  -6  -7   2         27.80         31.12         4.71 o                         
  -5  -7   2         25.83         21.27         3.59 o                         
  -4  -7   2         19.98         25.58         3.87 o                         
  -3  -7   2         38.13         38.91         4.89 o                         
  -2  -7   2        116.40        117.81         7.47 o                         
  -1  -7   2         68.62         68.06         7.62 o                         
   0  -7   2         62.22         59.30         6.44 o                         
   1  -7   2         73.24         80.18         8.88 o                         
   2  -7   2         65.31         71.81         6.17 o                         
   3  -7   2         64.37         65.55         6.42 o                         
   4  -7   2         10.65          9.13         3.15 o                         
   5  -7   2         44.54         48.33         6.21 o                         
   6  -7   2         32.40         36.21         5.66 o                         
   7  -7   2          9.28         12.50         3.92 o                         
  -8  -6   2          9.91          5.73         3.17 o                         
  -7  -6   2         33.61         38.46         8.19 o                         
  -6  -6   2         42.45         47.64         4.62 o                         
  -5  -6   2         71.22         66.48         6.72 o                         
  -4  -6   2        119.04        119.74         6.32 o                         
  -3  -6   2        313.07        331.61        12.12 o                         
  -2  -6   2         96.21         99.32         5.56 o                         
  -1  -6   2        265.09        306.94        11.71 o                         
   0  -6   2        153.62        152.39         8.06 o                         
   1  -6   2        462.55        458.90        15.88 o                         
   2  -6   2         83.40         95.03        10.14 o                         
   3  -6   2        283.24        287.91        10.96 o                         
   4  -6   2        218.82        242.10        12.74 o                         
   5  -6   2        129.54        139.98         7.66 o                         
   6  -6   2         45.10         50.69         5.33 o                         
   7  -6   2         20.10         19.57         4.21 o                         
   8  -6   2          9.02          7.70         4.27 o                         
  -9  -5   2         14.14         16.25         5.05 o                         
  -8  -5   2          2.37          0.33         4.20 o                         
  -7  -5   2         60.51         66.32         5.11 o                         
  -6  -5   2         45.57         43.15         3.92 o                         
  -5  -5   2        249.70        268.11        10.18 o                         
  -4  -5   2         56.51         55.27         7.25 o                         
  -3  -5   2        197.93        209.33         9.62 o                         
  -2  -5   2        482.31        483.98        16.00 o                         
  -1  -5   2        425.74        435.67        14.54 o                         
   0  -5   2       1451.13       1581.84        41.77 o                         
   1  -5   2        337.86        380.35        10.83 o                         
   2  -5   2        341.59        360.72        11.57 o                         
   3  -5   2        370.75        381.04        13.15 o                         
   4  -5   2        119.15        121.74         6.01 o                         
   5  -5   2        132.55        129.75         7.16 o                         
   6  -5   2         38.79         45.91         5.46 o                         
   7  -5   2         30.10         20.98         4.25 o                         
   8  -5   2          1.12          5.13         2.92 o                         
   9  -5   2         13.14         10.36         3.30 o                         
  -9  -4   2         18.87         18.96        11.25 o                         
  -8  -4   2         16.63         22.38         6.32 o                         
  -7  -4   2         82.49        107.79         8.87 o                         
  -6  -4   2        162.38        169.59         7.54 o                         
  -5  -4   2         82.17         86.26         4.41 o                         
  -4  -4   2        269.23        281.87        10.02 o                         
  -3  -4   2        662.32        673.28        20.70 o                         
  -2  -4   2        537.97        533.66        16.98 o                         
  -1  -4   2        866.19        910.49        22.72 o                         
   0  -4   2        563.72        652.62        16.66 o                         
   1  -4   2        732.48        790.64        20.11 o                         
   2  -4   2        267.64        296.85         8.73 o                         
   3  -4   2        385.06        408.61        13.45 o                         
   4  -4   2        279.87        310.80        10.95 o                         
   5  -4   2        147.41        171.55        10.18 o                         
   6  -4   2         86.14         90.27         8.25 o                         
   7  -4   2         81.69         79.81         6.25 o                         
   8  -4   2         26.99         29.39         4.18 o                         
   9  -4   2         21.51         16.78         4.37 o                         
 -10  -3   2          5.29         -0.87         3.81 o                         
  -9  -3   2          8.39          8.14         4.12 o                         
  -8  -3   2         10.69         10.89         4.04 o                         
  -7  -3   2        101.89        125.69         9.02 o                         
  -6  -3   2        113.07        126.53         7.13 o                         
  -5  -3   2        134.77        131.05         5.37 o                         
  -4  -3   2        160.54        166.62         8.07 o                         
  -3  -3   2        519.56        536.74        13.37 o                         
  -2  -3   2        168.81        162.76         7.49 o                         
  -1  -3   2        933.03       1010.46        26.84 o                         
   0  -3   2       1431.49       1671.56        36.80 o                         
   1  -3   2        910.23       1035.68        25.06 o                         
   2  -3   2         90.76         88.83         3.93 o                         
   3  -3   2        336.43        323.73         9.96 o                         
   4  -3   2         84.74         78.22         3.97 o                         
   5  -3   2        224.11        246.84         9.61 o                         
   6  -3   2         63.81         57.73         5.06 o                         
   7  -3   2        124.00        129.72         7.74 o                         
   8  -3   2         14.62         14.13         3.15 o                         
   9  -3   2         10.82         20.00         6.21 o                         
  10  -3   2         10.86         12.78         7.12 o                         
 -10  -2   2         28.66         45.17         5.84 o                         
  -9  -2   2          4.54          8.78         3.73 o                         
  -8  -2   2         58.24         49.56         6.05 o                         
  -7  -2   2         84.85        102.57         7.60 o                         
  -6  -2   2         47.29         41.17         4.96 o                         
  -5  -2   2          6.70          4.45         1.54 o                         
  -4  -2   2        523.14        503.47        14.85 o                         
  -3  -2   2        681.22        665.90        16.03 o                         
  -2  -2   2        169.85        161.67         5.68 o                         
  -1  -2   2       1359.92       1463.71        42.28 o                         
   0  -2   2       2968.78       3272.46        75.06 o                         
   1  -2   2       2515.84       2623.11        60.99 o                         
   2  -2   2        308.98        305.20         7.91 o                         
   3  -2   2        408.53        402.13        14.42 o                         
   4  -2   2       1031.85       1079.83        33.93 o                         
   5  -2   2          8.00          8.29         2.40 o                         
   6  -2   2         64.97         64.68         5.27 o                         
   7  -2   2         51.27         53.17         4.43 o                         
   8  -2   2         39.77         33.77         3.42 o                         
   9  -2   2          2.39          0.83         3.97 o                         
  10  -2   2         25.97         21.77         5.66 o                         
 -10  -1   2         15.12         15.09         6.61 o                         
  -9  -1   2         20.63         22.01         3.47 o                         
  -8  -1   2         61.50         65.22         4.95 o                         
  -7  -1   2         70.95         77.11         5.34 o                         
  -6  -1   2         91.63         85.84         5.55 o                         
  -5  -1   2         50.04         45.46         2.20 o                         
  -4  -1   2        198.38        193.68         8.01 o                         
  -3  -1   2        491.19        497.40        16.60 o                         
  -2  -1   2        173.71        160.50         4.97 o                         
  -1  -1   2       2426.40       2390.59        55.21 o                         
   0  -1   2         29.50         23.21         1.32 o                         
   1  -1   2       2280.93       2264.57        51.78 o                         
   2  -1   2        210.05        196.63         6.22 o                         
   3  -1   2        652.40        613.43        20.30 o                         
   4  -1   2        293.02        287.46        13.12 o                         
   5  -1   2         84.86         80.54         4.44 o                         
   6  -1   2         85.15         81.43         4.63 o                         
   7  -1   2         95.04         83.76         4.86 o                         
   8  -1   2         46.14         45.48         5.43 o                         
   9  -1   2         28.04         23.70         5.46 o                         
  10  -1   2          7.60          7.38         4.76 o                         
 -10   0   2         15.26          8.62         3.19 o                         
  -9   0   2         13.85         19.27         5.80 o                         
  -8   0   2         31.40         31.73         3.84 o                         
  -7   0   2        272.93        241.25        10.41 o                         
  -6   0   2        138.38        141.51         6.79 o                         
  -5   0   2        470.19        469.33        22.51 o                         
  -4   0   2         25.34         30.98         2.95 o                         
  -3   0   2        408.28        361.40        14.41 o                         
  -2   0   2       1529.72       1348.95        48.29 o                         
  -1   0   2       6101.63       5591.38       196.07 o                         
   0   0   2         65.66         71.81         2.66 o                         
   1   0   2       5921.32       5196.68       128.38 o                         
   2   0   2       1530.19       1346.82        41.68 o                         
   3   0   2        198.59        192.98         7.19 o                         
   4   0   2         26.09         36.85         2.24 o                         
   5   0   2        224.60        225.11         7.77 o                         
   6   0   2        296.64        288.19        10.41 o                         
   7   0   2        195.64        184.37         8.89 o                         
   8   0   2         18.63         13.86         4.32 o                         
   9   0   2         10.16          7.69         5.93 o                         
  10   0   2         12.26         12.59         3.95 o                         
 -10   1   2         15.16         19.92         6.23 o                         
  -9   1   2         20.54         23.35         3.56 o                         
  -8   1   2         61.60         58.26         4.65 o                         
  -7   1   2         70.94         62.21         4.50 o                         
  -6   1   2         91.79         87.93         5.02 o                         
  -5   1   2         49.98         47.11         3.78 o                         
  -4   1   2        198.78        191.31         6.81 o                         
  -3   1   2        492.20        498.13        13.29 o                         
  -2   1   2        173.48        157.55         4.66 o                         
  -1   1   2       2423.13       2399.86        55.14 o                         
   0   1   2         29.73         25.39         1.47 o                         
   1   1   2       2283.93       2216.48        51.79 o                         
   2   1   2        210.31        198.00         5.79 o                         
   3   1   2        650.73        627.01        18.16 o                         
   4   1   2        292.41        283.38         8.94 o                         
   5   1   2         84.90         87.58         3.59 o                         
   6   1   2         85.01         83.33         6.19 o                         
   7   1   2         94.85         89.13         5.63 o                         
   8   1   2         46.03         43.84         4.53 o                         
   9   1   2         28.20         30.39         4.52 o                         
  10   1   2          7.59          6.37         3.62 o                         
 -10   2   2         28.72         33.00         5.72 o                         
  -9   2   2          4.53          8.23         3.06 o                         
  -8   2   2         58.16         52.99         5.52 o                         
  -7   2   2         84.56         89.97         8.64 o                         
  -6   2   2         47.12         50.19         3.91 o                         
  -5   2   2          6.73          4.50         1.87 o                         
  -4   2   2        522.77        525.29        15.62 o                         
  -3   2   2        680.84        652.25        21.56 o                         
  -2   2   2        169.83        174.34         4.95 o                         
  -1   2   2       1359.96       1602.55        47.46 o                         
   0   2   2       2968.53       3225.04        81.24 o                         
   1   2   2       2515.65       2635.03        61.03 o                         
   2   2   2        309.59        290.21         8.52 o                         
   3   2   2        408.54        413.59        11.49 o                         
   4   2   2       1032.13       1045.53        25.57 o                         
   5   2   2          7.98         11.49         1.95 o                         
   6   2   2         65.36         60.60         3.50 o                         
   7   2   2         51.44         55.96         4.49 o                         
   8   2   2         39.81         33.44         4.42 o                         
   9   2   2          2.40          3.59         2.93 o                         
  10   2   2         26.01         15.29         5.97 o                         
 -10   3   2          5.27          8.71         4.09 o                         
  -9   3   2          8.31          6.27         3.84 o                         
  -8   3   2         10.67          7.70         3.56 o                         
  -7   3   2        102.09         94.39         7.30 o                         
  -6   3   2        112.79        110.44         7.31 o                         
  -5   3   2        135.07        142.12         7.82 o                         
  -4   3   2        161.06        165.36         7.22 o                         
  -3   3   2        519.76        509.91        14.04 o                         
  -2   3   2        168.36        175.43         5.53 o                         
  -1   3   2        932.45       1045.62        29.52 o                         
   0   3   2       1431.90       1659.91        39.50 o                         
   1   3   2        910.44       1034.65        25.04 o                         
   2   3   2         90.98         98.63         3.44 o                         
   3   3   2        336.53        352.84        10.05 o                         
   4   3   2         84.46         89.51         4.91 o                         
   5   3   2        223.65        225.85         8.50 o                         
   6   3   2         64.02         68.29         3.80 o                         
   7   3   2        123.46        127.61         8.50 o                         
   8   3   2         14.61         14.95         4.04 o                         
   9   3   2         10.86          6.25         3.21 o                         
  10   3   2         10.90          0.99         3.48 o                         
  -9   4   2         18.92          9.83         4.37 o                         
  -8   4   2         16.62         24.14         4.99 o                         
  -7   4   2         82.78         87.74         7.33 o                         
  -6   4   2        162.10        157.16        10.00 o                         
  -5   4   2         82.24         81.33         6.13 o                         
  -4   4   2        268.90        283.04         9.32 o                         
  -3   4   2        662.08        675.89        20.42 o                         
  -2   4   2        537.63        552.70        17.02 o                         
  -1   4   2        863.27        914.66        24.56 o                         
   0   4   2        563.40        655.67        16.74 o                         
   1   4   2        735.07        809.74        20.10 o                         
   2   4   2        267.81        307.58         8.67 o                         
   3   4   2        385.31        410.51        12.13 o                         
   4   4   2        280.21        314.20        10.98 o                         
   5   4   2        147.38        139.11         7.10 o                         
   6   4   2         86.13         91.80         5.30 o                         
   7   4   2         81.53         80.17         9.07 o                         
   8   4   2         27.03         19.72         4.75 o                         
   9   4   2         21.46         18.12         5.19 o                         
  -9   5   2         14.13         12.62         4.90 o                         
  -8   5   2          2.37          2.35         3.63 o                         
  -7   5   2         60.63         57.11         7.10 o                         
  -6   5   2         45.35         44.90         6.48 o                         
  -5   5   2        250.57        248.94        13.39 o                         
  -4   5   2         56.50         64.99         4.12 o                         
  -3   5   2        197.63        215.13         9.36 o                         
  -2   5   2        482.92        478.15        17.73 o                         
  -1   5   2        426.26        435.76        13.22 o                         
   0   5   2       1450.27       1589.57        41.70 o                         
   1   5   2        337.10        378.90        11.68 o                         
   2   5   2        341.29        358.31        12.51 o                         
   3   5   2        371.02        374.06        14.64 o                         
   4   5   2        119.09        117.20         6.48 o                         
   5   5   2        132.07        139.89         7.22 o                         
   6   5   2         38.91         38.49         3.88 o                         
   7   5   2         30.08         27.09         3.81 o                         
   8   5   2          1.12          4.66         3.72 o                         
   9   5   2         13.13          6.25         5.85 o                         
  -8   6   2          9.91         10.90         4.50 o                         
  -7   6   2         33.71         39.92         6.91 o                         
  -6   6   2         42.20         37.82         6.30 o                         
  -5   6   2         71.35         67.18         4.39 o                         
  -4   6   2        118.78        117.12         6.56 o                         
  -3   6   2        312.96        296.44        12.94 o                         
  -2   6   2         96.88        103.12         5.49 o                         
  -1   6   2        265.13        304.90        10.40 o                         
   0   6   2        154.16        155.75         8.08 o                         
   1   6   2        462.36        458.08        17.85 o                         
   2   6   2         82.76         90.13         5.93 o                         
   3   6   2        283.30        277.52        14.35 o                         
   4   6   2        219.05        202.40        10.11 o                         
   5   6   2        129.25        121.79         7.25 o                         
   6   6   2         45.20         46.65         4.42 o                         
   7   6   2         20.03         20.31         5.02 o                         
   8   6   2          9.02          7.00         4.36 o                         
  -7   7   2          6.50          7.42         4.37 o                         
  -6   7   2         28.01         19.08         5.19 o                         
  -5   7   2         26.02         22.31         3.97 o                         
  -4   7   2         20.02         21.84         3.95 o                         
  -3   7   2         38.25         45.27         5.73 o                         
  -2   7   2        116.58        121.54         9.05 o                         
  -1   7   2         68.37         59.13         5.99 o                         
   0   7   2         62.39         68.34         5.37 o                         
   1   7   2         73.29         71.77         5.59 o                         
   2   7   2         65.12         71.03         5.61 o                         
   3   7   2         64.25         58.72         6.04 o                         
   4   7   2         10.61          2.36         3.25 o                         
   5   7   2         44.27         43.54         5.37 o                         
   6   7   2         32.25         31.34         5.43 o                         
   7   7   2          9.33          8.47         3.29 o                         
  -6   8   2         80.48         79.10        10.35 o                         
  -5   8   2          9.68          7.05         3.73 o                         
  -4   8   2         22.48         21.67         4.61 o                         
  -3   8   2         47.50         47.69         6.68 o                         
  -2   8   2         84.48         90.20         7.69 o                         
  -1   8   2         45.81         51.80         5.99 o                         
   0   8   2          9.85         12.13         3.67 o                         
   1   8   2         21.23         23.55         4.65 o                         
   2   8   2        117.01         96.28         8.27 o                         
   3   8   2         56.76         47.73         5.88 o                         
   4   8   2         14.34         16.81         4.06 o                         
   5   8   2          9.41          5.58         3.49 o                         
   6   8   2         95.12         97.55         8.21 o                         
  -4   9   2         23.19         35.50         9.29 o                         
  -3   9   2          2.29         -0.82         5.11 o                         
  -2   9   2         31.40         30.53         5.83 o                         
  -1   9   2         33.54         29.82         5.91 o                         
   0   9   2         94.64         81.35         8.31 o                         
   1   9   2         23.92         22.32         4.56 o                         
   2   9   2         33.55         36.54         6.43 o                         
   3   9   2          2.43          3.53         3.32 o                         
   4   9   2         25.47         19.43         4.45 o                         
  -1  10   2         18.22         16.37         7.25 o                         
   0  10   2         16.50         19.98         7.72 o                         
   1  10   2         15.85         11.32         6.13 o                         
   2  10   2         22.05         26.60        10.60 o                         
  -2 -10   3          7.18         -3.91         8.37 o                         
   1 -10   3         48.67         26.97        18.41 o                         
  -5  -9   3          1.19          2.42         7.63 o                         
  -4  -9   3         29.99         30.66         5.34 o                         
  -3  -9   3          8.50          9.16         3.75 o                         
  -2  -9   3         31.61         33.53         6.88 o                         
  -1  -9   3         18.74         29.68         7.35 o                         
   0  -9   3         20.07         17.65         6.88 o                         
   1  -9   3         18.70         14.35         6.05 o                         
   2  -9   3         16.71         15.98         7.07 o                         
   3  -9   3          9.64          5.24         4.96 o                         
   4  -9   3         15.92         14.74         6.17 o                         
   5  -9   3          0.69          3.76         5.27 o                         
  -6  -8   3         14.44         25.74         5.60 o                         
  -5  -8   3         43.24         46.44         6.04 o                         
  -4  -8   3         31.07         22.05         4.47 o                         
  -3  -8   3         31.71         26.65         4.96 o                         
  -2  -8   3        164.05        176.09        12.62 o                         
  -1  -8   3         59.66         68.19         6.94 o                         
   0  -8   3        569.08        550.10        31.96 o                         
   1  -8   3         67.27         74.86        15.34 o                         
   2  -8   3        165.04        158.35        13.80 o                         
   3  -8   3         31.89         29.54         7.49 o                         
   4  -8   3         36.08         36.83         7.69 o                         
   5  -8   3         51.04         45.77         7.33 o                         
   6  -8   3         23.56         30.11         8.22 o                         
  -7  -7   3         10.02          8.43         3.97 o                         
  -6  -7   3         22.21         18.79         6.47 o                         
  -5  -7   3          7.20          7.16         2.42 o                         
  -4  -7   3         18.99         20.77         3.48 o                         
  -3  -7   3        212.10        223.51        10.04 o                         
  -2  -7   3         31.61         36.10         5.14 o                         
  -1  -7   3        114.95        121.46         7.46 o                         
   0  -7   3        332.50        335.05        14.50 o                         
   1  -7   3        174.10        178.77        13.93 o                         
   2  -7   3         56.02         52.91         8.45 o                         
   3  -7   3        316.60        309.19        14.42 o                         
   4  -7   3          8.99         14.56         3.88 o                         
   5  -7   3          9.07          5.21         3.50 o                         
   6  -7   3         32.05         40.14         5.66 o                         
   7  -7   3         15.06         23.16         4.59 o                         
  -8  -6   3          1.53         -0.33         4.33 o                         
  -7  -6   3          9.61          8.17         3.00 o                         
  -6  -6   3         42.11         43.79         4.32 o                         
  -5  -6   3         94.29         98.85         5.65 o                         
  -4  -6   3         78.54         81.02         5.10 o                         
  -3  -6   3        137.59        155.63         7.21 o                         
  -2  -6   3        126.04        127.15         6.48 o                         
  -1  -6   3        105.45         97.47         5.37 o                         
   0  -6   3         16.72         19.43         3.76 o                         
   1  -6   3         48.96         51.28         6.72 o                         
   2  -6   3        118.99        124.66         7.24 o                         
   3  -6   3        110.74        114.09         7.62 o                         
   4  -6   3         57.34         59.01         4.28 o                         
   5  -6   3         97.73        103.40         6.67 o                         
   6  -6   3         31.28         31.78         5.35 o                         
   7  -6   3          9.51          8.64         4.36 o                         
   8  -6   3          0.87         -1.95         3.49 o                         
  -9  -5   3          3.15         -5.47         7.16 o                         
  -8  -5   3          7.69          5.82         3.41 o                         
  -7  -5   3         23.01         18.27         4.59 o                         
  -6  -5   3         46.60         42.80         3.99 o                         
  -5  -5   3         78.80         74.94         4.57 o                         
  -4  -5   3         53.59         58.07         3.88 o                         
  -3  -5   3        242.68        250.09         9.70 o                         
  -2  -5   3        163.35        153.87         6.90 o                         
  -1  -5   3        346.66        347.78        12.87 o                         
   0  -5   3        501.66        537.47        15.97 o                         
   1  -5   3        230.58        262.22         8.15 o                         
   2  -5   3        168.51        165.04         6.43 o                         
   3  -5   3        214.51        226.90         9.02 o                         
   4  -5   3         41.68         47.38         3.76 o                         
   5  -5   3        110.71        113.12         6.50 o                         
   6  -5   3         94.16        116.70         7.74 o                         
   7  -5   3         43.82         51.16         5.50 o                         
   8  -5   3          8.33          4.59         3.74 o                         
   9  -5   3          5.81          3.41         3.39 o                         
  -9  -4   3          9.03         12.42         4.11 o                         
  -8  -4   3          9.22          2.80         3.28 o                         
  -7  -4   3         62.68         66.42         9.30 o                         
  -6  -4   3        131.09        116.19         6.29 o                         
  -5  -4   3         31.13         29.85         2.68 o                         
  -4  -4   3         60.03         59.97         3.71 o                         
  -3  -4   3         89.78         85.34         4.46 o                         
  -2  -4   3        143.30        148.52         9.40 o                         
  -1  -4   3        138.81        146.77         5.10 o                         
   0  -4   3         97.81         98.04         4.78 o                         
   1  -4   3        280.60        281.55         8.16 o                         
   2  -4   3        252.17        255.55         7.76 o                         
   3  -4   3        132.50        133.54         5.80 o                         
   4  -4   3         49.22         42.56         3.16 o                         
   5  -4   3         56.16         62.84         5.05 o                         
   6  -4   3        257.90        265.80        16.61 o                         
   7  -4   3         50.33         51.75         5.47 o                         
   8  -4   3         12.90         14.00         6.26 o                         
   9  -4   3          6.58          5.45         3.67 o                         
 -10  -3   3         22.02         46.17         9.86 o                         
  -9  -3   3         12.28         20.29         4.99 o                         
  -8  -3   3         52.73         64.25         6.59 o                         
  -7  -3   3         69.44         87.69        11.34 o                         
  -6  -3   3        462.91        518.28        20.62 o                         
  -5  -3   3        139.08        149.32         5.30 o                         
  -4  -3   3        615.33        619.12        17.13 o                         
  -3  -3   3        179.91        190.76         6.79 o                         
  -2  -3   3        346.63        359.49        11.96 o                         
  -1  -3   3       1295.76       1387.30        36.26 o                         
   0  -3   3       1674.39       1896.05        44.88 o                         
   1  -3   3       1199.74       1334.30        32.10 o                         
   2  -3   3        314.35        324.84         8.98 o                         
   3  -3   3        161.47        159.30         6.72 o                         
   4  -3   3        734.93        757.99        22.07 o                         
   5  -3   3         74.98         78.10         5.47 o                         
   6  -3   3        310.45        328.56        18.91 o                         
   7  -3   3         37.74         37.22         4.54 o                         
   8  -3   3         28.31         23.44         3.90 o                         
   9  -3   3          7.07          4.08         2.98 o                         
  10  -3   3         12.11          8.00         8.37 o                         
 -10  -2   3         18.74         12.62         4.21 o                         
  -9  -2   3         13.15         19.85         6.14 o                         
  -8  -2   3         38.21         40.26         5.36 o                         
  -7  -2   3        278.99        288.34        19.89 o                         
  -6  -2   3         79.66         85.54         5.29 o                         
  -5  -2   3        110.18        101.40         4.18 o                         
  -4  -2   3        582.53        551.93        16.68 o                         
  -3  -2   3        405.36        377.14         9.50 o                         
  -2  -2   3       1508.89       1521.36        36.13 o                         
  -1  -2   3       1050.53       1069.20        27.73 o                         
   0  -2   3        536.69        569.04        15.20 o                         
   1  -2   3        884.80        953.89        22.85 o                         
   2  -2   3       1704.05       1770.59        40.87 o                         
   3  -2   3        302.27        287.19         7.88 o                         
   4  -2   3        481.10        475.49        14.52 o                         
   5  -2   3         80.81         81.09        10.82 o                         
   6  -2   3         94.28        100.26         6.16 o                         
   7  -2   3        216.41        206.55        13.57 o                         
   8  -2   3         39.10         41.39         6.55 o                         
   9  -2   3         18.18         12.69         2.99 o                         
  10  -2   3         20.44         18.29         7.25 o                         
 -10  -1   3         10.29         23.14         3.82 o                         
  -9  -1   3          1.36          4.12         2.36 o                         
  -8  -1   3        103.19        111.53         7.25 o                         
  -7  -1   3         70.25         66.04         5.01 o                         
  -6  -1   3        107.92        108.04         5.39 o                         
  -5  -1   3         98.82         89.04         6.62 o                         
  -4  -1   3        367.71        353.06        12.42 o                         
  -3  -1   3        565.20        551.98        18.48 o                         
  -2  -1   3        332.48        303.54        15.73 o                         
  -1  -1   3        963.48        899.03        22.73 o                         
   0  -1   3       1573.55       1493.94        40.23 o                         
   1  -1   3        880.80        855.70        20.09 o                         
   2  -1   3        331.55        316.92         8.04 o                         
   3  -1   3        629.73        596.40        14.73 o                         
   4  -1   3        206.41        196.09         6.79 o                         
   5  -1   3        179.36        173.30        13.09 o                         
   6  -1   3         59.58         58.39         5.96 o                         
   7  -1   3        113.74        101.59         5.80 o                         
   8  -1   3        111.30        105.78         5.96 o                         
   9  -1   3          2.34          1.94         2.77 o                         
  10  -1   3         21.22         21.80         5.77 o                         
 -10   0   3         27.66         32.78         4.43 o                         
  -9   0   3          1.71          5.07         3.73 o                         
  -8   0   3         43.04         45.64         4.43 o                         
  -7   0   3        373.92        409.85        15.54 o                         
  -6   0   3        190.69        173.22         7.71 o                         
  -5   0   3         58.03         51.64         4.08 o                         
  -4   0   3        606.81        653.04        25.14 o                         
  -3   0   3        661.31        625.70        23.83 o                         
  -2   0   3        527.68        499.11        18.89 o                         
  -1   0   3        465.14        444.54        11.52 o                         
   0   0   3         14.71         12.50         1.25 o                         
   1   0   3        505.39        464.15        11.19 o                         
   2   0   3        861.20        757.50        16.84 o                         
   3   0   3        322.41        333.29        10.29 o                         
   4   0   3        461.70        457.93        14.32 o                         
   5   0   3        121.58        108.73         5.27 o                         
   6   0   3        157.49        155.19         6.45 o                         
   7   0   3        223.83        236.38         9.07 o                         
   8   0   3         23.06         25.48         2.62 o                         
   9   0   3          2.26         -0.42         3.01 o                         
  10   0   3         16.35         13.95         4.26 o                         
 -10   1   3         10.27         16.98         3.85 o                         
  -9   1   3          1.37          1.72         2.36 o                         
  -8   1   3        103.28        105.81         6.42 o                         
  -7   1   3         70.30         73.90         4.77 o                         
  -6   1   3        108.18         98.56         5.42 o                         
  -5   1   3         98.80         89.62         4.47 o                         
  -4   1   3        366.88        341.83        10.91 o                         
  -3   1   3        565.15        556.87        14.74 o                         
  -2   1   3        333.02        311.78         8.44 o                         
  -1   1   3        962.32        890.13        20.99 o                         
   0   1   3       1573.73       1427.87        36.76 o                         
   1   1   3        882.12        840.59        20.12 o                         
   2   1   3        331.38        314.44         8.13 o                         
   3   1   3        629.69        608.12        16.14 o                         
   4   1   3        206.95        196.51         6.36 o                         
   5   1   3        179.51        171.81         6.58 o                         
   6   1   3         59.43         55.95         3.52 o                         
   7   1   3        113.61        107.97         6.14 o                         
   8   1   3        111.24        111.80         8.00 o                         
   9   1   3          2.33          3.37         2.69 o                         
  10   1   3         21.25         24.84         5.02 o                         
 -10   2   3         18.74         26.95         4.84 o                         
  -9   2   3         13.18          9.84         3.00 o                         
  -8   2   3         38.16         39.28         6.70 o                         
  -7   2   3        278.16        272.28        11.63 o                         
  -6   2   3         79.34         84.75         4.98 o                         
  -5   2   3        110.60        109.62         8.43 o                         
  -4   2   3        582.12        579.81        20.90 o                         
  -3   2   3        404.70        374.09        11.57 o                         
  -2   2   3       1506.55       1602.81        48.16 o                         
  -1   2   3       1049.93       1096.05        27.80 o                         
   0   2   3        536.58        582.41        15.42 o                         
   1   2   3        885.07        960.15        22.94 o                         
   2   2   3       1706.69       1706.35        40.85 o                         
   3   2   3        302.93        301.50         8.70 o                         
   4   2   3        482.14        483.47        13.58 o                         
   5   2   3         80.53         88.68         4.26 o                         
   6   2   3         94.65         91.26         5.49 o                         
   7   2   3        216.87        202.16         8.13 o                         
   8   2   3         39.11         40.85         4.64 o                         
   9   2   3         18.16         12.71         5.07 o                         
  10   2   3         20.47         13.88         4.32 o                         
 -10   3   3         22.01         25.07         7.18 o                         
  -9   3   3         12.30         13.06         4.50 o                         
  -8   3   3         52.95         57.96         5.82 o                         
  -7   3   3         69.44         71.07         6.10 o                         
  -6   3   3        462.61        458.45        20.79 o                         
  -5   3   3        139.10        128.23         7.81 o                         
  -4   3   3        615.51        647.17        21.45 o                         
  -3   3   3        179.99        203.94         8.65 o                         
  -2   3   3        347.23        400.70        11.82 o                         
  -1   3   3       1298.94       1426.33        36.38 o                         
   0   3   3       1674.17       1924.26        45.17 o                         
   1   3   3       1196.92       1351.20        32.16 o                         
   2   3   3        313.92        333.18         8.99 o                         
   3   3   3        161.34        165.35         7.43 o                         
   4   3   3        734.76        715.82        22.06 o                         
   5   3   3         74.99         78.82         5.55 o                         
   6   3   3        310.77        330.53        11.57 o                         
   7   3   3         37.75         41.63         3.46 o                         
   8   3   3         28.18         31.45         6.18 o                         
   9   3   3          7.03          6.16         3.49 o                         
  10   3   3         12.12          6.47         4.51 o                         
  -9   4   3          9.01          7.76         4.71 o                         
  -8   4   3          9.18          6.07         3.64 o                         
  -7   4   3         63.31         65.18         8.14 o                         
  -6   4   3        130.89        127.81         8.11 o                         
  -5   4   3         31.26         40.81         4.70 o                         
  -4   4   3         60.20         58.34         5.07 o                         
  -3   4   3         89.65         98.71         4.54 o                         
  -2   4   3        143.56        162.32         7.29 o                         
  -1   4   3        138.77        159.41         5.69 o                         
   0   4   3         97.34        101.69         3.88 o                         
   1   4   3        280.48        280.31         8.19 o                         
   2   4   3        251.89        264.23         7.74 o                         
   3   4   3        132.96        134.63         6.81 o                         
   4   4   3         49.22         50.12         3.32 o                         
   5   4   3         56.00         57.62         4.20 o                         
   6   4   3        258.14        243.84        10.69 o                         
   7   4   3         49.93         52.19         4.26 o                         
   8   4   3         12.94          6.79         3.57 o                         
   9   4   3          6.60          9.15         4.51 o                         
  -9   5   3          3.14          0.76         4.28 o                         
  -8   5   3          7.74         11.65         4.53 o                         
  -7   5   3         23.10         31.95         5.56 o                         
  -6   5   3         46.68         49.25         5.51 o                         
  -5   5   3         78.99         83.04         6.67 o                         
  -4   5   3         53.52         52.60         3.65 o                         
  -3   5   3        242.88        263.10        10.68 o                         
  -2   5   3        163.56        172.03         7.07 o                         
  -1   5   3        346.08        357.59        12.48 o                         
   0   5   3        501.83        545.04        15.88 o                         
   1   5   3        231.18        264.68         9.06 o                         
   2   5   3        168.23        156.06         6.89 o                         
   3   5   3        214.26        233.73         9.10 o                         
   4   5   3         41.65         42.96         3.94 o                         
   5   5   3        110.31        108.69         6.31 o                         
   6   5   3         93.82         94.64         6.19 o                         
   7   5   3         43.68         51.48         4.25 o                         
   8   5   3          8.36          6.23         4.71 o                         
   9   5   3          5.84          0.79         4.66 o                         
  -8   6   3          1.57          6.97         4.14 o                         
  -7   6   3          9.56          5.67         3.96 o                         
  -6   6   3         42.15         42.35         6.01 o                         
  -5   6   3         94.16         85.16         7.44 o                         
  -4   6   3         78.36         66.14         6.31 o                         
  -3   6   3        137.28        140.78         7.61 o                         
  -2   6   3        125.68        140.56         6.63 o                         
  -1   6   3        105.36         97.77         5.34 o                         
   0   6   3         16.77         23.39         3.97 o                         
   1   6   3         48.98         47.18         4.48 o                         
   2   6   3        119.29        133.61         7.45 o                         
   3   6   3        111.09        116.81         8.02 o                         
   4   6   3         57.26         54.87         5.66 o                         
   5   6   3         97.99        102.49         7.44 o                         
   6   6   3         31.21         26.68         4.13 o                         
   7   6   3          9.59          4.45         2.75 o                         
   8   6   3          0.85         -1.70         6.98 o                         
  -7   7   3         10.03          9.35         5.07 o                         
  -6   7   3         22.26         19.14         4.97 o                         
  -5   7   3          7.28          6.23         2.39 o                         
  -4   7   3         19.15         17.74         6.34 o                         
  -3   7   3        212.21        205.05         9.16 o                         
  -2   7   3         31.67         45.41         6.71 o                         
  -1   7   3        114.34        117.28         8.49 o                         
   0   7   3        332.81        329.90        14.48 o                         
   1   7   3        174.82        175.61        11.87 o                         
   2   7   3         56.13         53.89         6.59 o                         
   3   7   3        316.37        294.09        15.69 o                         
   4   7   3          8.91          5.18         3.21 o                         
   5   7   3          9.09          9.02         3.57 o                         
   6   7   3         32.03         31.30         5.76 o                         
   7   7   3         15.00          7.23         5.52 o                         
  -6   8   3         14.40          3.57         4.51 o                         
  -5   8   3         43.35         36.96         4.48 o                         
  -4   8   3         30.94         31.48         4.85 o                         
  -3   8   3         31.75         26.76         8.41 o                         
  -2   8   3        164.54        162.48        10.76 o                         
  -1   8   3         59.41         61.16         6.99 o                         
   0   8   3        569.33        541.70        25.65 o                         
   1   8   3         67.11         69.05         6.23 o                         
   2   8   3        164.55        138.51        10.16 o                         
   3   8   3         31.92         34.29         5.97 o                         
   4   8   3         36.11         26.14         5.07 o                         
   5   8   3         50.99         49.90         9.24 o                         
   6   8   3         23.59         24.79         5.41 o                         
  -5   9   3          1.20         -0.19         3.35 o                         
  -4   9   3         29.82         26.09         6.37 o                         
  -3   9   3          8.49          2.62         3.26 o                         
  -2   9   3         31.75         29.40         5.85 o                         
  -1   9   3         18.90         12.98         4.19 o                         
   0   9   3         20.09         22.16         5.80 o                         
   1   9   3         18.64         12.93         3.58 o                         
   2   9   3         16.62         16.84         4.94 o                         
   3   9   3          9.61          5.54         3.37 o                         
   4   9   3         15.96         12.22         4.47 o                         
  -1  10   3         57.44         69.75        20.65 o                         
   0  10   3          8.27          2.20         4.02 o                         
   1  10   3         48.69         37.91        10.32 o                         
   2  10   3          8.39         19.72         8.56 o                         
  -4  -9   4         10.74         10.87         3.75 o                         
  -3  -9   4         48.51         48.22         6.85 o                         
  -2  -9   4         16.04         18.07         4.79 o                         
  -1  -9   4         33.36         27.53         5.40 o                         
   0  -9   4          0.55          3.26         3.89 o                         
   1  -9   4         47.36         51.79        10.65 o                         
   2  -9   4         23.47         19.93         6.66 o                         
   3  -9   4         66.47         66.43        15.34 o                         
   4  -9   4          6.51         14.51        10.23 o                         
  -6  -8   4         10.37          9.38         4.48 o                         
  -5  -8   4         24.11         16.09         3.77 o                         
  -4  -8   4         23.07         21.32         4.38 o                         
  -3  -8   4         18.57         21.43         4.21 o                         
  -2  -8   4         38.19         43.00         6.60 o                         
  -1  -8   4         54.25         63.79         6.88 o                         
   0  -8   4         32.08         35.81         8.13 o                         
   1  -8   4         40.27         48.79         9.64 o                         
   2  -8   4         37.01         38.48         8.37 o                         
   3  -8   4         14.91         15.50        10.14 o                         
   4  -8   4         19.30         12.20         4.82 o                         
   5  -8   4         45.08         47.61         7.81 o                         
   6  -8   4         14.88         10.04         5.58 o                         
  -7  -7   4         31.66         21.77         4.74 o                         
  -6  -7   4         16.90          9.55         3.20 o                         
  -5  -7   4          5.91          4.23         2.41 o                         
  -4  -7   4         91.36         84.32         5.46 o                         
  -3  -7   4        133.63        147.17         7.43 o                         
  -2  -7   4         42.94         48.03         5.30 o                         
  -1  -7   4        101.48         99.61         6.61 o                         
   0  -7   4        108.14        113.92         7.28 o                         
   1  -7   4         67.07         77.05         9.21 o                         
   2  -7   4         74.26         65.88         8.09 o                         
   3  -7   4         84.30         92.11         7.61 o                         
   4  -7   4        134.73        118.36         9.54 o                         
   5  -7   4          7.18          4.93         6.38 o                         
   6  -7   4         27.45         34.05         6.67 o                         
   7  -7   4         19.63         18.11         5.02 o                         
  -8  -6   4         29.82         37.35         6.17 o                         
  -7  -6   4         19.71         14.48         2.77 o                         
  -6  -6   4         29.61         29.86         3.82 o                         
  -5  -6   4         63.35         60.51         4.77 o                         
  -4  -6   4        121.18        124.54         6.39 o                         
  -3  -6   4        225.14        239.58        10.41 o                         
  -2  -6   4        247.10        245.46         9.92 o                         
  -1  -6   4         46.62         56.80         4.60 o                         
   0  -6   4        138.18        142.51         8.02 o                         
   1  -6   4         67.09         80.96         5.98 o                         
   2  -6   4        193.48        193.07        10.07 o                         
   3  -6   4        424.06        403.55        16.16 o                         
   4  -6   4         62.35         68.86         6.29 o                         
   5  -6   4         56.10         61.27         5.24 o                         
   6  -6   4         51.21         47.93         5.72 o                         
   7  -6   4         13.98         14.65         3.77 o                         
   8  -6   4         19.36         13.12         3.89 o                         
  -8  -5   4         24.47         29.33         5.91 o                         
  -7  -5   4        103.96        114.87         9.53 o                         
  -6  -5   4         35.38         38.94         3.42 o                         
  -5  -5   4         90.55         84.53         4.81 o                         
  -4  -5   4         99.32        100.65         5.24 o                         
  -3  -5   4        191.33        207.60         9.68 o                         
  -2  -5   4        175.43        190.99         9.32 o                         
  -1  -5   4        578.21        622.96        19.99 o                         
   0  -5   4        100.75        100.85         5.88 o                         
   1  -5   4        633.73        697.41        19.87 o                         
   2  -5   4        346.61        338.44        11.53 o                         
   3  -5   4        129.29        136.87         6.97 o                         
   4  -5   4        195.01        181.01         8.63 o                         
   5  -5   4         75.44         68.66         5.08 o                         
   6  -5   4         19.77         19.28         4.19 o                         
   7  -5   4         63.73         66.09         5.96 o                         
   8  -5   4         21.32         19.57         4.55 o                         
   9  -5   4          8.99          3.43         5.35 o                         
  -9  -4   4         13.16          8.92         4.23 o                         
  -8  -4   4         21.95         14.01         4.06 o                         
  -7  -4   4         55.96         55.44         6.56 o                         
  -6  -4   4         67.15         57.04         5.01 o                         
  -5  -4   4         29.46         26.87         3.28 o                         
  -4  -4   4        142.88        152.10         6.33 o                         
  -3  -4   4        352.47        332.14        11.41 o                         
  -2  -4   4        225.29        231.69        11.66 o                         
  -1  -4   4        336.20        342.60        10.57 o                         
   0  -4   4        404.72        419.25        11.41 o                         
   1  -4   4        337.66        353.35         9.91 o                         
   2  -4   4        431.92        440.69        11.92 o                         
   3  -4   4        326.98        340.85        13.14 o                         
   4  -4   4        111.82        122.31         5.77 o                         
   5  -4   4         37.57         38.44         5.29 o                         
   6  -4   4        131.49        131.97         8.16 o                         
   7  -4   4         61.53         69.36         5.94 o                         
   8  -4   4         42.58         44.41         5.28 o                         
   9  -4   4         21.45         21.86         4.71 o                         
  -9  -3   4         16.33         19.60         4.71 o                         
  -8  -3   4         14.39          9.48         3.77 o                         
  -7  -3   4         57.29         73.65         6.53 o                         
  -6  -3   4         76.92         79.04         5.58 o                         
  -5  -3   4          4.35          5.42         1.85 o                         
  -4  -3   4         87.63         88.26         3.42 o                         
  -3  -3   4        154.79        163.91         5.21 o                         
  -2  -3   4        287.97        291.23         8.08 o                         
  -1  -3   4         24.03         23.44         1.70 o                         
   0  -3   4        441.40        448.52        11.45 o                         
   1  -3   4         21.97         25.39         1.85 o                         
   2  -3   4        392.94        387.28        10.33 o                         
   3  -3   4        315.81        316.80         8.78 o                         
   4  -3   4         56.01         57.76         3.38 o                         
   5  -3   4          6.73          7.59         2.68 o                         
   6  -3   4        113.48        129.51         7.68 o                         
   7  -3   4         44.15         45.48         4.45 o                         
   8  -3   4         23.02         26.73         4.24 o                         
   9  -3   4         25.13         32.25         4.60 o                         
 -10  -2   4         21.02         34.13         6.42 o                         
  -9  -2   4         13.22         13.55         3.64 o                         
  -8  -2   4         29.63         39.50         5.77 o                         
  -7  -2   4         99.68        130.06         8.67 o                         
  -6  -2   4        242.76        266.30        11.99 o                         
  -5  -2   4        241.05        224.08         7.75 o                         
  -4  -2   4         39.59         34.36         2.38 o                         
  -3  -2   4        355.46        324.07         7.89 o                         
  -2  -2   4        112.20        113.37         5.35 o                         
  -1  -2   4        574.36        568.09        15.73 o                         
   0  -2   4        209.85        218.50         6.41 o                         
   1  -2   4        868.07        832.33        19.66 o                         
   2  -2   4         77.74         78.61         4.20 o                         
   3  -2   4        244.96        219.46         6.99 o                         
   4  -2   4         54.33         49.20         4.91 o                         
   5  -2   4        163.95        155.87         8.51 o                         
   6  -2   4        290.70        295.38        13.50 o                         
   7  -2   4         98.63        100.86         6.90 o                         
   8  -2   4         27.82         32.00         4.18 o                         
   9  -2   4         25.22         27.10         3.78 o                         
  10  -2   4         17.11         21.03         5.99 o                         
 -10  -1   4         14.43          9.37         5.61 o                         
  -9  -1   4          6.58          5.35         2.47 o                         
  -8  -1   4          4.69          2.54         2.23 o                         
  -7  -1   4        279.33        279.55        13.07 o                         
  -6  -1   4        129.43        140.73         8.82 o                         
  -5  -1   4        126.54        127.97         6.63 o                         
  -4  -1   4       1174.26       1112.09        36.09 o                         
  -3  -1   4         54.28         55.27         3.83 o                         
  -2  -1   4       2356.90       2296.48        71.41 o                         
  -1  -1   4        503.86        459.99        10.32 o                         
   0  -1   4       2467.70       2212.71        59.10 o                         
   1  -1   4        341.06        327.77         8.31 o                         
   2  -1   4       2192.55       2168.42        50.59 o                         
   3  -1   4         88.46         81.53         2.68 o                         
   4  -1   4       1208.07       1182.85        30.88 o                         
   5  -1   4        191.74        191.36        12.51 o                         
   6  -1   4        195.69        174.88         8.14 o                         
   7  -1   4        477.65        484.44        21.51 o                         
   8  -1   4          9.92          4.93         2.37 o                         
   9  -1   4          5.45          3.92         2.03 o                         
  10  -1   4         27.25         29.74         9.29 o                         
 -10   0   4         12.83         15.66         3.31 o                         
  -9   0   4         24.13         29.57         6.58 o                         
  -8   0   4         21.06         15.00         7.75 o                         
  -7   0   4        713.94        678.81        23.90 o                         
  -6   0   4         34.05         37.14         3.50 o                         
  -5   0   4         21.08         24.23         2.82 o                         
  -4   0   4         60.67         69.28         4.05 o                         
  -3   0   4        157.22        159.25         8.30 o                         
  -2   0   4        934.88        801.87        34.40 o                         
  -1   0   4       3401.93       2917.24        72.21 o                         
   0   0   4        552.81        458.65        14.78 o                         
   1   0   4       3472.09       3060.13        70.70 o                         
   2   0   4        660.40        632.19        15.33 o                         
   3   0   4        332.07        285.20         7.56 o                         
   4   0   4        102.91         93.23         6.18 o                         
   5   0   4         30.28         32.97         3.81 o                         
   6   0   4         21.79         19.24         2.77 o                         
   7   0   4        350.92        344.99        12.23 o                         
   8   0   4         12.94         11.88         3.87 o                         
   9   0   4         11.11          1.79         5.73 o                         
  10   0   4          8.90          7.13         3.66 o                         
 -10   1   4         14.47         30.88         7.41 o                         
  -9   1   4          6.57          6.30         2.42 o                         
  -8   1   4          4.73          4.38         2.52 o                         
  -7   1   4        279.39        282.14        12.40 o                         
  -6   1   4        129.12        129.74         5.75 o                         
  -5   1   4        126.64        120.00         7.19 o                         
  -4   1   4       1172.97       1132.45        29.03 o                         
  -3   1   4         54.28         55.03         2.29 o                         
  -2   1   4       2356.26       2320.60        57.90 o                         
  -1   1   4        503.85        442.62        12.33 o                         
   0   1   4       2467.71       2103.10        53.92 o                         
   1   1   4        341.13        327.35         8.32 o                         
   2   1   4       2192.79       2180.38        50.67 o                         
   3   1   4         88.54         84.39         3.03 o                         
   4   1   4       1209.65       1194.00        31.06 o                         
   5   1   4        191.73        190.38         7.22 o                         
   6   1   4        195.79        187.86         7.44 o                         
   7   1   4        477.70        492.49        17.96 o                         
   8   1   4          9.87         10.29         3.04 o                         
   9   1   4          5.47          3.98         2.77 o                         
  10   1   4         27.18         24.60         8.43 o                         
 -10   2   4         20.99         13.74         3.79 o                         
  -9   2   4         13.25         10.13         3.28 o                         
  -8   2   4         29.43         30.87         5.30 o                         
  -7   2   4         99.60        109.75        12.09 o                         
  -6   2   4        242.91        262.50        10.79 o                         
  -5   2   4        240.87        242.29         9.45 o                         
  -4   2   4         39.59         33.50         2.44 o                         
  -3   2   4        356.33        343.02        10.41 o                         
  -2   2   4        112.22        121.32         5.77 o                         
  -1   2   4        574.86        617.71        15.82 o                         
   0   2   4        209.80        215.20         6.56 o                         
   1   2   4        867.59        792.89        19.67 o                         
   2   2   4         77.78         83.81         3.28 o                         
   3   2   4        245.12        239.28         6.64 o                         
   4   2   4         54.43         47.45         2.70 o                         
   5   2   4        164.02        169.52         6.67 o                         
   6   2   4        290.01        292.38        10.54 o                         
   7   2   4         98.67        107.80         6.58 o                         
   8   2   4         27.90         31.25         3.27 o                         
   9   2   4         25.13         33.36         4.53 o                         
  10   2   4         17.18          7.74         3.97 o                         
 -10   3   4          4.46         -5.88         5.88 o                         
  -9   3   4         16.23         18.94         4.12 o                         
  -8   3   4         14.26         11.17         3.33 o                         
  -7   3   4         57.17         57.84         5.36 o                         
  -6   3   4         76.84         83.86         6.03 o                         
  -5   3   4          4.38          4.27         2.16 o                         
  -4   3   4         87.39         92.79         7.23 o                         
  -3   3   4        154.92        179.55         9.13 o                         
  -2   3   4        288.94        312.21         8.83 o                         
  -1   3   4         23.98         22.88         1.67 o                         
   0   3   4        440.90        439.23        15.28 o                         
   1   3   4         22.01         26.02         1.83 o                         
   2   3   4        392.00        382.95        10.33 o                         
   3   3   4        315.53        307.02         9.49 o                         
   4   3   4         56.15         63.08         7.05 o                         
   5   3   4          6.69          6.28         1.91 o                         
   6   3   4        113.57        117.42         5.70 o                         
   7   3   4         44.23         44.08         3.68 o                         
   8   3   4         23.17         24.43         3.27 o                         
   9   3   4         25.26         19.46         4.31 o                         
  10   3   4          5.62          0.68         5.90 o                         
  -9   4   4         13.14          8.70         3.99 o                         
  -8   4   4         21.94         13.97         4.37 o                         
  -7   4   4         56.09         52.30         5.89 o                         
  -6   4   4         67.30         69.99         6.06 o                         
  -5   4   4         29.45         31.54         5.37 o                         
  -4   4   4        142.73        149.24         8.59 o                         
  -3   4   4        352.01        338.39        11.52 o                         
  -2   4   4        224.61        272.60         8.30 o                         
  -1   4   4        335.60        353.17        10.69 o                         
   0   4   4        404.52        434.23        11.86 o                         
   1   4   4        338.47        356.04         9.95 o                         
   2   4   4        432.69        429.54        11.83 o                         
   3   4   4        327.21        337.64        10.94 o                         
   4   4   4        112.05        122.36         5.59 o                         
   5   4   4         37.59         38.40         3.35 o                         
   6   4   4        131.21        128.08         6.88 o                         
   7   4   4         61.54         67.18         4.97 o                         
   8   4   4         42.52         38.12         3.76 o                         
   9   4   4         21.47         29.65         6.07 o                         
  -9   5   4          5.73          8.82         6.08 o                         
  -8   5   4         24.49         21.19         5.42 o                         
  -7   5   4        103.66        104.10         9.69 o                         
  -6   5   4         35.45         38.72         5.59 o                         
  -5   5   4         90.35         92.50         7.08 o                         
  -4   5   4         99.35         96.67         7.05 o                         
  -3   5   4        191.99        195.58         8.77 o                         
  -2   5   4        175.43        198.24         7.95 o                         
  -1   5   4        579.51        643.04        20.11 o                         
   0   5   4        101.00        111.14         4.86 o                         
   1   5   4        632.91        696.46        19.84 o                         
   2   5   4        346.41        353.17        12.17 o                         
   3   5   4        128.76        141.99         6.49 o                         
   4   5   4        195.12        179.57         8.67 o                         
   5   5   4         75.71         85.50         5.46 o                         
   6   5   4         19.81         21.28         3.65 o                         
   7   5   4         63.99         59.43         4.82 o                         
   8   5   4         21.25         14.64         3.16 o                         
   9   5   4          9.01          8.47         5.40 o                         
  -8   6   4         29.90         29.62         6.20 o                         
  -7   6   4         19.70         21.98         4.83 o                         
  -6   6   4         29.65         22.79         5.27 o                         
  -5   6   4         63.27         57.39         6.23 o                         
  -4   6   4        121.37        110.88         8.24 o                         
  -3   6   4        225.76        238.58         9.53 o                         
  -2   6   4        247.20        249.39        10.77 o                         
  -1   6   4         46.59         58.36         4.09 o                         
   0   6   4        137.94        158.69         7.16 o                         
   1   6   4         67.14         72.01         5.36 o                         
   2   6   4        193.07        192.99         9.56 o                         
   3   6   4        422.99        408.74        19.05 o                         
   4   6   4         62.26         57.49         7.69 o                         
   5   6   4         56.30         55.25         5.63 o                         
   6   6   4         51.14         51.54         5.41 o                         
   7   6   4         14.00          6.44         3.36 o                         
   8   6   4         19.34         22.31         4.16 o                         
  -7   7   4         31.55         28.44         5.79 o                         
  -6   7   4         16.86          6.72         3.87 o                         
  -5   7   4          5.89          7.42         3.27 o                         
  -4   7   4         91.59         79.50         4.99 o                         
  -3   7   4        133.08        131.10         6.88 o                         
  -2   7   4         42.89         43.61         5.33 o                         
  -1   7   4        101.77         90.06         7.28 o                         
   0   7   4        108.11        119.71         8.58 o                         
   1   7   4         66.97         68.31         7.60 o                         
   2   7   4         74.35         68.82         5.58 o                         
   3   7   4         84.60        102.85         7.96 o                         
   4   7   4        134.44        119.73        11.66 o                         
   5   7   4          7.14         12.55         3.71 o                         
   6   7   4         27.54         26.23         5.37 o                         
   7   7   4         19.70         12.85         4.06 o                         
  -6   8   4         10.44         19.00         6.01 o                         
  -5   8   4         24.17         15.11         6.05 o                         
  -4   8   4         23.02         18.41         4.03 o                         
  -3   8   4         18.58         18.57         4.50 o                         
  -2   8   4         38.22         36.60         9.20 o                         
  -1   8   4         54.27         53.18         5.92 o                         
   0   8   4         32.07         32.07         9.44 o                         
   1   8   4         40.38         50.97         6.72 o                         
   2   8   4         37.00         35.13         5.36 o                         
   3   8   4         14.87         21.04         4.86 o                         
   4   8   4         19.18         13.71         3.82 o                         
   5   8   4         44.95         35.94         8.71 o                         
   6   8   4         14.83         12.21         8.46 o                         
  -4   9   4         10.80          9.10         6.05 o                         
  -3   9   4         48.35         50.42         6.83 o                         
  -2   9   4         16.13         12.38         4.80 o                         
  -1   9   4         33.39         24.59        11.70 o                         
   0   9   4          0.56         -2.62         2.62 o                         
   1   9   4         47.48         52.20         8.25 o                         
   2   9   4         23.35         27.21         5.84 o                         
   3   9   4         66.62         65.68         7.45 o                         
   4   9   4          6.48          8.22         3.44 o                         
   0  10   4         15.30         13.50         7.25 o                         
   1  10   4         43.80         43.71        10.60 o                         
  -4  -9   5          5.80          3.70         4.58 o                         
  -3  -9   5         33.27         26.78         5.73 o                         
  -2  -9   5          1.59          6.11         3.92 o                         
  -1  -9   5         13.24          9.89         3.91 o                         
   0  -9   5          7.23          4.75         5.24 o                         
   1  -9   5         14.29         21.77         6.83 o                         
   2  -9   5          0.95          5.68         4.83 o                         
   3  -9   5         19.12          8.84         5.32 o                         
   4  -9   5          7.16          4.28         7.81 o                         
  -6  -8   5         28.60         45.87         9.59 o                         
  -5  -8   5         10.33          5.29         3.21 o                         
  -4  -8   5         10.74         12.78         3.60 o                         
  -3  -8   5         26.31         23.16         4.34 o                         
  -2  -8   5         29.67         22.02         4.46 o                         
  -1  -8   5        279.30        277.51        13.06 o                         
   0  -8   5         23.67         32.74         6.51 o                         
   1  -8   5        145.14        145.93        16.27 o                         
   2  -8   5         40.93         45.15         8.71 o                         
   3  -8   5         33.11         40.20        11.72 o                         
   4  -8   5         11.76          8.00         6.51 o                         
   5  -8   5         16.42         32.74         9.30 o                         
   6  -8   5         14.82          8.00         5.58 o                         
  -7  -7   5         53.01         64.74         5.91 o                         
  -6  -7   5         28.07         20.60         4.82 o                         
  -5  -7   5         64.78         67.49         5.30 o                         
  -4  -7   5         43.08         49.09         5.21 o                         
  -3  -7   5         21.27         23.28         3.90 o                         
  -2  -7   5         96.26        103.68         7.44 o                         
  -1  -7   5        109.03        112.00         7.27 o                         
   0  -7   5        192.42        186.88        10.05 o                         
   1  -7   5        105.20        113.36        10.78 o                         
   2  -7   5        171.72        173.51        13.94 o                         
   3  -7   5         18.60         16.39         8.28 o                         
   4  -7   5         70.78         71.18         8.48 o                         
   5  -7   5         92.84         98.93        13.21 o                         
   6  -7   5         36.26         41.66        10.04 o                         
   7  -7   5         30.37         24.48         6.42 o                         
  -8  -6   5          9.59          5.49        10.42 o                         
  -7  -6   5         22.83         21.96         5.45 o                         
  -6  -6   5         33.25         28.87         3.35 o                         
  -5  -6   5        117.59        121.58         8.40 o                         
  -4  -6   5         12.29         11.31         2.78 o                         
  -3  -6   5         64.61         63.05         4.51 o                         
  -2  -6   5         89.44         86.56         5.25 o                         
  -1  -6   5         41.70         45.41         4.57 o                         
   0  -6   5         37.61         37.01         4.85 o                         
   1  -6   5         77.75         72.78         5.35 o                         
   2  -6   5         94.19         97.48        13.94 o                         
   3  -6   5         33.89         26.58         4.35 o                         
   4  -6   5          7.82          5.12         2.55 o                         
   5  -6   5        101.72        106.29        14.18 o                         
   6  -6   5         27.83         22.22         4.58 o                         
   7  -6   5         14.03         13.78         4.19 o                         
   8  -6   5         18.91         24.20         6.35 o                         
  -8  -5   5         13.22         13.33         3.99 o                         
  -7  -5   5         28.08         40.72         6.02 o                         
  -6  -5   5         53.19         47.17         3.39 o                         
  -5  -5   5         84.17         91.33         4.89 o                         
  -4  -5   5        295.31        300.98        10.95 o                         
  -3  -5   5         13.64         19.37         2.86 o                         
  -2  -5   5        208.55        212.69        10.19 o                         
  -1  -5   5         30.63         34.98         3.88 o                         
   0  -5   5         44.36         43.47         4.08 o                         
   1  -5   5         57.73         53.92         4.30 o                         
   2  -5   5        150.16        148.98         6.41 o                         
   3  -5   5         21.22         22.43         4.51 o                         
   4  -5   5        204.46        221.78        10.04 o                         
   5  -5   5         78.31         75.75         6.15 o                         
   6  -5   5         55.95         58.46         5.61 o                         
   7  -5   5         18.40         16.39         3.51 o                         
   8  -5   5         15.23         18.66         4.22 o                         
   9  -5   5          2.11          5.58         7.81 o                         
  -9  -4   5         27.93         39.45         7.44 o                         
  -8  -4   5         21.31         32.13         5.23 o                         
  -7  -4   5        142.02        177.78        11.91 o                         
  -6  -4   5         54.20         56.27         6.20 o                         
  -5  -4   5         47.86         48.47         3.62 o                         
  -4  -4   5         88.65         79.97         4.26 o                         
  -3  -4   5        247.36        243.56         9.15 o                         
  -2  -4   5        176.43        187.27         7.33 o                         
  -1  -4   5        480.41        465.32        15.24 o                         
   0  -4   5        905.47        944.29        23.54 o                         
   1  -4   5        292.71        310.81         8.97 o                         
   2  -4   5        380.83        367.28        10.44 o                         
   3  -4   5        223.00        238.19         8.81 o                         
   4  -4   5        119.40        123.22         6.53 o                         
   5  -4   5         37.56         40.41         4.65 o                         
   6  -4   5         77.00         81.10         6.40 o                         
   7  -4   5         86.39         81.75         6.55 o                         
   8  -4   5         16.00         25.15         6.85 o                         
   9  -4   5         19.78         12.99         5.05 o                         
  -9  -3   5          4.82          4.74         3.29 o                         
  -8  -3   5         13.27         12.85         4.84 o                         
  -7  -3   5        207.28        251.55        35.90 o                         
  -6  -3   5        122.12        125.12        10.57 o                         
  -5  -3   5        103.26        109.68         5.66 o                         
  -4  -3   5         30.76         29.80         1.65 o                         
  -3  -3   5        539.02        551.56        16.23 o                         
  -2  -3   5        561.00        565.78        14.51 o                         
  -1  -3   5        975.44        955.73        25.14 o                         
   0  -3   5        485.29        481.01        12.30 o                         
   1  -3   5        869.44        925.66        23.05 o                         
   2  -3   5        504.52        518.94        13.58 o                         
   3  -3   5        466.99        470.52        14.28 o                         
   4  -3   5         49.08         57.68         4.01 o                         
   5  -3   5         69.47         64.30         5.29 o                         
   6  -3   5        103.51        100.27         6.95 o                         
   7  -3   5        149.75        167.02         9.74 o                         
   8  -3   5         22.30         16.69         3.71 o                         
   9  -3   5          4.18          2.80         2.87 o                         
  10  -3   5         18.47         14.69         5.21 o                         
 -10  -2   5          3.33          8.13         3.80 o                         
  -9  -2   5          2.46         -0.02         2.44 o                         
  -8  -2   5         13.70         15.20         3.75 o                         
  -7  -2   5        291.57        366.91        18.60 o                         
  -6  -2   5        133.26        121.13        17.77 o                         
  -5  -2   5         81.54         73.86         7.38 o                         
  -4  -2   5        323.64        319.65        16.56 o                         
  -3  -2   5        439.38        429.66        13.32 o                         
  -2  -2   5       1080.59       1031.60        24.82 o                         
  -1  -2   5        826.17        791.24        20.68 o                         
   0  -2   5        931.46        931.17        26.10 o                         
   1  -2   5       1034.60       1008.74        23.86 o                         
   2  -2   5        776.33        793.86        19.66 o                         
   3  -2   5        770.68        764.30        18.73 o                         
   4  -2   5        294.54        282.71        10.79 o                         
   5  -2   5         78.66         82.69         5.55 o                         
   6  -2   5        145.97        148.33         8.36 o                         
   7  -2   5        210.35        221.50        14.42 o                         
   8  -2   5         13.93         11.38         3.30 o                         
   9  -2   5          1.69          0.86         3.01 o                         
  10  -2   5          1.88          3.51         3.02 o                         
 -10  -1   5          8.92          0.93         5.09 o                         
  -9  -1   5          8.29          5.74         2.19 o                         
  -8  -1   5         20.53         20.72         3.05 o                         
  -7  -1   5        227.75        229.73        11.29 o                         
  -6  -1   5         95.91         91.92         5.32 o                         
  -5  -1   5         31.76         31.47         3.06 o                         
  -4  -1   5        808.47        779.18        25.79 o                         
  -3  -1   5        145.61        134.43         7.17 o                         
  -2  -1   5        913.71        813.45        24.56 o                         
  -1  -1   5        880.74        839.67        19.61 o                         
   0  -1   5        601.05        507.19        14.85 o                         
   1  -1   5       1180.82       1096.13        25.99 o                         
   2  -1   5        611.42        633.54        15.58 o                         
   3  -1   5        290.45        251.72         7.79 o                         
   4  -1   5        372.57        377.71        14.58 o                         
   5  -1   5         33.33         31.66         3.18 o                         
   6  -1   5         61.98         61.09         4.35 o                         
   7  -1   5        325.18        360.06        14.21 o                         
   8  -1   5         25.29         20.64         3.19 o                         
   9  -1   5         12.69         13.73         2.56 o                         
  10  -1   5         11.37          5.18         6.58 o                         
 -10   0   5         13.64          9.83         3.29 o                         
  -9   0   5         14.15         10.39         2.54 o                         
  -8   0   5          5.75          7.35         2.47 o                         
  -7   0   5         39.73         34.00         4.00 o                         
  -6   0   5        406.93        421.29        15.85 o                         
  -5   0   5        471.89        476.26        18.74 o                         
  -4   0   5        174.88        176.24         7.49 o                         
  -3   0   5        478.68        419.90        14.52 o                         
  -2   0   5        360.38        367.11        12.13 o                         
  -1   0   5        109.84        109.32         3.92 o                         
   0   0   5          5.63          3.69         1.12 o                         
   1   0   5        236.36        214.17         5.70 o                         
   2   0   5        764.68        678.76        17.77 o                         
   3   0   5        398.17        384.95         9.27 o                         
   4   0   5        240.56        229.07         8.04 o                         
   5   0   5        288.65        301.21        10.43 o                         
   6   0   5        257.43        249.26        11.21 o                         
   7   0   5         80.44         85.66         4.98 o                         
   8   0   5          3.34          2.23         2.63 o                         
   9   0   5         13.12          7.62         2.43 o                         
  10   0   5         10.81         12.64         4.70 o                         
 -10   1   5          8.84          7.10         3.04 o                         
  -9   1   5          8.25          4.38         2.95 o                         
  -8   1   5         20.44         25.18         3.71 o                         
  -7   1   5        227.96        244.77        10.29 o                         
  -6   1   5         95.66         94.90         4.49 o                         
  -5   1   5         31.74         31.77         2.36 o                         
  -4   1   5        808.18        770.33        20.47 o                         
  -3   1   5        145.87        146.23         5.06 o                         
  -2   1   5        913.81        851.29        21.34 o                         
  -1   1   5        882.39        814.56        23.48 o                         
   0   1   5        600.95        512.20        13.52 o                         
   1   1   5       1179.21       1099.25        25.87 o                         
   2   1   5        610.54        637.05        15.65 o                         
   3   1   5        289.81        263.29         7.18 o                         
   4   1   5        372.69        404.97        16.59 o                         
   5   1   5         33.41         37.91         3.04 o                         
   6   1   5         62.11         64.30         3.91 o                         
   7   1   5        324.94        352.20        14.00 o                         
   8   1   5         25.39         27.37         3.30 o                         
   9   1   5         12.76          8.19         2.27 o                         
  10   1   5         11.44         11.65         3.96 o                         
 -10   2   5          3.34         -0.50         2.95 o                         
  -9   2   5          2.46          0.83         3.44 o                         
  -8   2   5         13.69         13.03         6.40 o                         
  -7   2   5        292.04        318.02        24.20 o                         
  -6   2   5        133.31        143.85         6.76 o                         
  -5   2   5         81.44         84.10         4.08 o                         
  -4   2   5        322.92        310.48        10.52 o                         
  -3   2   5        439.40        464.41        13.69 o                         
  -2   2   5       1080.07       1054.19        29.80 o                         
  -1   2   5        824.48        778.14        22.33 o                         
   0   2   5        931.66        904.14        23.94 o                         
   1   2   5       1036.56        975.06        23.91 o                         
   2   2   5        776.87        816.11        19.77 o                         
   3   2   5        771.29        750.96        18.81 o                         
   4   2   5        295.15        287.99         9.27 o                         
   5   2   5         78.78         79.77         6.71 o                         
   6   2   5        146.04        151.52         6.60 o                         
   7   2   5        210.17        228.71         9.13 o                         
   8   2   5         13.99          6.07         2.39 o                         
   9   2   5          1.69          1.06         1.70 o                         
  10   2   5          1.88         -0.44         4.08 o                         
  -9   3   5          4.84          3.47         2.68 o                         
  -8   3   5         13.27         10.19         3.20 o                         
  -7   3   5        207.47        228.66        12.25 o                         
  -6   3   5        122.32        133.24         7.80 o                         
  -5   3   5        103.17        109.47         6.79 o                         
  -4   3   5         30.76         34.95         3.49 o                         
  -3   3   5        538.51        538.58        21.82 o                         
  -2   3   5        560.22        586.06        15.66 o                         
  -1   3   5        974.87        954.68        23.33 o                         
   0   3   5        485.08        469.45        13.50 o                         
   1   3   5        869.42        959.43        23.21 o                         
   2   3   5        505.12        530.96        13.67 o                         
   3   3   5        467.05        498.25        14.82 o                         
   4   3   5         49.08         58.64         3.54 o                         
   5   3   5         69.42         78.58         4.32 o                         
   6   3   5        103.54        108.65         6.15 o                         
   7   3   5        149.28        171.56         7.55 o                         
   8   3   5         22.26         23.03         3.62 o                         
   9   3   5          4.16          2.81         2.44 o                         
  10   3   5         18.43          2.79         6.88 o                         
  -9   4   5         27.81         24.45         5.70 o                         
  -8   4   5         21.16         23.26         4.99 o                         
  -7   4   5        141.38        147.73         9.81 o                         
  -6   4   5         54.02         59.35         5.49 o                         
  -5   4   5         47.88         50.15         4.71 o                         
  -4   4   5         88.52         92.75         6.33 o                         
  -3   4   5        247.05        273.61        10.94 o                         
  -2   4   5        176.11        196.25         9.78 o                         
  -1   4   5        480.01        488.52        13.98 o                         
   0   4   5        905.27        958.92        29.76 o                         
   1   4   5        293.02        317.01         9.89 o                         
   2   4   5        381.51        380.01        10.55 o                         
   3   4   5        223.22        235.89         9.72 o                         
   4   4   5        119.61        127.67         5.85 o                         
   5   4   5         37.56         40.22         3.32 o                         
   6   4   5         77.36         74.68         5.15 o                         
   7   4   5         86.72         90.85         5.85 o                         
   8   4   5         16.12         13.04         2.95 o                         
   9   4   5         19.84         18.79         3.22 o                         
  -9   5   5          2.32          1.30        10.23 o                         
  -8   5   5         13.24         11.14         4.46 o                         
  -7   5   5         28.09         25.17         4.97 o                         
  -6   5   5         53.13         61.60         6.33 o                         
  -5   5   5         84.40         82.62         6.85 o                         
  -4   5   5        295.66        290.00        14.51 o                         
  -3   5   5         13.60         16.54         2.55 o                         
  -2   5   5        208.58        212.58         8.46 o                         
  -1   5   5         30.69         34.78         3.21 o                         
   0   5   5         44.41         44.08         2.99 o                         
   1   5   5         57.61         53.82         3.35 o                         
   2   5   5        150.09        167.04         7.14 o                         
   3   5   5         21.14         23.58         3.45 o                         
   4   5   5        204.29        221.19        11.79 o                         
   5   5   5         78.10         75.93         6.24 o                         
   6   5   5         56.03         52.02         5.09 o                         
   7   5   5         18.44         18.25         3.85 o                         
   8   5   5         15.15         14.26         3.86 o                         
   9   5   5          2.09         16.55        16.00 o                         
  -8   6   5          9.58          7.64         7.32 o                         
  -7   6   5         22.90         21.25         5.34 o                         
  -6   6   5         33.08         34.24         5.22 o                         
  -5   6   5        117.59        115.30         8.65 o                         
  -4   6   5         12.29          9.56         3.31 o                         
  -3   6   5         64.39         60.94         4.15 o                         
  -2   6   5         89.45         84.74         5.02 o                         
  -1   6   5         41.94         45.49         3.59 o                         
   0   6   5         37.61         36.11         4.23 o                         
   1   6   5         77.48         70.25         5.80 o                         
   2   6   5         94.35         90.44         6.12 o                         
   3   6   5         33.92         40.93         4.36 o                         
   4   6   5          7.82         10.33         5.12 o                         
   5   6   5        101.49         99.14         7.68 o                         
   6   6   5         27.91         22.74         4.21 o                         
   7   6   5         14.09         12.93         4.07 o                         
   8   6   5         18.96         14.81         4.30 o                         
  -7   7   5         53.14         45.61         7.50 o                         
  -6   7   5         27.96         19.62         4.40 o                         
  -5   7   5         64.92         63.25         5.62 o                         
  -4   7   5         42.97         45.62         5.73 o                         
  -3   7   5         21.41         17.43         3.19 o                         
  -2   7   5         96.33         99.47         6.62 o                         
  -1   7   5        109.15        112.21        12.55 o                         
   0   7   5        192.22        195.21        11.56 o                         
   1   7   5        105.10        112.76         7.10 o                         
   2   7   5        171.55        172.81        12.30 o                         
   3   7   5         18.53         17.70         4.34 o                         
   4   7   5         70.96         78.99         6.92 o                         
   5   7   5         92.89         93.81         7.39 o                         
   6   7   5         36.41         29.25         7.38 o                         
   7   7   5         30.33         13.73         6.14 o                         
  -6   8   5         28.49         28.70         6.06 o                         
  -5   8   5         10.35         14.88         6.07 o                         
  -4   8   5         10.76          6.30         5.95 o                         
  -3   8   5         26.42         24.39         4.90 o                         
  -2   8   5         29.73         20.71         4.86 o                         
  -1   8   5        279.70        242.44        14.28 o                         
   0   8   5         23.64         26.58         5.75 o                         
   1   8   5        145.06        160.03        10.76 o                         
   2   8   5         40.77         34.77         5.55 o                         
   3   8   5         33.00         35.62         5.49 o                         
   4   8   5         11.67          6.64         3.87 o                         
   5   8   5         16.37         13.48         4.30 o                         
   6   8   5         14.89         20.78        16.83 o                         
  -4   9   5          5.74          5.51         5.35 o                         
  -3   9   5         33.31         27.17         5.36 o                         
  -2   9   5          1.57          9.33         3.52 o                         
  -1   9   5         13.16         12.17         4.76 o                         
   0   9   5          7.21          3.38         3.15 o                         
   1   9   5         14.36          9.70         4.13 o                         
   2   9   5          0.94          1.74         2.56 o                         
   3   9   5         19.03          8.43         3.88 o                         
   4   9   5          7.27          2.18         3.58 o                         
  -4  -9   6          1.47          0.24         5.03 o                         
  -3  -9   6         13.44         16.29         4.75 o                         
  -2  -9   6          5.28          6.72         3.47 o                         
  -1  -9   6         57.39         52.95         6.42 o                         
   0  -9   6         32.91         22.35         7.24 o                         
   1  -9   6         34.19         24.74         7.08 o                         
   2  -9   6          3.76          0.28         4.93 o                         
   3  -9   6         21.60         19.90        12.46 o                         
   4  -9   6          3.04          1.67         7.07 o                         
  -6  -8   6          9.98          8.64         5.96 o                         
  -5  -8   6         24.78         16.66         3.88 o                         
  -4  -8   6         14.68         20.19         4.12 o                         
  -3  -8   6         23.09         21.27         4.39 o                         
  -2  -8   6          9.95          5.25         2.97 o                         
  -1  -8   6         15.07         18.13         4.11 o                         
   0  -8   6         23.69         18.24         5.12 o                         
   1  -8   6         17.80         21.01        13.30 o                         
   2  -8   6         12.81         13.60         7.53 o                         
   3  -8   6         20.04         15.46         5.90 o                         
   4  -8   6         12.73          2.42         7.25 o                         
   5  -8   6         33.58         33.85        10.42 o                         
   6  -8   6          9.96          7.07         7.63 o                         
  -7  -7   6         17.52          5.77         7.81 o                         
  -6  -7   6         43.66         37.31         7.32 o                         
  -5  -7   6         25.55         22.99         3.64 o                         
  -4  -7   6         32.75         26.58         3.87 o                         
  -3  -7   6         61.55         56.26         4.80 o                         
  -2  -7   6         18.46         13.88         3.52 o                         
  -1  -7   6          2.90         -1.59         2.36 o                         
   0  -7   6          9.58          6.90         2.98 o                         
   1  -7   6          4.96          7.14         3.62 o                         
   2  -7   6         15.70         16.37         5.49 o                         
   3  -7   6         44.59         42.57         8.08 o                         
   4  -7   6         22.22         16.22         5.61 o                         
   5  -7   6         36.28         46.31        10.97 o                         
   6  -7   6         70.30         62.31        10.04 o                         
   7  -7   6         13.79         11.53         7.63 o                         
  -7  -6   6         75.27         84.81         8.52 o                         
  -6  -6   6         15.50          9.84         2.55 o                         
  -5  -6   6         18.85         21.44         3.43 o                         
  -4  -6   6         70.90         65.45         4.61 o                         
  -3  -6   6         63.00         69.20         4.64 o                         
  -2  -6   6         82.37         96.22         5.44 o                         
  -1  -6   6         50.19         49.06         4.31 o                         
   0  -6   6        126.09        127.33         8.94 o                         
   1  -6   6         54.11         56.83         4.88 o                         
   2  -6   6        173.66        190.21        13.68 o                         
   3  -6   6        126.29        158.72        25.67 o                         
   4  -6   6         96.81         86.72        14.22 o                         
   5  -6   6         25.27         27.04         5.36 o                         
   6  -6   6          9.07          5.97         3.60 o                         
   7  -6   6         57.63         60.03         6.13 o                         
   8  -6   6         17.08         18.51        11.25 o                         
  -8  -5   6         63.73         83.08         8.11 o                         
  -7  -5   6         79.06        101.82        16.64 o                         
  -6  -5   6        145.40        160.16         9.49 o                         
  -5  -5   6         72.44         74.06         4.76 o                         
  -4  -5   6        154.62        153.56         6.82 o                         
  -3  -5   6        116.93        120.97         7.28 o                         
  -2  -5   6        130.22        143.62         6.46 o                         
  -1  -5   6        133.20        133.56         8.55 o                         
   0  -5   6         93.88         88.35         5.47 o                         
   1  -5   6        161.66        161.16         9.96 o                         
   2  -5   6        148.56        153.55         6.96 o                         
   3  -5   6        111.53        111.11         5.76 o                         
   4  -5   6        265.70        285.96        12.03 o                         
   5  -5   6        135.23        140.87         8.93 o                         
   6  -5   6         91.66         87.00         7.61 o                         
   7  -5   6         43.75         31.61         9.29 o                         
   8  -5   6         38.27         46.98         5.24 o                         
  -9  -4   6         14.84         21.36         4.40 o                         
  -8  -4   6         21.16         11.29         5.67 o                         
  -7  -4   6         41.39         32.00         5.02 o                         
  -6  -4   6        110.75        135.34         8.08 o                         
  -5  -4   6         53.58         55.20         4.25 o                         
  -4  -4   6        131.64        131.40         7.64 o                         
  -3  -4   6         28.54         29.29         3.30 o                         
  -2  -4   6        176.97        163.60         6.73 o                         
  -1  -4   6         92.52         85.98         6.20 o                         
   0  -4   6        330.24        372.29        12.05 o                         
   1  -4   6        122.96        123.45         4.84 o                         
   2  -4   6         84.80         89.35         4.53 o                         
   3  -4   6         53.72         47.83         3.11 o                         
   4  -4   6         97.74        105.83         6.03 o                         
   5  -4   6         71.41         83.09         6.65 o                         
   6  -4   6         56.74         65.45         7.45 o                         
   7  -4   6         89.48         97.11         7.22 o                         
   8  -4   6         38.73         44.29         6.88 o                         
   9  -4   6         14.82         12.23         5.56 o                         
  -9  -3   6          9.54          3.82         6.32 o                         
  -8  -3   6         46.36         44.86         5.55 o                         
  -7  -3   6        114.64        128.98         9.52 o                         
  -6  -3   6        115.87        125.37         6.47 o                         
  -5  -3   6         94.20         86.92         6.36 o                         
  -4  -3   6        177.57        167.51        10.17 o                         
  -3  -3   6         38.19         40.00         2.20 o                         
  -2  -3   6        267.03        264.56         9.44 o                         
  -1  -3   6        761.83        720.44        21.45 o                         
   0  -3   6         84.81         82.81         3.19 o                         
   1  -3   6        785.83        769.89        18.80 o                         
   2  -3   6        130.00        142.21         7.30 o                         
   3  -3   6         37.25         43.15         2.49 o                         
   4  -3   6        273.11        257.13        10.45 o                         
   5  -3   6         60.85         73.00         5.53 o                         
   6  -3   6        137.20        131.27         8.20 o                         
   7  -3   6        132.14        138.23         8.86 o                         
   8  -3   6         49.91         54.25         6.34 o                         
   9  -3   6         15.86         13.22         3.99 o                         
 -10  -2   6         12.31         15.17         6.73 o                         
  -9  -2   6         34.02         40.60         5.25 o                         
  -8  -2   6          6.02          4.90         4.84 o                         
  -7  -2   6        154.27        180.21        20.46 o                         
  -6  -2   6        185.22        187.91        18.21 o                         
  -5  -2   6         23.45         22.14         3.57 o                         
  -4  -2   6         46.99         42.95         4.45 o                         
  -3  -2   6        307.13        296.06         8.80 o                         
  -2  -2   6        234.97        230.03         6.09 o                         
  -1  -2   6        556.12        606.61        17.82 o                         
   0  -2   6       2021.09       1942.74        54.47 o                         
   1  -2   6       1001.33        960.35        22.64 o                         
   2  -2   6        381.52        380.49        10.16 o                         
   3  -2   6        198.67        213.05         7.42 o                         
   4  -2   6         41.35         37.66         3.35 o                         
   5  -2   6         25.20         31.42         5.18 o                         
   6  -2   6        138.30        155.03        10.59 o                         
   7  -2   6         78.37         78.52         6.13 o                         
   8  -2   6          4.55          3.57         2.98 o                         
   9  -2   6         22.18         12.11         3.85 o                         
  10  -2   6          8.65         12.09         3.78 o                         
 -10  -1   6         13.67          6.71         5.34 o                         
  -9  -1   6          4.94          6.32         4.56 o                         
  -8  -1   6         31.53         25.64         3.24 o                         
  -7  -1   6         54.60         48.80        12.74 o                         
  -6  -1   6        174.39        175.15         9.44 o                         
  -5  -1   6        169.56        152.28         8.42 o                         
  -4  -1   6        146.62        125.15         7.60 o                         
  -3  -1   6        266.73        272.30        22.58 o                         
  -2  -1   6         76.29         73.84         3.70 o                         
  -1  -1   6        590.81        545.50        14.64 o                         
   0  -1   6        283.43        251.26         8.07 o                         
   1  -1   6        780.43        692.01        17.16 o                         
   2  -1   6        140.62        128.45         4.09 o                         
   3  -1   6        225.90        235.41         6.60 o                         
   4  -1   6        122.88        115.02         8.64 o                         
   5  -1   6        129.75        131.78         9.64 o                         
   6  -1   6        268.13        289.43        11.88 o                         
   7  -1   6         74.39         84.13         5.43 o                         
   8  -1   6         45.91         45.49         4.48 o                         
   9  -1   6          3.35         -0.51         2.82 o                         
  10  -1   6         12.94          9.87         6.80 o                         
 -10   0   6          5.12          5.05         3.44 o                         
  -9   0   6          5.44          5.72         2.28 o                         
  -8   0   6          4.13          1.72         2.32 o                         
  -7   0   6         15.91         14.06         3.59 o                         
  -6   0   6          3.69          3.28         2.29 o                         
  -5   0   6         22.87         26.87         3.09 o                         
  -4   0   6         48.03         51.12         5.05 o                         
  -3   0   6        990.35       1012.53        29.21 o                         
  -2   0   6        255.66        239.56         7.92 o                         
  -1   0   6       1203.11       1027.47        26.32 o                         
   0   0   6       1356.60       1216.77        38.24 o                         
   1   0   6        786.38        754.13        18.09 o                         
   2   0   6        138.67        140.50         4.28 o                         
   3   0   6       1211.85       1237.34        27.64 o                         
   4   0   6         76.84         73.80         3.41 o                         
   5   0   6         35.83         37.54         3.23 o                         
   6   0   6          6.28          7.73         2.14 o                         
   7   0   6         11.55         10.40         2.88 o                         
   8   0   6          6.78          8.07         2.76 o                         
   9   0   6          2.64          2.38         2.43 o                         
  10   0   6          8.73          8.54         2.71 o                         
 -10   1   6         13.68          7.77         3.20 o                         
  -9   1   6          4.99          9.17         2.73 o                         
  -8   1   6         31.45         20.82         3.20 o                         
  -7   1   6         54.33         53.76         3.97 o                         
  -6   1   6        174.32        192.87         7.68 o                         
  -5   1   6        170.14        162.11         6.19 o                         
  -4   1   6        146.29        138.80         4.98 o                         
  -3   1   6        266.22        257.76         7.14 o                         
  -2   1   6         76.60         71.40         2.81 o                         
  -1   1   6        590.60        531.42        17.01 o                         
   0   1   6        283.16        239.78         6.97 o                         
   1   1   6        781.04        709.50        16.00 o                         
   2   1   6        140.11        129.77         3.83 o                         
   3   1   6        226.12        233.93         6.76 o                         
   4   1   6        123.04        120.58         4.60 o                         
   5   1   6        129.35        142.21        11.53 o                         
   6   1   6        268.12        293.27        11.77 o                         
   7   1   6         74.53         76.30         4.73 o                         
   8   1   6         45.86         51.98         4.30 o                         
   9   1   6          3.31          2.35         2.37 o                         
  10   1   6         13.00         10.99         6.15 o                         
 -10   2   6         12.21         14.55         6.08 o                         
  -9   2   6         33.83         41.00        10.06 o                         
  -8   2   6          6.11         10.33         3.57 o                         
  -7   2   6        154.18        166.69        14.59 o                         
  -6   2   6        185.19        227.71        14.73 o                         
  -5   2   6         23.34         25.74         2.53 o                         
  -4   2   6         47.18         44.88         2.78 o                         
  -3   2   6        306.77        303.25         9.05 o                         
  -2   2   6        234.08        257.39         8.29 o                         
  -1   2   6        555.24        608.71        20.18 o                         
   0   2   6       2021.43       1974.51        49.80 o                         
   1   2   6       1002.30        911.42        26.81 o                         
   2   2   6        382.93        386.38        10.21 o                         
   3   2   6        198.82        218.37         6.47 o                         
   4   2   6         41.15         39.80         2.63 o                         
   5   2   6         25.30         24.03         2.79 o                         
   6   2   6        138.37        152.93         6.81 o                         
   7   2   6         78.38         80.55         4.83 o                         
   8   2   6          4.48          5.77         2.37 o                         
   9   2   6         22.32         17.40         3.12 o                         
  10   2   6          8.70          6.60         4.20 o                         
  -9   3   6          9.50         11.42         5.02 o                         
  -8   3   6         46.52         52.53         7.08 o                         
  -7   3   6        114.57        133.75        11.70 o                         
  -6   3   6        116.03        127.44         7.85 o                         
  -5   3   6         94.55         89.45         6.05 o                         
  -4   3   6        177.85        180.56         8.92 o                         
  -3   3   6         38.07         41.07         3.32 o                         
  -2   3   6        266.94        264.57         8.63 o                         
  -1   3   6        763.06        739.61        18.30 o                         
   0   3   6         85.05         77.09         3.50 o                         
   1   3   6        784.89        735.54        18.85 o                         
   2   3   6        130.05        137.60         5.70 o                         
   3   3   6         37.26         41.97         2.68 o                         
   4   3   6        272.89        255.25         8.47 o                         
   5   3   6         60.66         63.20         4.03 o                         
   6   3   6        136.86        137.74         6.41 o                         
   7   3   6        132.20        141.44         6.86 o                         
   8   3   6         49.81         55.85         4.29 o                         
   9   3   6         15.90         15.16         5.21 o                         
  -9   4   6         14.92          7.19         3.42 o                         
  -8   4   6         21.14         21.88         4.46 o                         
  -7   4   6         41.46         37.11         5.05 o                         
  -6   4   6        110.62        116.67         8.14 o                         
  -5   4   6         53.48         66.97        10.66 o                         
  -4   4   6        131.51        130.88         7.03 o                         
  -3   4   6         28.52         24.54         3.56 o                         
  -2   4   6        176.68        172.22         6.76 o                         
  -1   4   6         92.50         93.94         4.53 o                         
   0   4   6        330.28        359.34        11.22 o                         
   1   4   6        122.83        128.62         5.23 o                         
   2   4   6         84.94         97.36         4.33 o                         
   3   4   6         53.81         42.58         3.91 o                         
   4   4   6         97.72        107.15         5.41 o                         
   5   4   6         71.73         77.85         4.62 o                         
   6   4   6         56.85         52.36         4.43 o                         
   7   4   6         89.31         88.94         6.00 o                         
   8   4   6         38.77         34.66         4.57 o                         
   9   4   6         14.75          8.89         4.11 o                         
  -8   5   6         63.56         71.08         7.40 o                         
  -7   5   6         79.22         98.38         7.87 o                         
  -6   5   6        145.52        140.36         9.55 o                         
  -5   5   6         72.61         68.61         6.25 o                         
  -4   5   6        154.78        153.64         8.56 o                         
  -3   5   6        116.85        107.12         5.18 o                         
  -2   5   6        130.17        140.65         6.41 o                         
  -1   5   6        133.20        134.18        10.31 o                         
   0   5   6         93.88         91.33         4.87 o                         
   1   5   6        161.49        162.14         9.23 o                         
   2   5   6        148.52        169.35         7.30 o                         
   3   5   6        111.65        117.53         8.74 o                         
   4   5   6        265.51        266.27        13.79 o                         
   5   5   6        134.94        138.41         9.64 o                         
   6   5   6         91.60         94.42        11.80 o                         
   7   5   6         43.61         36.37        12.82 o                         
   8   5   6         38.36         36.27         5.38 o                         
  -8   6   6         10.92         11.79         6.46 o                         
  -7   6   6         75.65         65.75         7.18 o                         
  -6   6   6         15.30         12.99         3.70 o                         
  -5   6   6         18.70         14.10         4.30 o                         
  -4   6   6         71.08         61.91         8.37 o                         
  -3   6   6         63.20         65.37         4.20 o                         
  -2   6   6         82.31         82.24         5.00 o                         
  -1   6   6         50.21         54.41         3.94 o                         
   0   6   6        125.95        129.48         7.25 o                         
   1   6   6         54.17         63.37         4.57 o                         
   2   6   6        173.74        181.64         9.22 o                         
   3   6   6        126.06        133.51         7.72 o                         
   4   6   6         96.52         88.69         7.11 o                         
   5   6   6         25.38         26.53         5.24 o                         
   6   6   6          9.18         11.28         3.66 o                         
   7   6   6         57.29         61.27         8.02 o                         
   8   6   6         17.13          7.67         6.23 o                         
  -7   7   6         17.63         21.10         5.26 o                         
  -6   7   6         43.66         41.49         5.59 o                         
  -5   7   6         25.56         22.92         4.13 o                         
  -4   7   6         32.57         31.88         4.99 o                         
  -3   7   6         61.70         58.75         4.32 o                         
  -2   7   6         18.35         16.43         3.28 o                         
  -1   7   6          2.90         -0.18         2.59 o                         
   0   7   6          9.59         10.53         3.82 o                         
   1   7   6          4.93          4.06         2.97 o                         
   2   7   6         15.73         16.57         3.60 o                         
   3   7   6         44.52         46.31         4.95 o                         
   4   7   6         22.34         29.32         7.35 o                         
   5   7   6         36.30         39.98         6.44 o                         
   6   7   6         70.34         60.28         6.23 o                         
   7   7   6         13.67         13.19        11.81 o                         
  -6   8   6          9.99         11.04         5.07 o                         
  -5   8   6         24.78         23.71         4.70 o                         
  -4   8   6         14.56         10.73         5.33 o                         
  -3   8   6         23.20         17.97         4.26 o                         
  -2   8   6          9.92          5.96         3.75 o                         
  -1   8   6         15.06         19.48         4.25 o                         
   0   8   6         23.67         27.07         5.52 o                         
   1   8   6         17.83         22.66         8.38 o                         
   2   8   6         12.80         13.98         3.68 o                         
   3   8   6         19.92         17.12         6.97 o                         
   4   8   6         12.78         11.45         3.85 o                         
   5   8   6         33.51         37.16         5.47 o                         
   6   8   6          9.93          6.88         8.74 o                         
  -4   9   6          1.46         -0.74         6.88 o                         
  -3   9   6         13.45          9.84         4.08 o                         
  -2   9   6          5.24          3.85         3.82 o                         
  -1   9   6         57.36         48.46         9.80 o                         
   0   9   6         32.84         20.60         5.40 o                         
   1   9   6         34.16         24.17         5.05 o                         
   2   9   6          3.80          1.82         2.96 o                         
   3   9   6         21.62         17.89         4.49 o                         
   4   9   6          3.07         -5.77         5.95 o                         
  -3  -9   7          2.99          1.00         5.77 o                         
  -2  -9   7         17.91         15.73         4.32 o                         
  -1  -9   7          3.98          9.31         6.89 o                         
   0  -9   7         53.91         40.05        11.62 o                         
   1  -9   7          5.20          8.06         7.53 o                         
   2  -9   7          9.05          3.23         5.26 o                         
   3  -9   7          2.70          1.86         8.74 o                         
  -5  -8   7         27.42         20.84         4.91 o                         
  -4  -8   7         18.61         18.74         3.98 o                         
  -3  -8   7         16.40          6.44         3.57 o                         
  -2  -8   7         33.76         33.17         5.23 o                         
  -1  -8   7         33.37         47.22         6.23 o                         
   0  -8   7         67.70         77.50         8.12 o                         
   1  -8   7         16.41         14.60         5.90 o                         
   2  -8   7         19.66         10.32         6.97 o                         
   3  -8   7         14.43          8.74         8.37 o                         
   4  -8   7         13.63          6.88         8.37 o                         
  -7  -7   7         67.79         45.01        12.65 o                         
  -6  -7   7         46.33         36.22         4.28 o                         
  -5  -7   7          9.91          5.52         2.63 o                         
  -4  -7   7         23.25         18.48         3.55 o                         
  -3  -7   7         27.90         25.57         3.88 o                         
  -2  -7   7         30.58         30.01         4.81 o                         
  -1  -7   7         11.60          8.99         3.11 o                         
   0  -7   7        121.31        125.49         7.90 o                         
   1  -7   7         12.99         17.58         4.61 o                         
   2  -7   7         29.79         28.18         7.07 o                         
   3  -7   7         36.44         33.67         7.49 o                         
   4  -7   7         23.65         26.04         9.67 o                         
   5  -7   7         18.22         12.83         7.44 o                         
   6  -7   7         37.69         27.53         7.81 o                         
  -7  -6   7         14.92          8.68         3.26 o                         
  -6  -6   7          1.96          2.28         2.79 o                         
  -5  -6   7         59.60         61.58         4.34 o                         
  -4  -6   7         14.37          8.50         2.53 o                         
  -3  -6   7         66.11         64.44         4.61 o                         
  -2  -6   7         44.21         41.26         4.37 o                         
  -1  -6   7        260.43        240.78        10.84 o                         
   0  -6   7         81.06         82.44         5.96 o                         
   1  -6   7        148.05        147.54        10.86 o                         
   2  -6   7         29.89         35.36         6.76 o                         
   3  -6   7         30.57         29.38         6.79 o                         
   4  -6   7         28.97         30.07         6.26 o                         
   5  -6   7         46.96         50.10         6.96 o                         
   6  -6   7          1.86         -0.67         3.07 o                         
   7  -6   7          9.26         10.69         4.20 o                         
   8  -6   7         21.08          9.86        10.60 o                         
  -8  -5   7         42.94         63.50         6.34 o                         
  -7  -5   7         35.89         42.59         6.01 o                         
  -6  -5   7         29.72         40.83         5.77 o                         
  -5  -5   7        108.36        113.51         6.03 o                         
  -4  -5   7         42.85         43.33         3.43 o                         
  -3  -5   7          7.01          5.46         1.93 o                         
  -2  -5   7         30.39         34.89         4.05 o                         
  -1  -5   7        136.64        142.54         7.11 o                         
   0  -5   7        236.08        253.21        10.60 o                         
   1  -5   7        103.52        116.37         6.54 o                         
   2  -5   7         14.25         14.43         2.96 o                         
   3  -5   7          5.64          5.33         2.29 o                         
   4  -5   7         51.40         56.54         5.43 o                         
   5  -5   7         98.17        100.63         7.64 o                         
   6  -5   7         31.08         39.36        10.59 o                         
   7  -5   7         31.17         26.38         4.62 o                         
   8  -5   7         31.98         36.00         6.42 o                         
  -9  -4   7          4.31         -2.23         3.72 o                         
  -8  -4   7         25.69          9.26         3.63 o                         
  -7  -4   7         62.68         52.05         4.91 o                         
  -6  -4   7         27.41         34.70         4.51 o                         
  -5  -4   7         60.19         60.91         4.78 o                         
  -4  -4   7         99.02        101.05         5.11 o                         
  -3  -4   7        361.59        362.20        12.17 o                         
  -2  -4   7        293.59        282.20        10.11 o                         
  -1  -4   7         34.13         37.39         3.32 o                         
   0  -4   7         67.29         63.77         3.98 o                         
   1  -4   7         71.64         73.43         4.09 o                         
   2  -4   7        311.03        302.37         9.79 o                         
   3  -4   7        254.10        271.74        11.81 o                         
   4  -4   7         58.89         61.89         6.67 o                         
   5  -4   7         97.14        101.65         6.99 o                         
   6  -4   7         15.03         13.07         3.47 o                         
   7  -4   7         59.96         66.33         6.02 o                         
   8  -4   7         55.29         68.45         6.31 o                         
   9  -4   7          2.78         16.74         9.49 o                         
  -9  -3   7         13.38         20.09         6.51 o                         
  -8  -3   7         33.16         43.02         5.35 o                         
  -7  -3   7          1.95          0.90         2.01 o                         
  -6  -3   7        144.34        155.24         7.44 o                         
  -5  -3   7        151.51        165.34         8.56 o                         
  -4  -3   7        150.34        145.31         6.88 o                         
  -3  -3   7        342.94        335.05        15.37 o                         
  -2  -3   7        486.66        473.59        13.68 o                         
  -1  -3   7        161.45        157.63         6.67 o                         
   0  -3   7        255.95        254.53         8.62 o                         
   1  -3   7        143.64        147.65         4.96 o                         
   2  -3   7        587.52        563.32        14.92 o                         
   3  -3   7        218.84        228.44        10.52 o                         
   4  -3   7        107.27        106.03         5.84 o                         
   5  -3   7        133.65        154.44         9.53 o                         
   6  -3   7        117.59        135.81         9.26 o                         
   7  -3   7          3.52          5.35         2.83 o                         
   8  -3   7         16.27          7.52         3.40 o                         
   9  -3   7         10.77         12.96         6.02 o                         
 -10  -2   7          4.29         -0.89         5.30 o                         
  -9  -2   7          6.36          8.05         6.60 o                         
  -8  -2   7         64.69         67.15        13.39 o                         
  -7  -2   7         55.26         74.77        12.65 o                         
  -6  -2   7        126.25        139.99         8.54 o                         
  -5  -2   7         72.35         71.29         6.90 o                         
  -4  -2   7        400.17        383.50        11.55 o                         
  -3  -2   7        292.76        295.39         9.06 o                         
  -2  -2   7         83.37         79.88         4.06 o                         
  -1  -2   7       1068.98       1021.79        28.56 o                         
   0  -2   7        327.82        325.02        10.27 o                         
   1  -2   7        837.21        874.45        20.71 o                         
   2  -2   7         60.63         64.72         3.03 o                         
   3  -2   7        525.45        504.05        13.30 o                         
   4  -2   7        462.36        487.90        17.16 o                         
   5  -2   7         55.52         67.72         5.57 o                         
   6  -2   7        102.25        110.25         7.35 o                         
   7  -2   7         38.74         43.25         5.68 o                         
   8  -2   7         65.15         72.16         6.12 o                         
   9  -2   7         13.68          9.62         3.78 o                         
  10  -2   7          4.54          8.56        18.41 o                         
 -10  -1   7          3.90          3.10         2.56 o                         
  -9  -1   7         13.35          4.13         4.44 o                         
  -8  -1   7          9.22          1.40         4.80 o                         
  -7  -1   7        107.42        110.39        10.48 o                         
  -6  -1   7         10.13         12.91         2.97 o                         
  -5  -1   7        318.69        301.20        12.56 o                         
  -4  -1   7        110.34        120.95         7.21 o                         
  -3  -1   7        158.62        150.56         6.35 o                         
  -2  -1   7         80.87         80.66         3.70 o                         
  -1  -1   7        253.78        230.62         6.58 o                         
   0  -1   7        472.20        425.63        12.79 o                         
   1  -1   7        341.62        310.37         8.27 o                         
   2  -1   7        167.89        161.07         5.01 o                         
   3  -1   7        146.09        142.36         5.56 o                         
   4  -1   7         66.03         68.75         4.05 o                         
   5  -1   7        233.44        224.52        12.43 o                         
   6  -1   7         15.26         16.95         3.01 o                         
   7  -1   7         60.45         67.46         4.98 o                         
   8  -1   7         10.88          9.81         2.65 o                         
   9  -1   7          8.74          9.63         3.24 o                         
  10  -1   7          5.46          5.02         9.67 o                         
 -10   0   7          6.94          1.39         3.01 o                         
  -9   0   7         61.83         83.68         5.95 o                         
  -8   0   7         16.96         16.95         7.46 o                         
  -7   0   7          3.77          2.08         2.93 o                         
  -6   0   7         25.57         21.71         3.85 o                         
  -5   0   7          7.48          5.00         1.79 o                         
  -4   0   7         97.21        103.63         6.83 o                         
  -3   0   7        416.21        386.38        14.64 o                         
  -2   0   7        105.75        104.09         3.57 o                         
  -1   0   7       1801.02       1593.29        49.88 o                         
   0   0   7        184.26        158.72         6.30 o                         
   1   0   7        972.99       1032.65        29.23 o                         
   2   0   7         93.12         98.83         4.10 o                         
   3   0   7        347.54        325.72         7.73 o                         
   4   0   7        118.06        118.82         8.44 o                         
   5   0   7         13.05         14.05         2.41 o                         
   6   0   7         49.85         52.54         3.78 o                         
   7   0   7          1.78          0.52         2.30 o                         
   8   0   7          8.96          7.33         2.83 o                         
   9   0   7         31.71         21.18         3.57 o                         
  10   0   7         10.87         17.65         3.66 o                         
 -10   1   7          3.89          5.20         3.25 o                         
  -9   1   7         13.33         17.23         6.65 o                         
  -8   1   7          9.24          9.19         5.01 o                         
  -7   1   7        107.31        124.26         7.01 o                         
  -6   1   7         10.16          7.22         2.43 o                         
  -5   1   7        318.94        330.44        10.79 o                         
  -4   1   7        110.65        111.45         4.93 o                         
  -3   1   7        158.56        150.84         7.35 o                         
  -2   1   7         80.41         81.74         3.73 o                         
  -1   1   7        253.87        215.51         8.15 o                         
   0   1   7        470.93        414.40        14.35 o                         
   1   1   7        341.42        305.94         7.60 o                         
   2   1   7        168.81        164.20         4.66 o                         
   3   1   7        146.23        144.43         4.85 o                         
   4   1   7         65.88         73.74         4.66 o                         
   5   1   7        233.16        229.78        11.61 o                         
   6   1   7         15.25         23.42         5.89 o                         
   7   1   7         60.49         65.38         5.09 o                         
   8   1   7         10.79         13.34         3.15 o                         
   9   1   7          8.76          6.21         2.82 o                         
  10   1   7          5.47          6.61         2.79 o                         
 -10   2   7          4.31         10.33         6.18 o                         
  -9   2   7          6.35          1.52         2.66 o                         
  -8   2   7         64.69         82.21         7.10 o                         
  -7   2   7         55.24         60.96         5.47 o                         
  -6   2   7        125.86        142.52         9.63 o                         
  -5   2   7         72.32         74.02         3.98 o                         
  -4   2   7        400.65        425.44        12.14 o                         
  -3   2   7        292.69        318.71        10.31 o                         
  -2   2   7         83.28         81.49         5.17 o                         
  -1   2   7       1068.97       1002.40        24.32 o                         
   0   2   7        327.66        313.78         8.62 o                         
   1   2   7        836.74        808.40        20.58 o                         
   2   2   7         60.60         66.61         4.20 o                         
   3   2   7        525.61        515.91        13.39 o                         
   4   2   7        462.15        470.87        13.93 o                         
   5   2   7         55.50         58.51         3.93 o                         
   6   2   7        102.47        119.13         5.84 o                         
   7   2   7         38.85         38.09         4.36 o                         
   8   2   7         65.06         76.84         5.84 o                         
   9   2   7         13.69         15.65         3.95 o                         
  10   2   7          4.52          1.53         5.42 o                         
  -9   3   7         13.47          8.23         3.85 o                         
  -8   3   7         33.13         40.28         7.72 o                         
  -7   3   7          1.97          3.12         3.37 o                         
  -6   3   7        143.87        158.02         8.96 o                         
  -5   3   7        151.48        170.80        16.27 o                         
  -4   3   7        150.27        149.16         7.18 o                         
  -3   3   7        342.98        345.52        12.96 o                         
  -2   3   7        485.80        494.71        17.27 o                         
  -1   3   7        161.77        167.76         5.59 o                         
   0   3   7        255.74        247.05        11.67 o                         
   1   3   7        143.36        150.42         5.51 o                         
   2   3   7        588.55        590.86        16.37 o                         
   3   3   7        218.72        228.39        11.45 o                         
   4   3   7        107.48        109.43         4.75 o                         
   5   3   7        133.53        149.85         9.21 o                         
   6   3   7        117.45        126.23         6.24 o                         
   7   3   7          3.45         -0.44         2.82 o                         
   8   3   7         16.27          8.26         2.57 o                         
   9   3   7         10.72          7.36         3.17 o                         
  -9   4   7          4.33          4.58         5.49 o                         
  -8   4   7         25.66         28.61         4.48 o                         
  -7   4   7         62.79         55.63         5.59 o                         
  -6   4   7         27.35         33.15         5.42 o                         
  -5   4   7         60.28         59.56         5.61 o                         
  -4   4   7         99.10         95.24         5.96 o                         
  -3   4   7        361.82        356.48        14.09 o                         
  -2   4   7        293.55        290.99        10.07 o                         
  -1   4   7         34.14         38.96         2.92 o                         
   0   4   7         67.34         64.85         3.80 o                         
   1   4   7         71.68         73.47         4.94 o                         
   2   4   7        310.80        317.73        17.48 o                         
   3   4   7        254.10        272.21        10.09 o                         
   4   4   7         58.86         72.11         6.02 o                         
   5   4   7         96.98         91.01         7.37 o                         
   6   4   7         15.04          6.59         4.62 o                         
   7   4   7         59.80         61.09         5.74 o                         
   8   4   7         55.36         61.43         6.41 o                         
   9   4   7          2.79         -1.56         3.60 o                         
  -8   5   7         42.88         33.02         6.10 o                         
  -7   5   7         36.06         37.04         7.14 o                         
  -6   5   7         29.81         27.13         4.58 o                         
  -5   5   7        108.60        117.97         7.20 o                         
  -4   5   7         42.66         43.09         4.38 o                         
  -3   5   7          7.05          5.74         2.58 o                         
  -2   5   7         30.38         34.59         3.35 o                         
  -1   5   7        136.42        131.54         6.21 o                         
   0   5   7        236.15        235.44         9.36 o                         
   1   5   7        103.70        119.27         5.35 o                         
   2   5   7         14.25         13.66         2.65 o                         
   3   5   7          5.65          7.50         2.48 o                         
   4   5   7         51.47         55.27         5.22 o                         
   5   5   7         97.98        116.84         8.67 o                         
   6   5   7         31.11         35.34        10.92 o                         
   7   5   7         31.12         18.01         4.19 o                         
   8   5   7         32.06         25.35         5.37 o                         
  -8   6   7         10.06         11.41         6.51 o                         
  -7   6   7         14.91         11.54         3.97 o                         
  -6   6   7          1.92          0.25         3.95 o                         
  -5   6   7         59.36         67.99         5.78 o                         
  -4   6   7         14.37          9.65         2.94 o                         
  -3   6   7         65.91         62.07         3.98 o                         
  -2   6   7         44.42         46.90         3.84 o                         
  -1   6   7        260.35        229.62         9.48 o                         
   0   6   7         81.00         87.27         5.77 o                         
   1   6   7        148.18        158.31         8.28 o                         
   2   6   7         29.83         35.01         4.26 o                         
   3   6   7         30.68         34.01         4.30 o                         
   4   6   7         28.99         34.34         5.78 o                         
   5   6   7         47.12         48.62         9.67 o                         
   6   6   7          1.89          0.39         2.90 o                         
   7   6   7          9.27          4.50         6.85 o                         
   8   6   7         21.10         18.31         8.58 o                         
  -7   7   7         67.67         91.62        17.38 o                         
  -6   7   7         46.42         49.56         6.78 o                         
  -5   7   7          9.89          5.51         4.03 o                         
  -4   7   7         23.31         14.86         3.72 o                         
  -3   7   7         27.76         27.40         3.32 o                         
  -2   7   7         30.65         33.28         3.98 o                         
  -1   7   7         11.73         11.79         3.69 o                         
   0   7   7        121.35        124.12         8.65 o                         
   1   7   7         12.96         13.24         4.03 o                         
   2   7   7         29.72         31.75         4.53 o                         
   3   7   7         36.60         41.03         5.04 o                         
   4   7   7         23.59         15.63         5.64 o                         
   5   7   7         18.27         23.47         5.30 o                         
   6   7   7         37.72         42.57         7.97 o                         
   7   7   7         40.60         24.37        10.60 o                         
  -5   8   7         27.26         25.77         5.46 o                         
  -4   8   7         18.61         21.58         6.43 o                         
  -3   8   7         16.26         17.09         3.92 o                         
  -2   8   7         33.62         35.37         5.90 o                         
  -1   8   7         33.42         22.41         4.78 o                         
   0   8   7         67.63         65.90         6.68 o                         
   1   8   7         16.37         14.30         4.19 o                         
   2   8   7         19.71         16.19         6.40 o                         
   3   8   7         14.42         10.27         3.54 o                         
   4   8   7         13.68          9.87         4.78 o                         
   5   8   7         13.08         14.61         4.45 o                         
  -3   9   7          2.99         -1.20         3.12 o                         
  -2   9   7         17.83         20.34         4.90 o                         
  -1   9   7          3.94          0.63         3.71 o                         
   0   9   7         53.94         51.55         5.70 o                         
   1   9   7          5.23          5.88         3.36 o                         
   2   9   7          9.07         12.33         3.98 o                         
   3   9   7          2.70          2.23         5.04 o                         
  -3  -9   8         11.65         -1.30         8.56 o                         
  -2  -9   8         23.52         22.59         6.70 o                         
  -1  -9   8         18.36         26.55         5.13 o                         
   0  -9   8         14.79         12.87         5.12 o                         
   1  -9   8          9.79         16.14        11.81 o                         
   2  -9   8         25.67         28.36         7.84 o                         
   3  -9   8          5.63         -3.35        10.42 o                         
  -5  -8   8         13.07         14.76         5.03 o                         
  -4  -8   8         29.76         26.56         4.92 o                         
  -3  -8   8         11.16         13.11         3.67 o                         
  -2  -8   8         21.92         12.98         3.49 o                         
  -1  -8   8         87.56         74.87         7.73 o                         
   0  -8   8         34.81         25.48         5.41 o                         
   1  -8   8         42.43         41.14        16.46 o                         
   2  -8   8         18.48         12.54        10.32 o                         
   3  -8   8          8.92          6.70         6.88 o                         
   4  -8   8         39.94         51.52        15.07 o                         
  -6  -7   8         12.74         10.71         3.98 o                         
  -5  -7   8          5.86         -1.80         2.34 o                         
  -4  -7   8         16.77         17.54         3.49 o                         
  -3  -7   8         24.64         14.86         3.84 o                         
  -2  -7   8         17.60         15.35         3.53 o                         
  -1  -7   8         30.03         26.34         4.52 o                         
   0  -7   8          4.80          2.75         2.54 o                         
   1  -7   8         16.88         15.71         4.29 o                         
   2  -7   8         16.75         17.71         5.72 o                         
   3  -7   8         46.93         43.52        12.83 o                         
   4  -7   8         10.45         -3.53         5.58 o                         
   6  -7   8          7.59         -2.79         4.46 o                         
  -7  -6   8         23.45         20.44         4.38 o                         
  -6  -6   8         13.79          8.92         4.32 o                         
  -5  -6   8         10.34          6.65         1.84 o                         
  -4  -6   8         24.69         26.70         3.65 o                         
  -3  -6   8         61.70         58.35         4.35 o                         
  -2  -6   8         34.61         33.01         4.57 o                         
  -1  -6   8         89.46         88.24         5.95 o                         
   0  -6   8        169.69        183.00         9.21 o                         
   1  -6   8         65.95         65.98         5.14 o                         
   2  -6   8         23.00         17.45         6.30 o                         
   3  -6   8         39.62         35.78        12.18 o                         
   4  -6   8         12.64         15.07         7.44 o                         
   5  -6   8         20.69         16.18         7.63 o                         
   6  -6   8         21.39         30.81         5.78 o                         
   7  -6   8         29.49         15.25         4.73 o                         
  -8  -5   8          3.82         -2.04         4.93 o                         
  -7  -5   8         56.61         69.00         8.42 o                         
  -6  -5   8         53.54         67.00         6.46 o                         
  -5  -5   8         23.94         18.13         4.75 o                         
  -4  -5   8          6.62          6.46         2.01 o                         
  -3  -5   8        289.76        285.46        11.94 o                         
  -2  -5   8         54.17         52.07         4.08 o                         
  -1  -5   8        407.25        405.96        15.43 o                         
   0  -5   8          8.32         11.14         3.50 o                         
   1  -5   8        408.44        424.51        16.11 o                         
   2  -5   8         37.74         43.57         4.22 o                         
   3  -5   8        333.76        332.82        29.61 o                         
   4  -5   8          6.02          3.08         2.73 o                         
   5  -5   8         23.66         19.43         5.12 o                         
   6  -5   8         26.24         25.25         5.98 o                         
   7  -5   8         41.95         47.13        25.76 o                         
   8  -5   8          2.40          0.75         2.82 o                         
  -9  -4   8          1.55          4.84         6.32 o                         
  -8  -4   8          6.38         -3.22         3.22 o                         
  -7  -4   8          7.48          5.41         3.81 o                         
  -6  -4   8        102.88        118.30         6.66 o                         
  -5  -4   8         80.64         88.65         5.63 o                         
  -4  -4   8        113.67        110.15         4.93 o                         
  -3  -4   8         33.46         35.56         2.86 o                         
  -2  -4   8         53.45         54.68         3.74 o                         
  -1  -4   8         25.01         28.97         3.27 o                         
   0  -4   8         14.90         18.09         2.99 o                         
   1  -4   8         17.99         21.69         2.84 o                         
   2  -4   8        110.22        109.49         5.98 o                         
   3  -4   8         56.29         64.09         4.73 o                         
   4  -4   8        153.06        159.51        13.36 o                         
   5  -4   8        110.16        127.80        11.28 o                         
   6  -4   8         70.93         67.58         6.18 o                         
   7  -4   8          6.97          6.21         3.13 o                         
   8  -4   8         12.08         12.64         3.69 o                         
   9  -4   8          2.61         -3.53         7.81 o                         
  -9  -3   8          8.86          9.25         3.44 o                         
  -8  -3   8         34.77         45.10         5.34 o                         
  -7  -3   8          9.15          8.93         2.93 o                         
  -6  -3   8         26.69         19.49         2.65 o                         
  -5  -3   8        310.14        316.51        20.11 o                         
  -4  -3   8        348.82        331.89        13.69 o                         
  -3  -3   8         41.22         34.38         2.69 o                         
  -2  -3   8         45.39         48.09         2.93 o                         
  -1  -3   8        478.72        479.10        14.66 o                         
   0  -3   8        201.34        213.15         7.66 o                         
   1  -3   8        544.46        519.83        16.23 o                         
   2  -3   8         78.23         82.28         4.43 o                         
   3  -3   8         63.56         63.99         3.32 o                         
   4  -3   8        191.24        220.03        15.54 o                         
   5  -3   8        395.74        422.80        30.30 o                         
   6  -3   8         20.38         24.48         4.47 o                         
   7  -3   8          9.00          8.20         3.08 o                         
   8  -3   8         24.64         15.22         7.23 o                         
   9  -3   8          4.56          1.93         3.10 o                         
  -9  -2   8         15.68         28.80         7.15 o                         
  -8  -2   8         12.74          7.56         5.48 o                         
  -7  -2   8         13.44          5.60         3.88 o                         
  -6  -2   8         32.59         38.27         7.27 o                         
  -5  -2   8         50.71         44.76         4.81 o                         
  -4  -2   8         35.39         29.46         2.96 o                         
  -3  -2   8         63.52         54.64         3.21 o                         
  -2  -2   8        190.30        164.08         7.32 o                         
  -1  -2   8        397.80        354.56        11.31 o                         
   0  -2   8        253.09        239.15         8.12 o                         
   1  -2   8        187.57        197.69         6.90 o                         
   2  -2   8        246.01        228.89         8.12 o                         
   3  -2   8         84.71         83.95         3.58 o                         
   4  -2   8         65.24         59.64         4.90 o                         
   5  -2   8         70.18         70.75         9.66 o                         
   6  -2   8         42.32         39.58         4.78 o                         
   7  -2   8         21.78         22.78         8.96 o                         
   8  -2   8         20.61         35.87        10.52 o                         
   9  -2   8         13.02         10.79         3.69 o                         
 -10  -1   8          7.43          4.44         6.08 o                         
  -9  -1   8         31.18         44.05        16.83 o                         
  -8  -1   8         18.91         16.98         6.18 o                         
  -7  -1   8         56.32         49.75         5.91 o                         
  -6  -1   8         10.64          8.51         2.28 o                         
  -5  -1   8        552.68        559.99        20.70 o                         
  -4  -1   8        118.31        115.89        15.25 o                         
  -3  -1   8        187.64        161.31         8.64 o                         
  -2  -1   8        544.02        506.37        17.30 o                         
  -1  -1   8        127.96        127.27         7.86 o                         
   0  -1   8       1671.41       1593.51        44.50 o                         
   1  -1   8        154.00        146.42         5.45 o                         
   2  -1   8        547.14        552.25        14.05 o                         
   3  -1   8        102.38        107.97         4.53 o                         
   4  -1   8         70.17         69.13         6.52 o                         
   5  -1   8        439.41        445.25        34.54 o                         
   6  -1   8         20.67         26.43         3.61 o                         
   7  -1   8         83.44        101.17         6.46 o                         
   8  -1   8         26.11         23.81         3.88 o                         
   9  -1   8         18.07         17.01         4.11 o                         
 -10   0   8          1.95         13.02         8.93 o                         
  -9   0   8         45.94         48.38         7.01 o                         
  -8   0   8         56.37         55.03         6.29 o                         
  -7   0   8         11.10          5.44         2.71 o                         
  -6   0   8        179.84        177.49         7.81 o                         
  -5   0   8        151.41        139.80         6.36 o                         
  -4   0   8        257.46        253.13        14.36 o                         
  -3   0   8         82.48         83.05         5.18 o                         
  -2   0   8        558.23        511.33        15.23 o                         
  -1   0   8         39.86         33.02         2.00 o                         
   0   0   8        471.17        415.30        14.40 o                         
   1   0   8         20.35         25.11         2.18 o                         
   2   0   8        371.89        393.76        11.01 o                         
   3   0   8        106.52        105.31         4.54 o                         
   4   0   8        281.57        269.18         8.62 o                         
   5   0   8        228.13        235.88         8.89 o                         
   6   0   8        110.23        136.08         6.94 o                         
   7   0   8         19.07         18.32         3.89 o                         
   8   0   8         88.67        108.93         6.22 o                         
   9   0   8         67.78         85.93         5.88 o                         
  10   0   8          0.89         -2.60         6.05 o                         
 -10   1   8          7.46         -7.44         7.44 o                         
  -9   1   8         31.12         42.52        12.26 o                         
  -8   1   8         19.08         23.18         3.39 o                         
  -7   1   8         56.32         62.06         5.48 o                         
  -6   1   8         10.72          7.37         1.67 o                         
  -5   1   8        552.23        577.12        18.40 o                         
  -4   1   8        118.43        110.61         4.50 o                         
  -3   1   8        187.22        174.96         9.58 o                         
  -2   1   8        544.13        526.92        15.76 o                         
  -1   1   8        127.54        125.54         6.51 o                         
   0   1   8       1671.95       1579.50        37.40 o                         
   1   1   8        154.21        147.50         4.49 o                         
   2   1   8        547.37        540.57        12.99 o                         
   3   1   8        102.51        106.29         4.98 o                         
   4   1   8         70.15         69.54         5.85 o                         
   5   1   8        439.06        475.89        17.10 o                         
   6   1   8         20.57         32.88         3.33 o                         
   7   1   8         83.27         99.97         5.70 o                         
   8   1   8         25.93         28.07         4.01 o                         
   9   1   8         18.11         14.31         3.40 o                         
  -9   2   8         15.65         21.78         4.15 o                         
  -8   2   8         12.63         10.32         3.01 o                         
  -7   2   8         13.50          9.71         2.88 o                         
  -6   2   8         32.76         33.89         3.05 o                         
  -5   2   8         50.83         52.41         3.15 o                         
  -4   2   8         35.44         34.21         2.71 o                         
  -3   2   8         63.62         62.89         5.79 o                         
  -2   2   8        190.48        194.32         8.62 o                         
  -1   2   8        396.56        351.95         9.33 o                         
   0   2   8        253.14        230.04         6.76 o                         
   1   2   8        188.05        195.58         7.08 o                         
   2   2   8        245.77        233.54         7.46 o                         
   3   2   8         84.72         87.13         3.54 o                         
   4   2   8         65.00         57.24         3.31 o                         
   5   2   8         70.09         72.71         4.34 o                         
   6   2   8         42.23         48.71         4.96 o                         
   7   2   8         21.65         22.00         3.60 o                         
   8   2   8         20.72         17.43         3.73 o                         
   9   2   8         13.05         12.13         3.70 o                         
  -9   3   8          8.88          8.22         5.22 o                         
  -8   3   8         34.67         41.31         6.03 o                         
  -7   3   8          9.05          7.80         2.97 o                         
  -6   3   8         26.90         24.06         3.66 o                         
  -5   3   8        310.57        316.45        16.08 o                         
  -4   3   8        348.82        356.21        13.58 o                         
  -3   3   8         41.33         40.13         3.23 o                         
  -2   3   8         45.47         51.54         3.60 o                         
  -1   3   8        478.60        458.71        16.32 o                         
   0   3   8        201.15        204.78        10.31 o                         
   1   3   8        544.47        521.69        14.92 o                         
   2   3   8         78.14         76.27         4.05 o                         
   3   3   8         63.42         61.10         3.77 o                         
   4   3   8        191.16        200.10         9.78 o                         
   5   3   8        395.16        424.11        16.33 o                         
   6   3   8         20.20         15.00         2.98 o                         
   7   3   8          9.06         11.10         3.11 o                         
   8   3   8         24.65         14.52         3.09 o                         
   9   3   8          4.55          5.28         3.96 o                         
  -9   4   8          1.54          4.02         5.12 o                         
  -8   4   8          6.38          1.94         2.27 o                         
  -7   4   8          7.46          5.28         2.69 o                         
  -6   4   8        102.78        111.01         7.01 o                         
  -5   4   8         80.68         93.29         7.06 o                         
  -4   4   8        113.29        119.59         6.70 o                         
  -3   4   8         33.62         35.52         3.61 o                         
  -2   4   8         53.51         50.82         3.92 o                         
  -1   4   8         24.97         29.65         2.85 o                         
   0   4   8         14.94         19.02         2.74 o                         
   1   4   8         18.04         24.87         2.82 o                         
   2   4   8        110.06        102.83         5.20 o                         
   3   4   8         56.13         59.27         4.85 o                         
   4   4   8        153.63        168.91         7.34 o                         
   5   4   8        110.17        135.73         7.38 o                         
   6   4   8         71.07         66.19         6.26 o                         
   7   4   8          6.96          3.64         4.36 o                         
   8   4   8         12.02          8.14         4.73 o                         
   9   4   8          2.65         -4.47         4.47 o                         
  -8   5   8          3.89         -0.09         3.86 o                         
  -7   5   8         56.52         64.31         6.11 o                         
  -6   5   8         53.67         60.72         5.70 o                         
  -5   5   8         24.02         26.53         4.43 o                         
  -4   5   8          6.74          4.64         2.56 o                         
  -3   5   8        289.93        303.25        17.27 o                         
  -2   5   8         54.33         48.42         3.47 o                         
  -1   5   8        407.40        393.89        13.77 o                         
   0   5   8          8.33          8.80         2.39 o                         
   1   5   8        408.43        410.03        14.58 o                         
   2   5   8         37.60         43.87         3.79 o                         
   3   5   8        333.89        358.73        12.74 o                         
   4   5   8          5.94          4.81         2.72 o                         
   5   5   8         23.62         22.06         4.48 o                         
   6   5   8         26.17         16.92         3.80 o                         
   7   5   8         42.09         41.04         5.01 o                         
   8   5   8          2.37          7.96         5.02 o                         
  -7   6   8         23.23          9.94         3.99 o                         
  -6   6   8         13.83         13.42         4.00 o                         
  -5   6   8         10.35          5.90         2.85 o                         
  -4   6   8         24.87         20.51         4.85 o                         
  -3   6   8         61.75         49.80         3.48 o                         
  -2   6   8         34.63         34.17         3.66 o                         
  -1   6   8         89.41         92.11         7.04 o                         
   0   6   8        169.53        185.95         9.28 o                         
   1   6   8         66.03         66.44         5.23 o                         
   2   6   8         22.98         25.78         4.60 o                         
   3   6   8         39.58         48.37         4.43 o                         
   4   6   8         12.56         16.95         4.33 o                         
   5   6   8         20.70         19.10         4.68 o                         
   6   6   8         21.36         17.31         4.49 o                         
   7   6   8         29.62         32.87         8.93 o                         
  -6   7   8         12.80         10.63         4.49 o                         
  -5   7   8          5.87          4.38         3.23 o                         
  -4   7   8         16.94         16.41         4.63 o                         
  -3   7   8         24.65         23.46         2.78 o                         
  -2   7   8         17.51         15.57         3.03 o                         
  -1   7   8         30.41         34.02         4.80 o                         
   0   7   8          4.82          7.49         3.09 o                         
   1   7   8         16.64         17.56         4.38 o                         
   2   7   8         16.74         19.48         4.53 o                         
   3   7   8         46.86         57.82         5.73 o                         
   4   7   8         10.35          9.13         4.69 o                         
   5   7   8         12.29          6.35         3.52 o                         
   6   7   8          7.55         12.80         5.09 o                         
  -5   8   8         12.90         12.21         4.90 o                         
  -4   8   8         29.90         29.61         7.33 o                         
  -3   8   8         11.16         14.01         5.86 o                         
  -2   8   8         21.99         25.24         5.58 o                         
  -1   8   8         87.53         78.24         6.81 o                         
   0   8   8         34.85         33.84         5.81 o                         
   1   8   8         42.44         50.94         8.67 o                         
   2   8   8         18.46          6.81         3.35 o                         
   3   8   8          8.89          9.01         3.10 o                         
   4   8   8         39.70         32.03         6.25 o                         
   5   8   8         11.42          9.52         5.99 o                         
  -3   9   8         11.60         10.87        14.51 o                         
  -2   9   8         23.42          8.56         7.07 o                         
  -1   9   8         18.21         12.85         4.35 o                         
   0   9   8         14.77         13.64         6.14 o                         
   1   9   8          9.83         10.94         5.58 o                         
   2   9   8         25.78         19.48         5.00 o                         
   3   9   8          5.65          5.70         8.01 o                         
  -2  -9   9         14.81         -4.65         7.81 o                         
  -1  -9   9         62.86         72.91        12.28 o                         
   0  -9   9          9.75         12.95         5.32 o                         
   1  -9   9         35.45         71.61        13.02 o                         
   2  -9   9          8.19         12.83        10.23 o                         
  -4  -8   9         28.47         22.97         5.91 o                         
  -3  -8   9         35.27         35.08         4.87 o                         
  -2  -8   9         67.81         64.73         5.56 o                         
  -1  -8   9         27.55         22.55         5.14 o                         
   0  -8   9        113.77        111.34        10.55 o                         
   1  -8   9         23.04         13.85         5.06 o                         
   2  -8   9         70.15         74.00        14.97 o                         
   3  -8   9         19.82         19.16         9.67 o                         
   4  -8   9         34.85         21.39        13.02 o                         
  -6  -7   9          8.29         -2.66         3.92 o                         
  -5  -7   9         17.63         16.75         3.09 o                         
  -4  -7   9         24.22         24.56         4.34 o                         
  -3  -7   9         10.29          7.84         2.84 o                         
  -2  -7   9         19.16         14.71         3.50 o                         
  -1  -7   9        197.70        195.20        17.34 o                         
   0  -7   9         55.85         57.05         5.50 o                         
   1  -7   9        141.61        148.98        23.75 o                         
   2  -7   9          9.16          6.71         5.49 o                         
   3  -7   9          5.17          4.46         5.21 o                         
   4  -7   9         17.32         15.25         7.81 o                         
   6  -7   9          9.12          2.42         6.32 o                         
  -7  -6   9          2.41          1.41         4.45 o                         
  -6  -6   9         14.10         22.79         5.45 o                         
  -5  -6   9         17.91         15.62         2.18 o                         
  -4  -6   9         67.60         65.88         4.46 o                         
  -3  -6   9         20.33         18.60         3.62 o                         
  -2  -6   9         56.34         50.75         4.69 o                         
  -1  -6   9         32.06         46.54         5.14 o                         
   0  -6   9        285.27        269.30        11.99 o                         
   1  -6   9         31.18         39.49         4.71 o                         
   2  -6   9         62.07         67.84         8.34 o                         
   3  -6   9         21.90         50.78        10.04 o                         
   4  -6   9         62.46         61.94        11.90 o                         
   6  -6   9         14.39         12.37         5.32 o                         
   7  -6   9          3.85         -3.31         3.31 o                         
  -7  -5   9          3.85          2.38         3.60 o                         
  -6  -5   9         17.46         10.87         2.99 o                         
  -5  -5   9         45.17         43.57         7.06 o                         
  -4  -5   9        194.32        191.97        12.91 o                         
  -3  -5   9         34.94         31.17         3.74 o                         
  -2  -5   9         70.14         73.37         4.76 o                         
  -1  -5   9         11.07         12.04         2.78 o                         
   0  -5   9        119.51        123.42         6.73 o                         
   1  -5   9         22.66         26.41         4.07 o                         
   2  -5   9         98.09        101.20         6.92 o                         
   3  -5   9         23.07         17.81         6.97 o                         
   4  -5   9        166.62        181.15        14.12 o                         
   5  -5   9         55.16         71.02         7.82 o                         
   6  -5   9         27.41         32.63         9.30 o                         
   7  -5   9          2.86         -2.70         3.29 o                         
   8  -5   9          5.77         -0.74         7.63 o                         
  -8  -4   9         15.09          7.63         3.35 o                         
  -7  -4   9         20.69         29.64         7.73 o                         
  -6  -4   9         14.31         11.28         2.36 o                         
  -5  -4   9          0.18         -0.90         2.05 o                         
  -4  -4   9        247.12        255.05        15.02 o                         
  -3  -4   9         35.17         40.60         3.60 o                         
  -2  -4   9         22.10         19.69         2.89 o                         
  -1  -4   9        246.45        223.80         9.32 o                         
   0  -4   9        536.58        533.72        19.03 o                         
   1  -4   9        150.06        157.61         6.67 o                         
   2  -4   9         39.03         40.99         3.79 o                         
   3  -4   9         50.82         56.70         4.36 o                         
   4  -4   9        117.57        147.44        19.62 o                         
   5  -4   9          0.14          2.10         4.37 o                         
   6  -4   9         12.10          8.56         4.08 o                         
   7  -4   9         19.28         13.03         4.38 o                         
   8  -4   9         19.34         24.80         6.97 o                         
  -8  -3   9          7.67          5.21         8.56 o                         
  -7  -3   9         14.08          8.44         4.15 o                         
  -6  -3   9         47.93         46.61         6.39 o                         
  -5  -3   9         81.88         85.80         5.23 o                         
  -4  -3   9        178.05        170.63         8.48 o                         
  -3  -3   9        293.28        280.58         8.50 o                         
  -2  -3   9        193.28        184.47         7.60 o                         
  -1  -3   9        520.79        498.45        15.49 o                         
   0  -3   9        205.64        199.78         7.58 o                         
   1  -3   9        439.68        434.82        15.83 o                         
   2  -3   9        163.84        175.46         8.79 o                         
   3  -3   9        210.15        210.02         7.37 o                         
   4  -3   9        115.32        109.69         9.18 o                         
   5  -3   9         77.18         90.69        16.17 o                         
   6  -3   9         77.90         92.48         8.75 o                         
   7  -3   9         13.50         16.95         4.71 o                         
   8  -3   9         13.26         11.77         4.02 o                         
  -9  -2   9         18.42         33.11        13.58 o                         
  -8  -2   9         31.95         21.95        10.60 o                         
  -7  -2   9         29.23         25.09         5.49 o                         
  -6  -2   9        184.69        193.32        18.30 o                         
  -5  -2   9         94.74         93.91        10.97 o                         
  -4  -2   9         25.18         23.40         2.39 o                         
  -3  -2   9         26.58         25.78         2.49 o                         
  -2  -2   9         85.12         68.58         4.21 o                         
  -1  -2   9         79.68         77.48         3.74 o                         
   0  -2   9        331.27        316.44        10.96 o                         
   1  -2   9         52.02         50.25         3.15 o                         
   2  -2   9        148.15        145.16         5.51 o                         
   3  -2   9         19.73         19.45         2.08 o                         
   4  -2   9         20.32         18.73         3.72 o                         
   5  -2   9        181.29        210.27        11.77 o                         
   6  -2   9         87.31         92.98        11.72 o                         
   7  -2   9         37.30         50.29        13.52 o                         
   8  -2   9         48.98         55.24         9.78 o                         
   9  -2   9         16.60          9.39         4.74 o                         
  -9  -1   9         28.26         66.40        17.48 o                         
  -8  -1   9         40.69         63.05        12.28 o                         
  -7  -1   9         49.36         53.45        10.42 o                         
  -6  -1   9         49.70         51.07         4.45 o                         
  -5  -1   9        287.18        247.70        10.96 o                         
  -4  -1   9         75.40         64.52         3.80 o                         
  -3  -1   9        108.31        108.95         6.98 o                         
  -2  -1   9        175.61        147.73         7.45 o                         
  -1  -1   9        310.55        282.26         8.97 o                         
   0  -1   9        567.90        554.61        16.82 o                         
   1  -1   9        330.10        310.04        14.55 o                         
   2  -1   9        150.17        152.84         6.55 o                         
   3  -1   9        228.15        220.40        11.55 o                         
   4  -1   9         92.29         93.50         5.82 o                         
   5  -1   9        340.34        348.57        20.64 o                         
   6  -1   9         54.57         62.09         8.07 o                         
   7  -1   9         41.10         40.35         5.96 o                         
   8  -1   9         21.93         16.33         4.51 o                         
   9  -1   9         16.26         15.80         6.60 o                         
  -9   0   9          7.37         18.23        10.42 o                         
  -8   0   9          1.97          0.46         3.42 o                         
  -7   0   9          1.94          3.00         2.70 o                         
  -6   0   9         39.68         48.92         5.17 o                         
  -5   0   9        200.07        170.89        12.19 o                         
  -4   0   9        144.83        129.44        12.83 o                         
  -3   0   9        569.81        523.19        20.93 o                         
  -2   0   9         12.13          6.82         2.11 o                         
  -1   0   9        118.53        112.85         6.69 o                         
   0   0   9        447.30        391.01        15.94 o                         
   1   0   9         76.87         78.64         4.72 o                         
   2   0   9         19.67         20.23         2.48 o                         
   3   0   9        887.62        871.19        23.44 o                         
   4   0   9        303.48        261.89        10.62 o                         
   5   0   9        296.93        319.10        16.58 o                         
   6   0   9         22.16         17.39         3.73 o                         
   7   0   9          1.08         -3.46         3.46 o                         
   8   0   9          3.20          1.64         3.61 o                         
   9   0   9         10.02         14.91         4.77 o                         
  -9   1   9         28.37         41.15         6.14 o                         
  -8   1   9         40.80         50.48         6.14 o                         
  -7   1   9         49.43         57.08         4.98 o                         
  -6   1   9         49.70         58.29         5.49 o                         
  -5   1   9        286.77        254.02         9.95 o                         
  -4   1   9         75.23         66.33         5.19 o                         
  -3   1   9        108.23        111.82         6.33 o                         
  -2   1   9        175.18        155.07        12.31 o                         
  -1   1   9        311.02        264.47        10.82 o                         
   0   1   9        568.23        547.51        23.49 o                         
   1   1   9        329.84        307.58        10.31 o                         
   2   1   9        150.48        156.34         7.32 o                         
   3   1   9        228.35        222.26        13.61 o                         
   4   1   9         92.72         81.84         7.08 o                         
   5   1   9        340.65        347.72        13.87 o                         
   6   1   9         54.53         74.89         6.63 o                         
   7   1   9         40.98         38.03         6.31 o                         
   8   1   9         21.89         35.40        11.90 o                         
   9   1   9         16.22         11.37         7.81 o                         
  -9   2   9         18.36         25.91         4.56 o                         
  -8   2   9         31.88         41.76         7.61 o                         
  -7   2   9         29.35         33.13         5.39 o                         
  -6   2   9        185.09        220.13         9.59 o                         
  -5   2   9         94.44         83.05         5.86 o                         
  -4   2   9         25.17         23.69         2.99 o                         
  -3   2   9         26.54         29.44         3.09 o                         
  -2   2   9         85.06         77.68         8.34 o                         
  -1   2   9         79.59         72.52         3.43 o                         
   0   2   9        331.35        313.32        16.78 o                         
   1   2   9         51.93         53.86         7.35 o                         
   2   2   9        148.23        149.68         6.14 o                         
   3   2   9         19.75         18.27         2.77 o                         
   4   2   9         20.26         16.51         3.70 o                         
   5   2   9        181.91        178.24        11.62 o                         
   6   2   9         87.17        102.44         9.55 o                         
   7   2   9         37.17         42.11         6.24 o                         
   8   2   9         49.06         62.61        17.21 o                         
   9   2   9         16.60         18.88         6.36 o                         
  -8   3   9          7.71          1.70         2.59 o                         
  -7   3   9         14.10         11.07         4.36 o                         
  -6   3   9         47.99         48.39         7.90 o                         
  -5   3   9         81.92         95.98         6.66 o                         
  -4   3   9        177.92        176.66         9.65 o                         
  -3   3   9        293.68        274.23        13.56 o                         
  -2   3   9        192.78        176.20         9.41 o                         
  -1   3   9        520.92        482.63        17.36 o                         
   0   3   9        205.55        203.36         8.54 o                         
   1   3   9        439.79        442.08        15.98 o                         
   2   3   9        164.34        152.65         6.61 o                         
   3   3   9        210.21        202.73         9.25 o                         
   4   3   9        115.28        110.47         6.27 o                         
   5   3   9         77.22         82.35         6.45 o                         
   6   3   9         77.71         81.47         6.85 o                         
   7   3   9         13.50         12.43         3.81 o                         
   8   3   9         13.21         17.19         3.93 o                         
  -8   4   9         15.11          5.95         3.03 o                         
  -7   4   9         20.73         19.28         4.66 o                         
  -6   4   9         14.39         15.49         4.79 o                         
  -5   4   9          0.19          0.99         2.86 o                         
  -4   4   9        247.21        271.23        26.53 o                         
  -3   4   9         35.27         33.32         4.68 o                         
  -2   4   9         22.17         19.05         2.22 o                         
  -1   4   9        246.57        212.78         9.36 o                         
   0   4   9        536.60        528.43        19.16 o                         
   1   4   9        149.94        152.45         9.64 o                         
   2   4   9         38.93         44.21         4.16 o                         
   3   4   9         50.83         52.23         6.12 o                         
   4   4   9        117.56        149.33         8.19 o                         
   5   4   9          0.13         -0.78         2.97 o                         
   6   4   9         12.03          9.02         3.19 o                         
   7   4   9         19.29         14.86         4.27 o                         
   8   4   9         19.31         23.58         5.95 o                         
  -7   5   9          3.86          6.62         4.32 o                         
  -6   5   9         17.45         20.59         5.02 o                         
  -5   5   9         45.07         45.91         5.63 o                         
  -4   5   9        194.33        207.12        13.97 o                         
  -3   5   9         34.88         36.19         6.73 o                         
  -2   5   9         70.29         64.45         5.56 o                         
  -1   5   9         11.08         10.85         2.72 o                         
   0   5   9        119.41        113.87         6.52 o                         
   1   5   9         22.58         17.70         4.10 o                         
   2   5   9         98.06         97.77         7.29 o                         
   3   5   9         22.99         23.34         4.64 o                         
   4   5   9        166.64        186.54         9.37 o                         
   5   5   9         55.09         61.55         7.35 o                         
   6   5   9         27.47         49.08         6.38 o                         
   7   5   9          2.86         -0.44         5.49 o                         
  -7   6   9          2.40         -0.74         4.20 o                         
  -6   6   9         14.02         12.15         4.44 o                         
  -5   6   9         17.82         18.01         8.10 o                         
  -4   6   9         67.56         70.98         6.72 o                         
  -3   6   9         20.27         24.93         6.01 o                         
  -2   6   9         56.14         52.66         5.05 o                         
  -1   6   9         32.11         36.55         5.80 o                         
   0   6   9        285.49        272.87        28.98 o                         
   1   6   9         31.24         37.00         5.27 o                         
   2   6   9         62.07         57.83         5.85 o                         
   3   6   9         21.97         24.25         4.50 o                         
   4   6   9         62.44         65.83         7.88 o                         
   5   6   9         12.53          7.41         4.16 o                         
   6   6   9         14.46          8.29         3.97 o                         
   7   6   9          3.87         -7.25         7.25 o                         
  -6   7   9          8.27          4.10         4.42 o                         
  -5   7   9         17.59         17.54         4.83 o                         
  -4   7   9         24.12         26.62         5.96 o                         
  -3   7   9         10.39         11.51         4.15 o                         
  -2   7   9         19.07         17.79         3.31 o                         
  -1   7   9        197.95        185.35        11.25 o                         
   0   7   9         55.85         55.27         6.52 o                         
   1   7   9        141.53        138.32        11.40 o                         
   2   7   9          9.18          4.75         5.21 o                         
   3   7   9          5.10          6.47         3.92 o                         
   4   7   9         17.47         20.55         5.22 o                         
   5   7   9         19.09         22.20         5.52 o                         
   6   7   9          9.21         10.60         8.18 o                         
  -5   8   9          7.84          9.67         9.49 o                         
  -4   8   9         28.24         15.46         5.22 o                         
  -3   8   9         35.23         21.53         3.84 o                         
  -2   8   9         67.62         66.88         7.36 o                         
  -1   8   9         27.46         29.88        12.74 o                         
   0   8   9        113.64         95.89        20.45 o                         
   1   8   9         23.01         28.45         6.88 o                         
   2   8   9         70.24         67.57         7.71 o                         
   3   8   9         19.87         14.78         9.49 o                         
   4   8   9         35.02         29.51         6.77 o                         
  -2   9   9         14.81         24.55        10.79 o                         
  -1   9   9         62.90         78.31        14.51 o                         
   0   9   9          9.72         23.99         9.86 o                         
   1   9   9         35.46         52.45        15.44 o                         
   2   9   9          8.16         20.27        10.79 o                         
  -3  -8  10         43.09         37.04         4.53 o                         
  -2  -8  10         21.21         23.42         5.53 o                         
  -1  -8  10         22.34         21.72         4.80 o                         
   0  -8  10          1.60         -3.08         3.08 o                         
   1  -8  10         17.07         17.78         4.98 o                         
   2  -8  10         14.55          2.29         5.18 o                         
   3  -8  10         77.31         55.61        16.37 o                         
  -5  -7  10         18.27         12.91         3.05 o                         
  -4  -7  10          8.97          6.32         3.09 o                         
  -3  -7  10         49.14         51.64         6.34 o                         
  -2  -7  10         48.71         45.63         4.85 o                         
  -1  -7  10         87.48         87.47         6.39 o                         
   0  -7  10          2.70          4.13         2.90 o                         
   1  -7  10         41.30         31.23         5.52 o                         
   2  -7  10         37.62         21.51         6.84 o                         
   3  -7  10         30.09         21.20         9.11 o                         
  -7  -6  10          7.99         14.14         8.56 o                         
  -6  -6  10         19.34         10.76         3.81 o                         
  -5  -6  10          1.02          4.07         2.30 o                         
  -4  -6  10         25.86         27.63         3.49 o                         
  -3  -6  10         35.18         34.49         4.33 o                         
  -2  -6  10         58.88         59.73         4.97 o                         
  -1  -6  10        109.82        105.90         6.59 o                         
   0  -6  10        247.78        240.74        11.14 o                         
   1  -6  10        137.72        146.80         8.24 o                         
   2  -6  10         46.73         39.71         6.12 o                         
   3  -6  10         22.11         15.62         7.07 o                         
   6  -6  10         21.33         14.88         8.18 o                         
   7  -6  10          4.13         -9.49         9.49 o                         
  -7  -5  10         28.97         38.88         5.04 o                         
  -6  -5  10          3.90          4.68         2.47 o                         
  -5  -5  10         12.72          8.68         2.68 o                         
  -4  -5  10        189.35        187.59         9.23 o                         
  -3  -5  10         57.62         58.29         4.39 o                         
  -2  -5  10        382.86        386.43        14.41 o                         
  -1  -5  10         28.75         34.05         4.10 o                         
   0  -5  10        376.86        356.04        14.79 o                         
   1  -5  10         17.07         25.21         3.82 o                         
   2  -5  10        209.81        209.01         9.81 o                         
   3  -5  10         59.13         82.21        12.09 o                         
   4  -5  10        116.86        129.06        15.62 o                         
   5  -5  10         20.11         39.80        11.72 o                         
   6  -5  10          2.60          1.01         3.62 o                         
   7  -5  10         13.85          6.16         4.37 o                         
  -8  -4  10         12.95          4.49         6.32 o                         
  -7  -4  10          2.85          4.98         2.96 o                         
  -6  -4  10         20.91         24.65         3.51 o                         
  -5  -4  10         60.92         56.44         4.54 o                         
  -4  -4  10         51.51         52.97         6.19 o                         
  -3  -4  10         74.20         76.47         6.15 o                         
  -2  -4  10         29.87         30.97         3.53 o                         
  -1  -4  10         76.48         80.72         4.91 o                         
   0  -4  10         12.17         13.01         3.41 o                         
   1  -4  10        115.41        117.30         6.10 o                         
   2  -4  10         17.04         17.53         2.69 o                         
   3  -4  10         55.53         67.42         7.69 o                         
   4  -4  10        100.95         95.03        13.76 o                         
   5  -4  10         86.00         88.03        16.54 o                         
   6  -4  10         11.97          7.09         7.35 o                         
   7  -4  10          1.49         -4.93         6.04 o                         
   8  -4  10         11.28          5.94         6.97 o                         
  -8  -3  10         21.67         13.39         9.67 o                         
  -7  -3  10         17.24         13.23         4.50 o                         
  -6  -3  10         26.85         25.28         3.57 o                         
  -5  -3  10        257.42        252.50        15.41 o                         
  -4  -3  10        121.90        122.90         9.45 o                         
  -3  -3  10        249.49        227.25        11.19 o                         
  -2  -3  10         73.24         67.90         4.02 o                         
  -1  -3  10        330.41        326.93        10.89 o                         
   0  -3  10        139.82        158.16         6.49 o                         
   1  -3  10        228.08        238.53        10.83 o                         
   2  -3  10        120.04        124.45         5.74 o                         
   3  -3  10        188.64        216.75        17.65 o                         
   4  -3  10        212.68        223.82        25.39 o                         
   5  -3  10        211.08        265.20        16.31 o                         
   6  -3  10         18.52          6.53         3.93 o                         
   7  -3  10         24.31         26.86         6.03 o                         
   8  -3  10         17.39         12.19         4.11 o                         
  -9  -2  10          2.34          1.49         8.37 o                         
  -8  -2  10         25.57         24.55        11.53 o                         
  -7  -2  10         11.25          6.86         3.58 o                         
  -6  -2  10         13.88          7.98         3.07 o                         
  -5  -2  10        147.09        148.25         7.08 o                         
  -4  -2  10         59.24         60.38         3.59 o                         
  -3  -2  10         60.06         57.49         4.08 o                         
  -2  -2  10          4.63          1.31         1.05 o                         
  -1  -2  10        179.48        170.84         6.60 o                         
   0  -2  10         83.00         81.55         4.09 o                         
   1  -2  10        131.49        132.64         5.61 o                         
   2  -2  10          6.80          6.82         2.07 o                         
   3  -2  10         68.62         73.66         4.82 o                         
   4  -2  10         49.43         57.25         5.35 o                         
   5  -2  10        112.19        148.21        11.14 o                         
   6  -2  10         18.09         24.14         5.81 o                         
   7  -2  10          5.48          5.57         3.79 o                         
   8  -2  10         28.77         36.50        11.44 o                         
  -9  -1  10         20.99         31.99        13.21 o                         
  -8  -1  10          8.27         18.60         9.86 o                         
  -7  -1  10         34.05         32.26         4.72 o                         
  -6  -1  10         30.26          7.89         3.57 o                         
  -5  -1  10         13.62          7.20         1.56 o                         
  -4  -1  10         77.80         74.45         4.12 o                         
  -3  -1  10         24.65         26.81         3.15 o                         
  -2  -1  10        537.06        486.80        20.18 o                         
  -1  -1  10        198.82        186.90         7.24 o                         
   0  -1  10        484.65        454.53        14.21 o                         
   1  -1  10        184.89        185.54         9.22 o                         
   2  -1  10        389.21        384.03        12.63 o                         
   3  -1  10         14.66         12.99         1.87 o                         
   4  -1  10        126.94        125.54         7.73 o                         
   5  -1  10         25.47         33.50         9.30 o                         
   6  -1  10         60.71         72.16         7.80 o                         
   7  -1  10         28.49         40.41         6.36 o                         
   8  -1  10          4.39          7.09         5.67 o                         
  -8   0  10         28.47         28.26         6.33 o                         
  -7   0  10         53.30         82.85        10.58 o                         
  -6   0  10         77.50         70.85         6.25 o                         
  -5   0  10         71.51         74.04         4.67 o                         
  -4   0  10        211.66        197.97         9.56 o                         
  -3   0  10         35.49         37.16         3.50 o                         
  -2   0  10         51.10         42.04         3.61 o                         
  -1   0  10         84.31         75.90         5.04 o                         
   0   0  10         14.62         18.72         3.18 o                         
   1   0  10         47.31         47.03         3.64 o                         
   2   0  10         25.92         28.93         4.00 o                         
   3   0  10         28.65         30.03         2.32 o                         
   4   0  10        153.05        149.86         8.65 o                         
   5   0  10         57.22         82.21        11.16 o                         
   6   0  10         87.80         98.13         9.12 o                         
   7   0  10         24.86         10.57         4.42 o                         
   8   0  10         34.36         46.18         7.81 o                         
   9   0  10          2.56          4.61         5.32 o                         
  -9   1  10         20.97         27.71        10.42 o                         
  -8   1  10          8.26          9.06         2.60 o                         
  -7   1  10         33.91         41.22         3.98 o                         
  -6   1  10         30.24         20.72         4.56 o                         
  -5   1  10         13.52          6.68         2.20 o                         
  -4   1  10         78.18         86.84         5.43 o                         
  -3   1  10         24.73         27.27         3.93 o                         
  -2   1  10        537.22        510.19        20.47 o                         
  -1   1  10        199.35        175.96         6.45 o                         
   0   1  10        484.82        435.78        20.22 o                         
   1   1  10        184.48        172.66         8.34 o                         
   2   1  10        389.14        382.53        16.35 o                         
   3   1  10         14.57         14.54         2.23 o                         
   4   1  10        126.43        121.34         7.96 o                         
   5   1  10         25.59         32.64         6.70 o                         
   6   1  10         60.75         72.92         8.04 o                         
   7   1  10         28.47         26.68         5.39 o                         
   8   1  10          4.40         -0.89         4.02 o                         
   9   1  10         15.68          7.81         8.93 o                         
  -9   2  10          2.34          3.48         2.96 o                         
  -8   2  10         25.51         31.82         8.00 o                         
  -7   2  10         11.33         10.02         3.21 o                         
  -6   2  10         13.91          7.56         2.60 o                         
  -5   2  10        147.49        154.55        15.91 o                         
  -4   2  10         59.43         62.17         4.88 o                         
  -3   2  10         60.06         57.62         5.36 o                         
  -2   2  10          4.61         -1.64         1.64 o                         
  -1   2  10        180.01        164.91         7.21 o                         
   0   2  10         83.17         74.66         5.18 o                         
   1   2  10        131.01        127.09         6.50 o                         
   2   2  10          6.84          8.33         2.57 o                         
   3   2  10         68.50         63.24         5.31 o                         
   4   2  10         49.41         56.45         5.35 o                         
   5   2  10        111.89        124.34        10.50 o                         
   6   2  10         18.06         24.96         6.30 o                         
   7   2  10          5.45         -2.99         3.52 o                         
   8   2  10         28.80         32.09         6.05 o                         
   9   2  10          4.77          8.93         8.74 o                         
  -8   3  10         21.72         22.04         8.65 o                         
  -7   3  10         17.22         22.30         3.99 o                         
  -6   3  10         26.86         21.16         5.58 o                         
  -5   3  10        257.04        272.33        16.27 o                         
  -4   3  10        121.81        121.44        11.53 o                         
  -3   3  10        249.36        238.39        14.29 o                         
  -2   3  10         73.38         77.59         6.84 o                         
  -1   3  10        330.36        298.32        13.86 o                         
   0   3  10        139.91        155.02         8.79 o                         
   1   3  10        228.09        244.44        15.94 o                         
   2   3  10        120.00        120.02         7.43 o                         
   3   3  10        188.93        180.47        19.00 o                         
   4   3  10        212.59        229.18        16.93 o                         
   5   3  10        211.49        223.92        15.72 o                         
   6   3  10         18.44         12.95         7.53 o                         
   7   3  10         24.28         31.84         6.25 o                         
   8   3  10         17.38         25.62         5.38 o                         
  -8   4  10         13.02         16.16         8.83 o                         
  -7   4  10          2.86         -0.83         2.61 o                         
  -6   4  10         20.95         12.37         3.63 o                         
  -5   4  10         60.93         55.17        12.46 o                         
  -4   4  10         51.89         57.47         8.18 o                         
  -3   4  10         74.43         72.32        10.79 o                         
  -2   4  10         30.01         32.61         6.26 o                         
  -1   4  10         76.36         79.80        10.47 o                         
   0   4  10         12.19         13.35         4.57 o                         
   1   4  10        115.54        123.18         7.54 o                         
   2   4  10         16.95         12.66         3.84 o                         
   3   4  10         55.40         61.20         5.60 o                         
   4   4  10        100.35        116.33         7.89 o                         
   5   4  10         86.25         86.19         8.80 o                         
   6   4  10         11.92          3.07         3.44 o                         
   7   4  10          1.49         -2.59         6.79 o                         
  -7   5  10         28.78         17.32         6.16 o                         
  -6   5  10          3.88          1.19         3.97 o                         
  -5   5  10         12.75          3.74         3.91 o                         
  -4   5  10        189.60        172.75        25.48 o                         
  -3   5  10         57.67         58.14         6.94 o                         
  -2   5  10        383.17        329.26        15.46 o                         
  -1   5  10         28.79         32.75         4.62 o                         
   0   5  10        377.08        353.82        20.23 o                         
   1   5  10         16.97         14.69         7.07 o                         
   2   5  10        209.76        217.64        37.29 o                         
   3   5  10         59.23         67.72         7.88 o                         
   4   5  10        116.78        140.61        10.21 o                         
   5   5  10         20.06         39.80         9.49 o                         
   6   5  10          2.61         -0.37         5.02 o                         
   7   5  10         13.96          6.51         4.28 o                         
  -6   6  10         19.40         10.19         5.47 o                         
  -5   6  10          0.99          0.42         4.38 o                         
  -4   6  10         25.76         20.92         6.33 o                         
  -3   6  10         35.07         36.03         7.31 o                         
  -2   6  10         58.79         49.82         4.63 o                         
  -1   6  10        109.59        101.54        12.62 o                         
   0   6  10        247.84        235.80        15.38 o                         
   1   6  10        137.68        158.79        11.84 o                         
   2   6  10         46.88         50.31         6.35 o                         
   3   6  10         22.17         10.79         6.51 o                         
   4   6  10         14.84          9.94         4.33 o                         
   5   6  10          0.64         -5.02         5.02 o                         
   6   6  10         21.27         12.65         5.77 o                         
  -5   7  10         18.33         12.65         9.58 o                         
  -4   7  10          8.86          7.99         5.09 o                         
  -3   7  10         49.36         46.81         8.01 o                         
  -2   7  10         48.64         41.93         7.83 o                         
  -1   7  10         87.54         76.69         8.04 o                         
   0   7  10          2.64          7.07         3.53 o                         
   1   7  10         41.27         43.15         7.63 o                         
   2   7  10         37.60         19.53         6.51 o                         
   3   7  10         29.96         19.90         6.14 o                         
   4   7  10          8.05         16.00         6.51 o                         
   5   7  10         22.50         15.07         6.88 o                         
  -4   8  10         47.01         32.47         7.25 o                         
  -2   8  10         21.20         22.88         6.70 o                         
  -1   8  10         22.41         24.37         7.81 o                         
   0   8  10          1.59         -0.19         2.98 o                         
   1   8  10         17.10         11.53         4.46 o                         
   2   8  10         14.53          5.77         4.84 o                         
   3   8  10         77.40         87.79        11.53 o                         
   4   8  10         47.73         53.75        13.95 o                         
  -2  -8  11         13.61         19.68         3.78 o                         
  -1  -8  11         50.17         34.25         5.50 o                         
   0  -8  11         21.16         10.84         7.47 o                         
   1  -8  11         38.70         33.91         6.12 o                         
   2  -8  11         12.24          4.28         8.00 o                         
   3  -8  11         29.47         21.20        10.23 o                         
  -5  -7  11         12.28          2.98         5.58 o                         
  -4  -7  11         13.93          3.67         2.88 o                         
  -3  -7  11          7.08          3.09         2.70 o                         
  -2  -7  11         11.56          9.65         3.44 o                         
  -1  -7  11          3.55          3.91         2.88 o                         
   0  -7  11         81.15         86.51         6.47 o                         
   1  -7  11          3.23         -2.86         2.86 o                         
   2  -7  11          5.64          1.48         2.75 o                         
   3  -7  11          6.14          7.25         7.44 o                         
  -6  -6  11          6.07          2.80         3.76 o                         
  -5  -6  11         11.65          6.96         3.00 o                         
  -4  -6  11         68.57         72.01         5.15 o                         
  -3  -6  11          5.98          5.14         2.46 o                         
  -2  -6  11         12.80          8.34         2.59 o                         
  -1  -6  11         26.14         21.95         3.92 o                         
   0  -6  11         45.71         51.01         4.91 o                         
   1  -6  11         39.08         36.53         5.10 o                         
   2  -6  11         10.64         12.60         4.06 o                         
   3  -6  11          5.77          7.07         5.39 o                         
  -7  -5  11          7.64          4.01         7.72 o                         
  -6  -5  11          7.20          7.46         2.45 o                         
  -5  -5  11         38.17         34.00         4.46 o                         
  -4  -5  11         15.76         13.20         3.32 o                         
  -3  -5  11        114.47        112.25         6.24 o                         
  -2  -5  11         77.82         69.79         5.01 o                         
  -1  -5  11        171.07        172.35         8.37 o                         
   0  -5  11          6.30          1.46         2.47 o                         
   1  -5  11        106.29        105.37         6.43 o                         
   2  -5  11         40.78         45.57         7.58 o                         
   3  -5  11        145.28        149.55        11.61 o                         
   4  -5  11         19.68         27.53        10.97 o                         
   5  -5  11         56.66         61.75        11.16 o                         
   6  -5  11          8.55          5.39         6.51 o                         
   7  -5  11          7.50          6.71         4.33 o                         
  -8  -4  11          6.50          4.46         4.09 o                         
  -7  -4  11          0.94         -2.10         2.10 o                         
  -6  -4  11          6.81          2.55         2.55 o                         
  -5  -4  11         17.72         20.01         4.57 o                         
  -4  -4  11         20.29         14.11         3.27 o                         
  -3  -4  11          6.42          6.38         2.03 o                         
  -2  -4  11        176.96        184.09         8.41 o                         
  -1  -4  11        139.24        139.98         6.98 o                         
   0  -4  11         62.91         61.61         4.50 o                         
   1  -4  11        210.67        231.27         9.92 o                         
   2  -4  11        182.81        216.92         8.75 o                         
   3  -4  11          5.48         10.11         3.22 o                         
   4  -4  11         41.29         44.83         9.30 o                         
   5  -4  11         15.59         20.83         7.81 o                         
   6  -4  11         11.98         14.88         5.00 o                         
   7  -4  11          1.36         -1.79         3.57 o                         
  -8  -3  11          9.74         16.18        10.04 o                         
  -7  -3  11          2.94          2.53         3.03 o                         
  -6  -3  11         12.41         11.51         2.42 o                         
  -5  -3  11         16.04          8.10         2.52 o                         
  -4  -3  11         61.02         65.64         6.23 o                         
  -3  -3  11        320.40        295.76        14.03 o                         
  -2  -3  11        177.67        162.34         7.15 o                         
  -1  -3  11        168.38        148.82         6.22 o                         
   0  -3  11        132.28        133.28         5.80 o                         
   1  -3  11        230.68        225.14         8.65 o                         
   2  -3  11        117.19        118.59         6.89 o                         
   3  -3  11        284.21        305.85        14.63 o                         
   4  -3  11         44.99         50.22         9.86 o                         
   5  -3  11         31.46         45.55         8.02 o                         
   6  -3  11         11.59         14.88         5.19 o                         
   7  -3  11          1.99         -1.84         7.53 o                         
   8  -3  11          5.24          2.76         4.01 o                         
  -8  -2  11         11.22         11.53         9.30 o                         
  -7  -2  11         16.48         14.42         3.61 o                         
  -6  -2  11         53.15         53.15         5.72 o                         
  -5  -2  11         67.82         51.32         6.74 o                         
  -4  -2  11        113.46        100.60         6.92 o                         
  -3  -2  11         25.07         20.18         2.69 o                         
  -2  -2  11         31.65         27.93         2.49 o                         
  -1  -2  11        139.91        117.41         5.24 o                         
   0  -2  11        174.12        180.92         7.05 o                         
   1  -2  11        130.64        116.71         5.46 o                         
   2  -2  11         23.38         26.93         4.39 o                         
   3  -2  11         26.95         30.51         3.84 o                         
   4  -2  11        159.72        157.06        11.97 o                         
   5  -2  11        123.06        142.77        18.79 o                         
   6  -2  11         39.04         33.90        14.41 o                         
   7  -2  11         15.33         22.58         7.81 o                         
   8  -2  11         18.24         24.49         6.19 o                         
  -9  -1  11         10.49         10.79         9.67 o                         
  -8  -1  11          9.91         -1.30         5.58 o                         
  -7  -1  11         14.09          7.02         3.54 o                         
  -6  -1  11         57.51         53.91         4.93 o                         
  -5  -1  11         33.02         30.80         2.84 o                         
  -4  -1  11         27.26         30.48         2.97 o                         
  -3  -1  11         79.99         78.22         9.45 o                         
  -2  -1  11        159.31        147.83         7.06 o                         
  -1  -1  11        501.27        476.39        14.95 o                         
   0  -1  11          6.01          3.98         1.75 o                         
   1  -1  11        454.66        453.58        18.24 o                         
   2  -1  11        123.99        133.82         5.87 o                         
   3  -1  11        137.35        165.74         8.83 o                         
   4  -1  11         24.76         27.15         4.70 o                         
   5  -1  11         19.44         18.96         4.96 o                         
   6  -1  11         80.34         84.52         8.90 o                         
   7  -1  11         15.07         20.15         5.05 o                         
   8  -1  11          9.38         13.76         5.26 o                         
  -8   0  11          3.35         -2.95         2.95 o                         
  -7   0  11          5.08         -1.16         2.84 o                         
  -6   0  11        146.03        140.85         7.02 o                         
  -5   0  11         25.86         28.72         3.17 o                         
  -4   0  11         87.04         79.07         5.29 o                         
  -3   0  11         75.62         72.32         5.00 o                         
  -2   0  11         11.35         13.44         3.04 o                         
  -1   0  11         69.91         72.83         4.48 o                         
   0   0  11        400.57        393.78        14.42 o                         
   1   0  11         34.89         41.63         3.77 o                         
   2   0  11          6.48          6.61         2.13 o                         
   3   0  11         41.19         46.95         3.74 o                         
   4   0  11        109.94        119.57         7.75 o                         
   5   0  11         20.77         37.44        17.30 o                         
   6   0  11         66.65         73.84        10.23 o                         
   7   0  11          4.43         -0.39         6.88 o                         
   8   0  11          7.24          5.38         6.70 o                         
  -9   1  11         10.45         13.58         8.93 o                         
  -8   1  11          9.92          9.56         2.29 o                         
  -7   1  11         14.03         11.63         3.49 o                         
  -6   1  11         57.54         63.15         4.87 o                         
  -5   1  11         33.21         37.19         4.08 o                         
  -4   1  11         27.16         28.76         3.63 o                         
  -3   1  11         79.81         87.35        12.74 o                         
  -2   1  11        158.97        152.89         8.20 o                         
  -1   1  11        500.39        462.08        16.58 o                         
   0   1  11          6.03          8.13         2.24 o                         
   1   1  11        454.65        436.82        16.18 o                         
   2   1  11        124.25        134.83         6.67 o                         
   3   1  11        137.61        154.58        18.46 o                         
   4   1  11         24.87         24.98         4.42 o                         
   5   1  11         19.39         16.88         5.16 o                         
   6   1  11         80.35        102.32        14.68 o                         
   7   1  11         15.12         15.61         5.01 o                         
   8   1  11          9.37         13.56         4.77 o                         
  -8   2  11         11.19          7.78         2.92 o                         
  -7   2  11         16.42         16.72         3.09 o                         
  -6   2  11         53.24         55.95         4.93 o                         
  -5   2  11         67.95         55.61         6.88 o                         
  -4   2  11        113.88        110.05         6.84 o                         
  -3   2  11         25.05         20.55         3.45 o                         
  -2   2  11         31.70         30.01         6.68 o                         
  -1   2  11        140.11        118.89         5.81 o                         
   0   2  11        174.09        163.05         7.71 o                         
   1   2  11        130.43        128.36        12.19 o                         
   2   2  11         23.36         28.70         4.10 o                         
   3   2  11         26.99         32.07         6.12 o                         
   4   2  11        159.22        175.83         9.99 o                         
   5   2  11        122.85        135.34        11.30 o                         
   6   2  11         38.81         27.19         6.36 o                         
   7   2  11         15.34         17.11         4.96 o                         
   8   2  11         18.23         16.70         4.84 o                         
  -8   3  11          9.76          9.72         8.37 o                         
  -7   3  11          2.97          1.79         2.37 o                         
  -6   3  11         12.30          9.73         3.23 o                         
  -5   3  11         16.07          8.63         3.31 o                         
  -4   3  11         61.02         61.45         6.54 o                         
  -3   3  11        320.28        312.05        15.17 o                         
  -2   3  11        177.36        147.70        10.85 o                         
  -1   3  11        168.23        133.68        11.14 o                         
   0   3  11        132.13        106.57         7.03 o                         
   1   3  11        230.73        217.24        11.20 o                         
   2   3  11        117.34        115.25        12.83 o                         
   3   3  11        284.59        306.10        35.42 o                         
   4   3  11         44.99         62.08         5.76 o                         
   5   3  11         31.39         35.25         7.04 o                         
   6   3  11         11.69         13.96         4.93 o                         
   7   3  11          1.98          4.05         4.19 o                         
   8   3  11          5.23          0.45         4.00 o                         
  -7   4  11          0.93         -0.64         2.22 o                         
  -6   4  11          6.86          0.43         4.09 o                         
  -5   4  11         17.69         10.09         4.24 o                         
  -4   4  11         20.42         10.72         4.09 o                         
  -3   4  11          6.35          0.71         3.08 o                         
  -2   4  11        177.09        188.06        12.82 o                         
  -1   4  11        139.25        134.71        13.36 o                         
   0   4  11         63.04         57.95         5.06 o                         
   1   4  11        210.77        209.04        13.81 o                         
   2   4  11        182.74        211.33        35.62 o                         
   3   4  11          5.52          3.92         3.92 o                         
   4   4  11         41.04         54.73         5.93 o                         
   5   4  11         15.65         18.26         5.85 o                         
   6   4  11         11.90         10.27         6.51 o                         
   7   4  11          1.37          0.75         4.28 o                         
  -6   5  11          7.15          6.25         5.40 o                         
  -5   5  11         38.01         27.05         6.07 o                         
  -4   5  11         15.79         17.40         4.95 o                         
  -3   5  11        114.28        116.05        12.37 o                         
  -2   5  11         77.91         69.64         4.65 o                         
  -1   5  11        171.22        157.36         9.11 o                         
   0   5  11          6.23          7.26         2.76 o                         
   1   5  11        106.06         90.44         8.58 o                         
   2   5  11         40.78         50.84         6.75 o                         
   3   5  11        145.48        161.90        12.57 o                         
   4   5  11         19.69         21.61         4.95 o                         
   5   5  11         56.86         51.89         7.46 o                         
   6   5  11          8.63          8.00         5.77 o                         
   7   5  11          7.45         10.04         5.58 o                         
  -6   6  11          6.07          2.77         5.23 o                         
  -5   6  11         11.67          5.04         5.19 o                         
  -4   6  11         68.50         74.15         8.52 o                         
  -3   6  11          5.98          6.82         9.49 o                         
  -2   6  11         12.90          9.64         2.53 o                         
  -1   6  11         26.05         23.86         5.99 o                         
   0   6  11         45.72         43.20        10.42 o                         
   1   6  11         39.19         44.63         6.54 o                         
   2   6  11         10.61         12.00         4.20 o                         
   3   6  11          5.78          2.23         4.65 o                         
   4   6  11         79.07         90.95        12.09 o                         
   5   6  11         25.08         32.92        10.42 o                         
   6   6  11         10.98          8.93         6.88 o                         
  -5   7  11         12.19         10.90         5.71 o                         
  -4   7  11         13.92          3.87         5.27 o                         
  -3   7  11          7.06          3.55         4.73 o                         
  -2   7  11         11.62         10.40         3.04 o                         
  -1   7  11          3.56          1.88         5.39 o                         
   0   7  11         81.17         82.97         8.01 o                         
   1   7  11          3.22         -0.93         3.35 o                         
   2   7  11          5.61          0.74         3.91 o                         
   3   7  11          6.27          0.74         3.53 o                         
   4   7  11         24.26         36.64         9.30 o                         
   5   7  11         22.28         44.08        13.21 o                         
  -3   8  11         62.05         74.59        19.34 o                         
  -2   8  11         13.56         10.79         4.46 o                         
  -1   8  11         50.06         40.36         8.93 o                         
   0   8  11         21.22         12.65         5.02 o                         
   1   8  11         38.72         38.69         7.25 o                         
   2   8  11         12.17         11.35         5.58 o                         
   3   8  11         29.35         18.23         6.88 o                         
  -2  -8  12         21.74          9.49         9.49 o                         
  -1  -8  12          6.17         12.46         7.25 o                         
   0  -8  12          1.59          7.75         7.35 o                         
   1  -8  12          3.24          5.41         4.56 o                         
  -4  -7  12         20.02         16.12         4.67 o                         
  -3  -7  12         16.45         15.51         3.68 o                         
  -2  -7  12         15.32          7.88         3.14 o                         
  -1  -7  12          6.61          6.35         3.12 o                         
   0  -7  12          8.83          6.48         3.85 o                         
   1  -7  12          5.77          6.39         3.66 o                         
   2  -7  12         13.90         12.60         5.57 o                         
   3  -7  12          8.50          4.46         7.07 o                         
  -6  -6  12          6.29         -3.72         6.14 o                         
  -5  -6  12          8.58          3.29         2.74 o                         
  -4  -6  12         25.68         16.30         4.03 o                         
  -3  -6  12          6.75          5.97         2.69 o                         
  -2  -6  12          5.78          4.50         3.25 o                         
  -1  -6  12         15.27         19.16         3.40 o                         
   0  -6  12        102.58        107.96         6.81 o                         
   1  -6  12         12.29         12.15         3.36 o                         
   2  -6  12         12.19         12.97         4.28 o                         
   3  -6  12         10.28          7.25         7.07 o                         
  -6  -5  12         14.70          9.91         2.76 o                         
  -5  -5  12         17.88         14.68         3.56 o                         
  -4  -5  12         19.22         17.46         3.85 o                         
  -3  -5  12         78.20         79.14         5.04 o                         
  -2  -5  12         33.71         26.30         3.72 o                         
  -1  -5  12         31.16         33.71         7.11 o                         
   0  -5  12         12.97          9.38         3.10 o                         
   1  -5  12         50.06         52.33         4.89 o                         
   2  -5  12         45.68         47.18         5.60 o                         
   3  -5  12         95.72        104.08         9.39 o                         
   5  -5  12         22.33         30.13        11.16 o                         
   6  -5  12         16.34         17.86         8.18 o                         
  -7  -4  12         16.96         12.17         3.14 o                         
  -6  -4  12          8.17          9.98         2.92 o                         
  -5  -4  12         13.78          8.02         4.34 o                         
  -4  -4  12         62.31         62.26         5.46 o                         
  -3  -4  12         85.24         82.87         9.55 o                         
  -2  -4  12         64.72         62.22         4.36 o                         
  -1  -4  12         47.49         47.76         4.16 o                         
   0  -4  12         32.02         31.47         3.88 o                         
   1  -4  12         25.68         22.49         3.58 o                         
   2  -4  12         63.13         70.63         4.53 o                         
   3  -4  12         94.03        103.97        11.66 o                         
   4  -4  12         40.99         64.91        10.97 o                         
   5  -4  12         26.24         32.92        10.42 o                         
   6  -4  12          3.76          3.16         5.21 o                         
   7  -4  12          8.70          7.26         4.93 o                         
  -7  -3  12         14.44         18.69         4.59 o                         
  -6  -3  12         27.99         24.05         3.92 o                         
  -5  -3  12          6.20          5.00         2.46 o                         
  -4  -3  12         39.19         37.76         6.84 o                         
  -3  -3  12         22.70         23.12         4.75 o                         
  -2  -3  12        166.58        154.79         7.13 o                         
  -1  -3  12         18.61         16.10         2.73 o                         
   0  -3  12         37.97         40.34         3.30 o                         
   1  -3  12         32.77         38.05         3.36 o                         
   2  -3  12        153.14        171.33         7.37 o                         
   3  -3  12         14.31         11.97         3.58 o                         
   4  -3  12         44.98         46.87         9.67 o                         
   5  -3  12          4.27         15.62         6.88 o                         
   6  -3  12         27.62         28.46        14.41 o                         
   7  -3  12         11.73          8.62         4.01 o                         
  -8  -2  12          8.35          7.44         8.00 o                         
  -7  -2  12         16.78         13.96         3.84 o                         
  -6  -2  12         17.99         11.25         2.55 o                         
  -5  -2  12         26.40         28.51         4.05 o                         
  -4  -2  12         45.31         43.33         4.10 o                         
  -3  -2  12        122.11        103.97         8.96 o                         
  -2  -2  12        359.44        342.68        11.59 o                         
  -1  -2  12         37.92         38.89         3.12 o                         
   0  -2  12         45.02         47.95         3.70 o                         
   1  -2  12         18.20         15.84         2.53 o                         
   2  -2  12        235.56        289.24        10.65 o                         
   3  -2  12        111.57        117.91         7.79 o                         
   4  -2  12         20.80          8.96        10.32 o                         
   5  -2  12         20.87         11.90         6.70 o                         
   6  -2  12          9.74         10.06         4.85 o                         
   7  -2  12         17.84         14.45         5.30 o                         
   8  -2  12         13.96         27.90        28.74 o                         
  -8  -1  12         17.12         28.83        12.46 o                         
  -7  -1  12          3.01          2.88         2.90 o                         
  -6  -1  12          6.09          1.67         2.82 o                         
  -5  -1  12         62.78         63.46         4.68 o                         
  -4  -1  12         53.71         51.48         4.01 o                         
  -3  -1  12         59.61         56.63         4.06 o                         
  -2  -1  12         68.94         69.64         4.60 o                         
  -1  -1  12        337.18        317.19        10.73 o                         
   0  -1  12          1.08         -0.82         1.34 o                         
   1  -1  12        397.45        384.12        13.11 o                         
   2  -1  12        101.85        101.73         5.20 o                         
   3  -1  12         75.64         80.03         6.36 o                         
   4  -1  12         52.51         51.21         6.52 o                         
   5  -1  12         41.40         55.92         6.96 o                         
   6  -1  12         11.88         11.36         4.78 o                         
   7  -1  12          2.37          7.03         3.47 o                         
   8  -1  12          9.19          6.00         4.78 o                         
  -7   0  12         15.86          5.04         3.33 o                         
  -6   0  12          0.97          0.54         1.86 o                         
  -5   0  12        131.77        128.83        12.75 o                         
  -4   0  12        100.13         97.19         6.22 o                         
  -3   0  12         26.43         29.84         3.81 o                         
  -2   0  12        428.36        418.76        22.86 o                         
  -1   0  12         42.40         39.81         3.26 o                         
   0   0  12         39.42         37.26         3.48 o                         
   1   0  12         19.98         20.32         3.52 o                         
   2   0  12        499.20        531.74        19.18 o                         
   3   0  12         13.58         13.65         3.75 o                         
   4   0  12         46.07         54.32         6.65 o                         
   5   0  12        158.69        193.25        39.90 o                         
   6   0  12          0.45         -0.25         5.30 o                         
   7   0  12         23.27         17.92         8.74 o                         
   8   0  12          7.16         11.98         7.63 o                         
  -8   1  12         17.11         24.58         3.69 o                         
  -7   1  12          3.04          0.23         1.87 o                         
  -6   1  12          6.10          4.37         2.11 o                         
  -5   1  12         62.72         67.23         5.23 o                         
  -4   1  12         53.93         55.98         4.64 o                         
  -3   1  12         59.86         54.35         4.68 o                         
  -2   1  12         69.14         66.35         5.21 o                         
  -1   1  12        336.77        298.14        12.64 o                         
   0   1  12          1.07          3.95         1.88 o                         
   1   1  12        397.34        391.60        14.74 o                         
   2   1  12        101.54        113.25         6.04 o                         
   3   1  12         75.43         82.31        10.97 o                         
   4   1  12         52.39         60.80         7.37 o                         
   5   1  12         41.44         44.39        20.55 o                         
   6   1  12         11.78         15.37         5.88 o                         
   7   1  12          2.36          3.60         5.49 o                         
   8   1  12          9.20         14.81         5.60 o                         
  -8   2  12          8.34          7.98         3.06 o                         
  -7   2  12         16.85         12.76         4.41 o                         
  -6   2  12         18.04         14.90         6.14 o                         
  -5   2  12         26.42         28.74         4.10 o                         
  -4   2  12         45.15         35.60         6.33 o                         
  -3   2  12        122.20        111.64        11.50 o                         
  -2   2  12        360.01        341.07        15.72 o                         
  -1   2  12         38.06         39.88         3.47 o                         
   0   2  12         44.93         42.50         3.55 o                         
   1   2  12         18.16         12.49         3.36 o                         
   2   2  12        235.35        292.00        13.96 o                         
   3   2  12        111.39        122.47        10.01 o                         
   4   2  12         20.88         10.17         5.49 o                         
   5   2  12         20.86         12.08        15.72 o                         
   6   2  12          9.72         11.14         5.21 o                         
   7   2  12         17.87         42.21        12.74 o                         
   8   2  12         13.95         16.23         5.73 o                         
  -7   3  12         14.36         11.24         6.60 o                         
  -6   3  12         27.95         30.44         4.54 o                         
  -5   3  12          6.28          6.42         2.92 o                         
  -4   3  12         39.16         38.73         5.84 o                         
  -3   3  12         22.72         26.25        10.87 o                         
  -2   3  12        166.30        158.72        13.86 o                         
  -1   3  12         18.60         16.27         3.12 o                         
   0   3  12         37.98         37.13         4.68 o                         
   1   3  12         32.71         30.69         4.86 o                         
   2   3  12        153.21        153.91        11.93 o                         
   3   3  12         14.29         15.67         5.05 o                         
   4   3  12         45.17         55.25         7.81 o                         
   5   3  12          4.22         -2.88         4.00 o                         
   6   3  12         27.60         17.65         5.84 o                         
   7   3  12         11.78         13.43         6.60 o                         
   8   3  12          7.79         12.28         9.67 o                         
  -7   4  12         17.02         20.33         4.90 o                         
  -6   4  12          8.20          5.30         3.44 o                         
  -5   4  12         13.88          4.41         3.35 o                         
  -4   4  12         62.44         59.21         8.74 o                         
  -3   4  12         85.34         96.62        11.06 o                         
  -2   4  12         64.43         63.84        10.04 o                         
  -1   4  12         47.70         44.49         4.38 o                         
   0   4  12         32.04         32.46         4.48 o                         
   1   4  12         25.54         31.73         5.46 o                         
   2   4  12         63.55         72.66         8.39 o                         
   3   4  12         94.07         97.76         9.43 o                         
   4   4  12         41.04         36.16         7.78 o                         
   5   4  12         26.08         21.18         6.43 o                         
   6   4  12          3.74         -1.25         5.30 o                         
   7   4  12          8.68          6.43         4.88 o                         
  -6   5  12         14.71          8.60         5.72 o                         
  -5   5  12         17.95         11.72         5.47 o                         
  -4   5  12         19.34         19.32         5.78 o                         
  -3   5  12         78.14         82.30         8.35 o                         
  -2   5  12         33.81         34.27         8.56 o                         
  -1   5  12         31.19         25.44         4.12 o                         
   0   5  12         12.93         12.25         3.59 o                         
   1   5  12         50.01         52.11         6.92 o                         
   2   5  12         45.77         49.58         7.67 o                         
   3   5  12         95.70        100.77        10.06 o                         
   4   5  12         15.75         23.95         7.81 o                         
   5   5  12         22.31         39.15         6.65 o                         
   6   5  12         16.35         17.67         5.95 o                         
  -5   6  12          8.54         -1.21         4.95 o                         
  -4   6  12         25.79         21.05         6.51 o                         
  -3   6  12          6.79          4.68         4.63 o                         
  -2   6  12          5.77          1.82         5.21 o                         
  -1   6  12         15.31         10.95         3.10 o                         
   0   6  12        102.64         85.77        11.99 o                         
   1   6  12         12.37          8.49         3.54 o                         
   2   6  12         12.20         17.29         5.23 o                         
   3   6  12         10.21          5.15         4.25 o                         
   4   6  12         24.03          8.00         4.46 o                         
   5   6  12         17.55         29.57         9.67 o                         
  -4   7  12         20.04          8.86         5.93 o                         
  -3   7  12         16.40         18.81         7.01 o                         
  -2   7  12         15.38         12.26         2.90 o                         
  -1   7  12          6.55          6.61         8.83 o                         
   0   7  12          8.81          8.32         5.11 o                         
   1   7  12          5.79         -1.49         3.35 o                         
   2   7  12         13.88         18.04         6.14 o                         
   3   7  12          8.54          4.28         4.09 o                         
   4   7  12         36.52         42.78        10.97 o                         
  -3  -7  13         14.09          5.95        11.72 o                         
  -2  -7  13         13.72          5.81         3.10 o                         
  -1  -7  13          0.66          0.96         3.19 o                         
   0  -7  13          2.92          2.61         2.65 o                         
   1  -7  13          0.65          4.41         3.33 o                         
   2  -7  13         20.93         25.66         7.32 o                         
   3  -7  13         27.46         17.30        10.23 o                         
  -5  -6  13          1.95          0.19         6.88 o                         
  -4  -6  13          6.10          0.79         3.95 o                         
  -3  -6  13         13.20          3.98         4.27 o                         
  -2  -6  13          8.25          3.63         2.98 o                         
  -1  -6  13          2.52          1.42         2.60 o                         
   0  -6  13          2.03          6.76         3.38 o                         
   1  -6  13          2.08          1.15         2.50 o                         
   2  -6  13          6.84          7.33         4.54 o                         
   3  -6  13         24.44         14.14         9.11 o                         
  -6  -5  13         11.14          7.97         6.04 o                         
  -5  -5  13         38.89         38.48         4.91 o                         
  -4  -5  13         15.24         27.47         9.98 o                         
  -3  -5  13         34.47         30.55         3.27 o                         
  -2  -5  13          8.43          4.62         2.40 o                         
  -1  -5  13         52.45         55.40         4.56 o                         
   0  -5  13          5.61          7.79         2.86 o                         
   1  -5  13         44.57         41.90         4.95 o                         
   2  -5  13          6.50          6.73         3.66 o                         
   3  -5  13         37.08         34.15         9.30 o                         
   6  -5  13         14.60         -1.49         6.51 o                         
  -7  -4  13         20.64         42.66        15.71 o                         
  -6  -4  13          8.45         -4.11         4.11 o                         
  -5  -4  13         10.93          2.69         2.87 o                         
  -4  -4  13          9.33         14.40         3.46 o                         
  -3  -4  13         15.07          5.66         2.57 o                         
  -2  -4  13         94.83         94.57         5.53 o                         
  -1  -4  13         16.43         15.45         3.21 o                         
   0  -4  13          4.53          6.65         2.68 o                         
   1  -4  13         11.52          8.97         2.76 o                         
   2  -4  13         51.30         54.38         4.69 o                         
   3  -4  13         32.19         44.11         6.03 o                         
   4  -4  13          6.91         -2.79         5.21 o                         
   5  -4  13         14.46         17.86         8.00 o                         
   6  -4  13         14.97         13.02         7.44 o                         
   7  -4  13         11.42         19.72        16.93 o                         
  -7  -3  13         36.84         41.40         5.24 o                         
  -6  -3  13          5.96          3.15         2.33 o                         
  -5  -3  13         18.18         22.86         3.86 o                         
  -4  -3  13         39.98         37.46         5.15 o                         
  -3  -3  13         16.40          7.09         2.80 o                         
  -2  -3  13        151.79        144.37         6.78 o                         
  -1  -3  13         16.85         11.51         2.67 o                         
   0  -3  13        199.32        206.25         8.28 o                         
   1  -3  13         28.03         36.77         3.86 o                         
   2  -3  13        116.33        113.37         5.88 o                         
   3  -3  13         30.12         31.67         5.84 o                         
   4  -3  13         24.11         12.40         4.66 o                         
   5  -3  13         13.16         11.72         7.44 o                         
   6  -3  13          5.88          5.39         7.25 o                         
   7  -3  13         32.91         53.12        15.62 o                         
  -7  -2  13         11.19          8.30         4.33 o                         
  -6  -2  13          6.28          5.43         2.28 o                         
  -5  -2  13          6.84          4.68         2.06 o                         
  -4  -2  13         33.11         25.84         4.82 o                         
  -3  -2  13         56.29         47.55         4.40 o                         
  -2  -2  13        421.30        382.04        18.99 o                         
  -1  -2  13         54.61         52.68         5.51 o                         
   0  -2  13        176.89        173.58         7.23 o                         
   1  -2  13        109.13        112.15         5.95 o                         
   2  -2  13        370.54        417.63        14.36 o                         
   3  -2  13         83.47         87.04        11.52 o                         
   4  -2  13         33.66         34.70        10.23 o                         
   5  -2  13          8.95         11.72         6.70 o                         
   6  -2  13          4.07         -3.35         4.65 o                         
   7  -2  13         11.52          9.05         4.79 o                         
  -8  -1  13         19.10         30.88        12.09 o                         
  -7  -1  13         10.40          4.88         3.75 o                         
  -6  -1  13          9.11          6.14         2.22 o                         
  -5  -1  13         19.17         15.49         2.78 o                         
  -4  -1  13         43.58         45.20         6.15 o                         
  -3  -1  13         66.60         62.02         4.43 o                         
  -2  -1  13         58.29         58.86         6.41 o                         
  -1  -1  13         95.69        112.10         7.84 o                         
   0  -1  13         18.65         25.89         3.05 o                         
   1  -1  13        177.88        195.98         7.97 o                         
   2  -1  13        118.49        130.71         6.14 o                         
   3  -1  13         79.73         93.21        17.01 o                         
   4  -1  13         66.03         74.78         7.94 o                         
   5  -1  13         14.22          4.46         5.95 o                         
   6  -1  13          7.55          6.49         4.18 o                         
   7  -1  13         16.56         21.74         5.92 o                         
   8  -1  13         10.52         11.90         7.25 o                         
  -7   0  13          8.83          7.11         1.97 o                         
  -6   0  13          1.14         -0.57         3.51 o                         
  -5   0  13         93.52        102.43        14.91 o                         
  -4   0  13        124.84        121.21        12.40 o                         
  -3   0  13        212.56        194.89        10.21 o                         
  -2   0  13        682.30        668.65        27.27 o                         
  -1   0  13         16.75         14.87         2.55 o                         
   0   0  13         39.20         42.41         3.65 o                         
   1   0  13         26.19         26.13         3.76 o                         
   2   0  13        486.03        523.13        17.12 o                         
   3   0  13        275.88        321.21        19.20 o                         
   4   0  13         66.05         75.56         8.31 o                         
   5   0  13        114.88        144.32        18.23 o                         
   6   0  13          0.93         -4.33         4.33 o                         
   7   0  13          6.79          5.29         4.70 o                         
   8   0  13         27.57         31.99        10.79 o                         
  -8   1  13         19.19         24.78         3.94 o                         
  -7   1  13         10.41          7.26         2.48 o                         
  -6   1  13          9.07          9.56         2.63 o                         
  -5   1  13         19.12         20.85         3.95 o                         
  -4   1  13         43.49         37.14         7.79 o                         
  -3   1  13         66.18         64.60         5.30 o                         
  -2   1  13         58.15         60.36         5.17 o                         
  -1   1  13         95.19        105.54         7.86 o                         
   0   1  13         18.66         23.24         3.51 o                         
   1   1  13        178.56        192.77        10.15 o                         
   2   1  13        118.84        126.16         7.62 o                         
   3   1  13         80.16         79.98         8.17 o                         
   4   1  13         66.10         75.73         8.40 o                         
   5   1  13         14.25         23.25        10.23 o                         
   6   1  13          7.57          8.00         5.49 o                         
   7   1  13         16.55          7.79         6.02 o                         
  -7   2  13         11.30          7.36         3.03 o                         
  -6   2  13          6.33         10.17         2.86 o                         
  -5   2  13          6.90          4.31         2.22 o                         
  -4   2  13         33.05         27.43         3.90 o                         
  -3   2  13         56.31         48.64         4.81 o                         
  -2   2  13        421.58        443.98        31.70 o                         
  -1   2  13         54.40         61.45         7.64 o                         
   0   2  13        176.83        162.28         7.89 o                         
   1   2  13        109.55        101.49         6.35 o                         
   2   2  13        370.49        412.78        21.55 o                         
   3   2  13         83.45        110.61         9.28 o                         
   4   2  13         33.76         39.75         8.56 o                         
   5   2  13          8.87          8.00         8.74 o                         
   6   2  13          4.03          8.83         4.73 o                         
   7   2  13         11.40         19.11         8.28 o                         
  -7   3  13         36.74         49.21         5.54 o                         
  -6   3  13          5.97          6.40         2.68 o                         
  -5   3  13         18.29         12.39         4.19 o                         
  -4   3  13         40.05         30.51         5.66 o                         
  -3   3  13         16.44          5.78         3.07 o                         
  -2   3  13        151.99        137.97        10.68 o                         
  -1   3  13         16.86         13.16         2.90 o                         
   0   3  13        199.18        192.85        10.59 o                         
   1   3  13         28.08         33.95         4.61 o                         
   2   3  13        116.06        121.50        10.08 o                         
   3   3  13         30.15         41.94         7.01 o                         
   4   3  13         24.08         20.85         6.01 o                         
   5   3  13         13.11         34.97        12.65 o                         
   6   3  13          5.88          3.28         4.83 o                         
   7   3  13         32.95         47.87         7.81 o                         
  -6   4  13          8.45          5.11         3.06 o                         
  -5   4  13         10.87         16.01         4.71 o                         
  -4   4  13          9.31         -0.05         3.92 o                         
  -3   4  13         15.17          5.75         3.80 o                         
  -2   4  13         94.88         81.64         8.52 o                         
  -1   4  13         16.46         18.32         4.27 o                         
   0   4  13          4.49          4.35         3.31 o                         
   1   4  13         11.47          5.59         2.67 o                         
   2   4  13         51.17         47.19         7.15 o                         
   3   4  13         31.96         46.78         7.63 o                         
   4   4  13          6.95          4.23         3.75 o                         
   5   4  13         14.53          5.77         7.81 o                         
   6   4  13         14.91         18.14         5.96 o                         
   7   4  13         11.45         14.32        11.90 o                         
  -5   5  13         38.84         48.21         9.16 o                         
  -4   5  13         15.11          6.43         8.09 o                         
  -3   5  13         34.47         23.05         6.26 o                         
  -2   5  13          8.34         10.40         7.35 o                         
  -1   5  13         52.42         53.64         4.78 o                         
   0   5  13          5.61          8.19         3.09 o                         
   1   5  13         44.58         43.19         7.90 o                         
   2   5  13          6.59          5.44         3.77 o                         
   3   5  13         37.16         45.18         7.07 o                         
   4   5  13         27.01         39.22         8.13 o                         
   5   5  13         19.41         20.65        10.60 o                         
   6   5  13         14.59         19.72         9.67 o                         
  -4   6  13          6.11          8.59         5.98 o                         
  -3   6  13         13.29          7.81         5.32 o                         
  -2   6  13          8.35         -1.78         3.68 o                         
  -1   6  13          2.51          5.08         2.82 o                         
   0   6  13          2.03          3.81         3.98 o                         
   1   6  13          2.08         -3.16         3.16 o                         
   2   6  13          6.74          1.63         3.39 o                         
   3   6  13         24.31         36.44         8.09 o                         
   4   6  13         12.48         20.65         8.93 o                         
  -3   7  13         14.08          9.20         5.77 o                         
  -2   7  13         13.62         11.72         9.30 o                         
  -1   7  13          0.67         -1.57         3.03 o                         
   0   7  13          2.94          2.66         4.61 o                         
   1   7  13          0.64         -1.12         3.35 o                         
   2   7  13         21.05         21.02         7.44 o                         
   3   7  13         27.48         38.87         9.86 o                         
  -1  -7  14         20.33         12.84        16.27 o                         
   0  -7  14         11.85         11.77         4.58 o                         
   1  -7  14         27.11         35.11         7.05 o                         
   2  -7  14         17.60          7.34         4.66 o                         
  -3  -6  14         43.61         37.76         4.65 o                         
  -2  -6  14         38.51         39.64         5.53 o                         
  -1  -6  14         10.35         10.08         4.49 o                         
   0  -6  14          9.95          6.93         3.08 o                         
   1  -6  14          6.92          7.37         3.64 o                         
   2  -6  14         20.61         19.63         6.97 o                         
   3  -6  14         31.16         21.39         8.37 o                         
  -5  -5  14          2.76         -1.54         3.06 o                         
  -4  -5  14         44.89         51.46         5.66 o                         
  -3  -5  14         31.72         29.60         3.21 o                         
  -2  -5  14         42.30         46.96         4.67 o                         
  -1  -5  14          1.89          1.19         2.33 o                         
   0  -5  14          6.36          4.57         3.01 o                         
   1  -5  14          2.38          0.38         2.59 o                         
   2  -5  14         39.76         37.66         9.58 o                         
   3  -5  14         29.67         32.55         9.11 o                         
  -6  -4  14          6.29          6.33         2.80 o                         
  -5  -4  14          9.73          8.14         3.80 o                         
  -4  -4  14         13.06          3.04         2.61 o                         
  -3  -4  14         54.56         48.56         8.15 o                         
  -2  -4  14         73.28         61.79         4.46 o                         
  -1  -4  14         36.98         34.83         4.26 o                         
   0  -4  14          3.79          5.56         2.52 o                         
   1  -4  14         42.00         47.55         4.85 o                         
   2  -4  14        106.24        106.74         9.72 o                         
   3  -4  14         96.17        109.65         9.98 o                         
   4  -4  14         22.67         18.60         9.30 o                         
   5  -4  14         18.98         26.04        10.79 o                         
   6  -4  14          3.88          7.81         6.70 o                         
  -7  -3  14          6.96          1.46         2.84 o                         
  -6  -3  14          4.70          5.14         4.09 o                         
  -5  -3  14          8.23          5.09         2.39 o                         
  -4  -3  14         19.19         11.10         4.27 o                         
  -3  -3  14         19.53         22.37         4.48 o                         
  -2  -3  14         31.91         35.63         4.32 o                         
  -1  -3  14         62.47         65.32         4.61 o                         
   0  -3  14         94.02         99.37         5.77 o                         
   1  -3  14         80.53         90.71         5.21 o                         
   2  -3  14         19.44         21.33         3.27 o                         
   3  -3  14         11.37         13.31         5.18 o                         
   4  -3  14         15.97         18.85         7.53 o                         
   5  -3  14         14.94         39.25        12.28 o                         
   6  -3  14          5.31          5.21         5.77 o                         
  -7  -2  14          8.06          0.67         2.34 o                         
  -6  -2  14         30.37         19.13         5.00 o                         
  -5  -2  14         17.66         17.30         4.38 o                         
  -4  -2  14          1.86         -1.37         4.46 o                         
  -3  -2  14         19.50         27.14         3.89 o                         
  -2  -2  14        157.09        154.69         9.14 o                         
  -1  -2  14         70.02         77.10         4.53 o                         
   0  -2  14         59.80         64.62         4.51 o                         
   1  -2  14         58.88         69.82         5.51 o                         
   2  -2  14        192.95        200.45         8.34 o                         
   3  -2  14         11.70         12.84         4.54 o                         
   4  -2  14          1.64          7.23         4.40 o                         
   5  -2  14         24.17         60.08        15.81 o                         
   6  -2  14         54.37         95.77        15.07 o                         
   7  -2  14         16.02         18.68         7.95 o                         
  -7  -1  14         18.50         21.07         5.43 o                         
  -6  -1  14         10.07          6.55         3.72 o                         
  -5  -1  14         54.24         56.12         4.76 o                         
  -4  -1  14         21.35         15.98         2.94 o                         
  -3  -1  14          6.41          6.99         2.43 o                         
  -2  -1  14         22.71         11.55         2.82 o                         
  -1  -1  14         70.81         73.57         4.24 o                         
   0  -1  14         29.60         33.67         3.59 o                         
   1  -1  14         37.92         45.50         3.75 o                         
   2  -1  14         31.43         38.31         3.50 o                         
   3  -1  14          4.07          2.72         3.88 o                         
   4  -1  14         24.69         38.58         7.28 o                         
   5  -1  14         29.02         29.95         9.49 o                         
   6  -1  14          5.05          3.16         5.58 o                         
   7  -1  14         19.90         39.57         7.55 o                         
  -7   0  14          6.96         10.22         5.35 o                         
  -6   0  14          4.28          6.66         2.66 o                         
  -5   0  14         62.58         72.76         5.57 o                         
  -4   0  14         16.16         25.64         4.56 o                         
  -3   0  14        179.30        171.15         9.68 o                         
  -2   0  14        116.90        127.87         8.11 o                         
  -1   0  14         78.98         78.74         6.65 o                         
   0   0  14         94.33        106.66         5.99 o                         
   1   0  14        151.67        158.33         7.82 o                         
   2   0  14         61.11         77.92         4.71 o                         
   3   0  14        147.63        185.37        13.45 o                         
   4   0  14          9.88          7.09         4.33 o                         
   5   0  14         46.35         71.61        12.65 o                         
   6   0  14          2.14          0.74         9.30 o                         
   7   0  14          8.42          4.35         5.02 o                         
  -7   1  14         18.47         23.91         6.51 o                         
  -6   1  14         10.04         14.28         5.03 o                         
  -5   1  14         54.40         59.09         5.15 o                         
  -4   1  14         21.42         24.26         4.28 o                         
  -3   1  14          6.39          2.23         3.07 o                         
  -2   1  14         22.75         21.65         4.05 o                         
  -1   1  14         70.77         71.96         4.44 o                         
   0   1  14         29.71         35.57         6.42 o                         
   1   1  14         37.87         42.07         3.98 o                         
   2   1  14         31.32         38.90         3.97 o                         
   3   1  14          4.03          0.58         2.92 o                         
   4   1  14         24.71         33.55         7.36 o                         
   5   1  14         28.95         30.32        11.35 o                         
   6   1  14          5.06          8.18         9.86 o                         
   7   1  14         19.90         17.00         7.29 o                         
  -7   2  14          8.04          4.09         2.68 o                         
  -6   2  14         30.39         16.14         4.90 o                         
  -5   2  14         17.74         15.88         3.57 o                         
  -4   2  14          1.90          1.25         2.20 o                         
  -3   2  14         19.52         18.37         4.21 o                         
  -2   2  14        157.46        154.92        14.42 o                         
  -1   2  14         70.06         78.42         5.28 o                         
   0   2  14         59.79         65.29         6.36 o                         
   1   2  14         58.83         57.39         4.55 o                         
   2   2  14        192.42        182.78        15.07 o                         
   3   2  14         11.73          5.94         4.37 o                         
   4   2  14          1.62          4.80         4.50 o                         
   5   2  14         24.13         37.39        13.95 o                         
   6   2  14         54.40         83.70        20.65 o                         
   7   2  14         16.02         39.03        11.72 o                         
  -6   3  14          4.74          8.07         2.68 o                         
  -5   3  14          8.19          6.09         2.99 o                         
  -4   3  14         19.23         25.54         8.04 o                         
  -3   3  14         19.52         28.95         5.18 o                         
  -2   3  14         31.71         30.56        10.42 o                         
  -1   3  14         62.32         56.57        11.09 o                         
   0   3  14         94.00         83.94         6.39 o                         
   1   3  14         80.71         85.42         8.80 o                         
   2   3  14         19.60         11.77         4.35 o                         
   3   3  14         11.39          4.72         3.48 o                         
   4   3  14         16.04         10.71         4.77 o                         
   5   3  14         15.05         24.55        11.53 o                         
   6   3  14          5.27          9.49        10.97 o                         
   7   3  14         13.87         35.71        10.79 o                         
  -6   4  14          6.35         12.60        10.79 o                         
  -5   4  14          9.70          0.55         3.62 o                         
  -4   4  14         13.09          1.75         4.93 o                         
  -3   4  14         54.52         39.46         6.67 o                         
  -2   4  14         73.53         78.32         8.01 o                         
  -1   4  14         37.06         37.12         6.90 o                         
   0   4  14          3.78          2.42         2.81 o                         
   1   4  14         42.04         44.28        16.46 o                         
   2   4  14        105.99        130.08        11.16 o                         
   3   4  14         96.20        102.86        13.94 o                         
   4   4  14         22.59         28.45         7.28 o                         
   5   4  14         19.00         35.71        13.95 o                         
   6   4  14          3.86          6.90         9.76 o                         
  -5   5  14          2.73         -1.33         4.83 o                         
  -4   5  14         44.87         43.91        10.04 o                         
  -3   5  14         31.64         26.64         6.88 o                         
  -2   5  14         42.40         32.64         7.77 o                         
  -1   5  14          1.91         -1.32         2.02 o                         
   0   5  14          6.38          5.00         3.91 o                         
   1   5  14          2.39          4.52         6.14 o                         
   2   5  14         39.55         30.22         6.96 o                         
   3   5  14         29.70         34.50         7.63 o                         
   4   5  14         21.76         12.08         5.22 o                         
   5   5  14          1.62          5.95        10.42 o                         
  -4   6  14         14.94         14.14         8.93 o                         
  -3   6  14         43.73         45.71         9.18 o                         
  -2   6  14         38.48         42.26         8.39 o                         
  -1   6  14         10.32         10.32         3.52 o                         
   0   6  14          9.97          8.94         7.07 o                         
   1   6  14          6.94         10.74         4.11 o                         
   2   6  14         20.64         12.69         9.02 o                         
   3   6  14         31.11         28.19         7.13 o                         
   4   6  14          8.37          1.49         6.32 o                         
  -2   7  14         28.96         37.76        12.65 o                         
  -1   7  14         20.44         10.03         4.11 o                         
   0   7  14         11.83         20.46        12.65 o                         
  -3  -6  15         20.87         23.25         5.02 o                         
  -2  -6  15          7.32          3.69         3.03 o                         
  -1  -6  15          9.10         10.92         3.74 o                         
   0  -6  15          6.14          4.39         3.23 o                         
   1  -6  15          8.13         11.09         4.18 o                         
   2  -6  15         10.11         15.52         6.02 o                         
   3  -6  15         10.13         14.69         9.30 o                         
  -4  -5  15          2.17          3.78         4.98 o                         
  -3  -5  15         16.86         16.13         4.25 o                         
  -2  -5  15         73.88         79.70         5.81 o                         
  -1  -5  15          8.47          4.09         3.24 o                         
   0  -5  15         24.38         28.99         4.64 o                         
   1  -5  15          7.39          1.94         3.84 o                         
   2  -5  15         54.45         51.87         7.35 o                         
   3  -5  15         15.31          8.00         5.95 o                         
  -5  -4  15         14.42         15.35         3.66 o                         
  -4  -4  15         16.19         20.74         4.30 o                         
  -3  -4  15         29.16         34.28         7.48 o                         
  -2  -4  15         32.05         27.79         3.51 o                         
  -1  -4  15          7.69          8.26         2.85 o                         
   0  -4  15          1.08          3.58         2.67 o                         
   1  -4  15         10.16          8.70         3.13 o                         
   2  -4  15         22.71         18.54         4.84 o                         
   3  -4  15         19.29         11.53         5.21 o                         
   4  -4  15         10.16          5.95         5.86 o                         
   5  -4  15          8.07          2.98         6.88 o                         
  -6  -3  15          9.33          3.55         3.47 o                         
  -5  -3  15         18.71         19.35         3.83 o                         
  -4  -3  15         22.53         28.68         4.03 o                         
  -3  -3  15         56.50         50.71         6.03 o                         
  -2  -3  15         16.48         17.82         2.54 o                         
  -1  -3  15         25.36         30.43         4.08 o                         
   0  -3  15         42.82         43.33         4.43 o                         
   1  -3  15         13.94          7.24         2.46 o                         
   2  -3  15         18.04         15.03         3.67 o                         
   3  -3  15         54.19         55.46         7.24 o                         
   4  -3  15         17.09         15.44         5.00 o                         
   5  -3  15          8.57          3.35         6.51 o                         
   6  -3  15         13.41         26.78        10.79 o                         
  -6  -2  15          2.02          3.60         2.82 o                         
  -5  -2  15         13.07         10.42         3.55 o                         
  -4  -2  15         18.41         15.08         3.54 o                         
  -3  -2  15         33.98         24.75         3.72 o                         
  -2  -2  15         16.72         14.77         3.70 o                         
  -1  -2  15         49.97         54.29         3.94 o                         
   0  -2  15         22.17         26.94         3.80 o                         
   1  -2  15         42.77         47.35         3.91 o                         
   2  -2  15         34.97         39.09         4.60 o                         
   3  -2  15         34.65         31.66         6.61 o                         
   4  -2  15         11.63         13.94         5.13 o                         
   5  -2  15         14.22         16.74         8.93 o                         
   6  -2  15          2.61          6.51         7.63 o                         
  -7  -1  15         16.54          5.68         2.39 o                         
  -6  -1  15         20.74         17.20         5.33 o                         
  -5  -1  15         14.64          6.62         2.60 o                         
  -4  -1  15         14.46         12.41         4.54 o                         
  -3  -1  15         12.51         12.63         2.60 o                         
  -2  -1  15         11.33         11.58         5.40 o                         
  -1  -1  15          1.28          2.74         1.79 o                         
   0  -1  15        104.39        112.21         5.81 o                         
   1  -1  15          0.71          1.04         2.05 o                         
   2  -1  15          8.33          6.11         2.22 o                         
   3  -1  15         19.55         30.01         6.50 o                         
   4  -1  15         20.19         34.72         7.09 o                         
   5  -1  15         17.80         31.25        10.97 o                         
   6  -1  15         21.70         20.83         8.37 o                         
  -7   0  15          3.75          3.90         2.69 o                         
  -6   0  15          2.93          1.18         2.07 o                         
  -5   0  15         18.02          6.99         5.11 o                         
  -4   0  15         10.92         12.07         4.21 o                         
  -3   0  15         12.27         13.51         3.22 o                         
  -2   0  15         84.06         83.21         6.60 o                         
  -1   0  15          8.52          8.50         2.46 o                         
   0   0  15         38.97         41.49         4.75 o                         
   1   0  15          5.03          3.27         1.98 o                         
   2   0  15        104.66        114.89         6.05 o                         
   3   0  15          5.63          2.42         3.79 o                         
   4   0  15          5.00          4.37         4.26 o                         
   5   0  15         37.70         52.45        14.14 o                         
   6   0  15          5.04          2.42         6.70 o                         
  -7   1  15         16.50         18.12         4.80 o                         
  -6   1  15         20.68         20.53         3.70 o                         
  -5   1  15         14.56         13.70         3.20 o                         
  -4   1  15         14.38         18.21         5.61 o                         
  -3   1  15         12.49         14.51         3.68 o                         
  -2   1  15         11.34         12.70         3.80 o                         
  -1   1  15          1.27          1.59         1.87 o                         
   0   1  15        104.36        103.51         6.27 o                         
   1   1  15          0.73          1.69         2.16 o                         
   2   1  15          8.29         10.83         3.12 o                         
   3   1  15         19.58         28.06         6.37 o                         
   4   1  15         20.30         40.34         8.04 o                         
   5   1  15         17.86         36.49         9.69 o                         
   6   1  15         21.78         39.43        16.18 o                         
   7   1  15         27.63         24.37        12.46 o                         
  -6   2  15          2.00         -2.82         2.86 o                         
  -5   2  15         13.04         11.14         2.99 o                         
  -4   2  15         18.39         18.92         3.96 o                         
  -3   2  15         34.01         36.42         5.78 o                         
  -2   2  15         16.75         16.81         3.88 o                         
  -1   2  15         50.10         54.37         3.82 o                         
   0   2  15         22.17         26.60         4.81 o                         
   1   2  15         42.59         40.67         4.34 o                         
   2   2  15         34.89         47.27         6.65 o                         
   3   2  15         34.67         44.16         7.16 o                         
   4   2  15         11.63         16.28         6.79 o                         
   5   2  15         14.28          9.67        13.39 o                         
   6   2  15          2.62         -6.51         9.67 o                         
  -6   3  15          9.34          5.39         6.88 o                         
  -5   3  15         18.62         33.81         6.27 o                         
  -4   3  15         22.54         19.78         4.86 o                         
  -3   3  15         56.53         48.34         5.60 o                         
  -2   3  15         16.58         18.62         5.00 o                         
  -1   3  15         25.32         20.84         3.15 o                         
   0   3  15         42.65         46.99         4.93 o                         
   1   3  15         14.00         12.18         3.05 o                         
   2   3  15         17.88         24.31         9.11 o                         
   3   3  15         54.15         61.23        10.14 o                         
   4   3  15         17.12         11.79         5.17 o                         
   5   3  15          8.61         -0.70         4.34 o                         
   6   3  15         13.41         33.29        14.88 o                         
  -5   4  15         14.35         10.78         4.98 o                         
  -4   4  15         16.29         16.77         4.80 o                         
  -3   4  15         29.05         21.61         6.73 o                         
  -2   4  15         32.21         43.61         6.86 o                         
  -1   4  15          7.63          6.99         2.15 o                         
   0   4  15          1.08          2.95         2.77 o                         
   1   4  15         10.20          9.16         9.76 o                         
   2   4  15         22.57         11.53         8.74 o                         
   3   4  15         19.37         15.58         5.19 o                         
   4   4  15         10.07          9.75         5.77 o                         
   5   4  15          8.08          5.70         5.26 o                         
  -4   5  15          2.18          1.72         5.26 o                         
  -3   5  15         16.78         25.07         7.54 o                         
  -2   5  15         74.02         83.23         9.94 o                         
  -1   5  15          8.48          8.30         3.93 o                         
   0   5  15         24.39         33.39         6.84 o                         
   1   5  15          7.37          7.14         3.63 o                         
   2   5  15         54.39         68.74         8.36 o                         
   3   5  15         15.41         15.88         5.46 o                         
   4   5  15          1.95          3.33         4.25 o                         
  -3   6  15         20.69         17.48         7.63 o                         
  -2   6  15          7.35          7.65         6.61 o                         
  -1   6  15          8.94          1.49         2.83 o                         
   0   6  15          6.13         11.68         4.73 o                         
   1   6  15          8.26          8.06         5.15 o                         
   2   6  15         10.12          6.07         4.40 o                         
   3   6  15         10.23          8.37        10.42 o                         
  -1  -6  16         21.88         26.04        14.14 o                         
   0  -6  16         11.68          8.55         6.04 o                         
   1  -6  16         11.30         12.20         8.90 o                         
  -2  -5  16         43.36         52.28         5.08 o                         
  -1  -5  16         18.42         14.82         4.10 o                         
   0  -5  16          7.61         11.61         3.33 o                         
   1  -5  16         30.36         34.87         5.21 o                         
   2  -5  16         29.59         38.41         6.97 o                         
   3  -5  16         40.75         61.94        10.60 o                         
  -4  -4  16          3.08          0.09         2.80 o                         
  -3  -4  16         10.16         16.41         4.02 o                         
  -2  -4  16          2.62          2.11         2.31 o                         
  -1  -4  16         10.61         13.55         3.68 o                         
   0  -4  16          4.84          6.40         2.79 o                         
   1  -4  16          6.30          2.52         2.55 o                         
   2  -4  16          4.67         12.90         4.44 o                         
   3  -4  16          6.84          5.58         5.21 o                         
   4  -4  16          2.51          1.67         5.39 o                         
  -5  -3  16         12.23          2.79         3.33 o                         
  -4  -3  16         13.24         12.60         3.50 o                         
  -3  -3  16          7.53          1.68         2.51 o                         
  -2  -3  16         13.17          6.66         3.05 o                         
  -1  -3  16          1.95          0.89         2.27 o                         
   0  -3  16          3.76          5.27         2.61 o                         
   1  -3  16          3.06          1.69         2.35 o                         
   2  -3  16         10.34         13.32         5.94 o                         
   3  -3  16         11.32         23.35         8.28 o                         
   4  -3  16          9.00         12.98         4.89 o                         
   5  -3  16         25.77         39.43        12.65 o                         
  -6  -2  16          5.05          9.49        10.23 o                         
  -5  -2  16         24.68         25.91         4.13 o                         
  -4  -2  16         18.51         23.82         4.21 o                         
  -3  -2  16         15.84         10.08         3.67 o                         
  -2  -2  16         31.81         38.88         5.47 o                         
  -1  -2  16         27.81         31.08         3.31 o                         
   0  -2  16         26.76         35.81         4.07 o                         
   1  -2  16         12.97         11.01         2.65 o                         
   2  -2  16         17.83         11.79         2.96 o                         
   3  -2  16         12.50         19.76         6.17 o                         
   4  -2  16         11.50         20.32         6.88 o                         
   5  -2  16         23.00         33.29        11.72 o                         
  -6  -1  16         12.26          7.22         2.52 o                         
  -5  -1  16          5.32         11.54         4.82 o                         
  -4  -1  16         22.42         17.27         3.68 o                         
  -3  -1  16          8.03          5.91         2.55 o                         
  -2  -1  16         20.08         20.84         3.93 o                         
  -1  -1  16          5.46          6.19         2.05 o                         
   0  -1  16         35.76         39.26         4.18 o                         
   1  -1  16          6.54          3.51         2.63 o                         
   2  -1  16         29.26         41.34         6.19 o                         
   3  -1  16          8.83          6.92         4.32 o                         
   4  -1  16         28.95         38.72         8.20 o                         
   5  -1  16          2.54         17.48         8.18 o                         
  -6   0  16         20.99         26.49         3.71 o                         
  -5   0  16          2.49         -0.67         2.34 o                         
  -4   0  16         42.75         52.68         8.76 o                         
  -3   0  16         18.63         11.06         4.10 o                         
  -2   0  16         22.03         23.74         5.04 o                         
  -1   0  16          4.54          8.44         2.51 o                         
   0   0  16          4.58          3.11         2.21 o                         
   1   0  16          3.63          2.82         1.98 o                         
   2   0  16         10.87          8.37         2.76 o                         
   3   0  16         24.35         46.85         7.63 o                         
   4   0  16         20.45         14.43         4.90 o                         
   5   0  16          4.87          9.57         8.65 o                         
  -6   1  16         12.26         15.20         3.72 o                         
  -5   1  16          5.31         12.54         4.58 o                         
  -4   1  16         22.60         19.65         4.14 o                         
  -3   1  16          8.06          4.72         3.02 o                         
  -2   1  16         20.16         21.74         6.22 o                         
  -1   1  16          5.45          6.15         2.15 o                         
   0   1  16         35.73         40.77         4.73 o                         
   1   1  16          6.47          7.90         2.62 o                         
   2   1  16         29.20         40.51         6.29 o                         
   3   1  16          8.74         21.68         5.29 o                         
   4   1  16         28.81         32.54         7.02 o                         
   5   1  16          2.55          7.73         4.88 o                         
  -6   2  16          5.05         13.95        11.53 o                         
  -5   2  16         24.68         37.01         9.56 o                         
  -4   2  16         18.50         26.80         5.37 o                         
  -3   2  16         15.72         15.19         4.03 o                         
  -2   2  16         31.66         32.76         5.53 o                         
  -1   2  16         27.76         35.41         5.86 o                         
   0   2  16         26.75         31.88         4.46 o                         
   1   2  16         13.00         14.66         3.95 o                         
   2   2  16         17.96         13.63         4.71 o                         
   3   2  16         12.55         11.82         5.63 o                         
   4   2  16         11.50         11.55         4.87 o                         
   5   2  16         22.92         28.46        16.83 o                         
  -5   3  16         12.22          1.44         3.47 o                         
  -4   3  16         13.33         14.81         7.35 o                         
  -3   3  16          7.53          0.56         3.81 o                         
  -2   3  16         13.09         11.80         7.25 o                         
  -1   3  16          1.95          1.55         3.48 o                         
   0   3  16          3.78          3.39         3.21 o                         
   1   3  16          3.03          5.55         3.58 o                         
   2   3  16         10.43          6.63         4.65 o                         
   3   3  16         11.37         15.02         7.72 o                         
   4   3  16          8.99          0.95         7.44 o                         
   5   3  16         25.78         41.50         8.69 o                         
  -4   4  16          3.13         -2.17         3.63 o                         
  -3   4  16         10.14         14.80         9.11 o                         
  -2   4  16          2.59          3.62         6.14 o                         
  -1   4  16         10.50         17.82         6.23 o                         
   0   4  16          4.85          6.56         3.46 o                         
   1   4  16          6.36          5.23         7.63 o                         
   2   4  16          4.71          5.36         3.13 o                         
   3   4  16          6.86         15.02         5.57 o                         
   4   4  16          2.46         -3.89         3.89 o                         
  -3   5  16         24.39         13.21         7.07 o                         
  -2   5  16         43.30         60.95         9.46 o                         
  -1   5  16         18.47         16.69         6.74 o                         
   0   5  16          7.59         12.40         5.14 o                         
   1   5  16         30.16         37.61         7.90 o                         
   2   5  16         29.60         25.06         6.17 o                         
   3   5  16         40.66         39.84        10.00 o                         
   0   6  16         11.69         19.34        15.25 o                         
   1   6  16         11.26         24.74        11.72 o                         
  -2  -5  17         10.42         17.67         4.46 o                         
  -1  -5  17         30.60         31.15        14.41 o                         
   0  -5  17         27.73         47.85         8.39 o                         
   1  -5  17         27.81         50.96        15.62 o                         
   2  -5  17         10.15         -2.60         9.30 o                         
  -2  -4  17         10.95         13.44         4.70 o                         
  -1  -4  17          8.67          7.87         3.11 o                         
   0  -4  17          6.36          1.21         3.18 o                         
   1  -4  17         12.80         18.38         4.00 o                         
   2  -4  17         11.66         18.89         6.50 o                         
   3  -4  17          6.85         13.21         5.39 o                         
  -4  -3  17         27.55         63.80        11.72 o                         
  -3  -3  17          2.29          6.38         5.67 o                         
  -2  -3  17         16.52         19.37         5.22 o                         
  -1  -3  17         28.71         43.14         4.70 o                         
   0  -3  17          6.43          9.33         3.92 o                         
   1  -3  17         20.30         20.90         3.66 o                         
   2  -3  17          7.64          0.23         4.65 o                         
   3  -3  17          2.37          8.11         3.90 o                         
   4  -3  17         17.20         15.51         5.02 o                         
  -4  -2  17         10.17          9.74         5.03 o                         
  -3  -2  17          6.22          8.56         3.26 o                         
  -2  -2  17         25.55         40.26         7.74 o                         
  -1  -2  17         12.26         14.49         3.04 o                         
   0  -2  17         26.86         32.57         4.08 o                         
   1  -2  17          9.49         12.42         3.05 o                         
   2  -2  17         15.39         12.00         4.38 o                         
   3  -2  17          9.96         30.61         9.30 o                         
   4  -2  17          9.41         11.32         4.58 o                         
  -5  -1  17         12.48          3.43         2.78 o                         
  -4  -1  17         20.87         22.40         5.89 o                         
  -3  -1  17         21.14         16.64         4.51 o                         
  -2  -1  17         19.76         18.66         3.98 o                         
  -1  -1  17          7.51         11.32         2.40 o                         
   0  -1  17          5.22          3.53         2.16 o                         
   1  -1  17          3.93          5.37         1.98 o                         
   2  -1  17         19.47         14.85         4.83 o                         
   3  -1  17         26.00         40.09         7.91 o                         
   4  -1  17         18.08         17.24         4.89 o                         
   5  -1  17         24.55         37.92        16.09 o                         
  -5   0  17          4.66          9.17         2.86 o                         
  -4   0  17         26.02         37.51         6.08 o                         
  -3   0  17          1.50          6.45         3.43 o                         
  -2   0  17          0.07          4.79         2.94 o                         
  -1   0  17          6.01          8.52         1.85 o                         
   0   0  17          0.06          0.09         1.99 o                         
   1   0  17         11.11         10.84         2.90 o                         
   2   0  17          0.12          5.32         3.15 o                         
   3   0  17          0.72         -3.40         3.40 o                         
   4   0  17         13.02         12.08         6.51 o                         
   5   0  17          2.36         -0.16         4.94 o                         
  -5   1  17         12.41          8.90         6.54 o                         
  -4   1  17         20.95         28.58         4.99 o                         
  -3   1  17         21.12         19.80         4.57 o                         
  -2   1  17         19.85         31.39         5.75 o                         
  -1   1  17          7.58          9.69         3.53 o                         
   0   1  17          5.23          4.37         2.18 o                         
   1   1  17          3.89         -0.42         2.11 o                         
   2   1  17         19.41         20.72         5.32 o                         
   3   1  17         26.08         30.89         6.75 o                         
   4   1  17         18.01         22.55         5.58 o                         
   5   1  17         24.70         50.59        12.28 o                         
  -5   2  17          1.11          5.39         7.63 o                         
  -4   2  17         10.19         13.12         6.64 o                         
  -3   2  17          6.20          3.37         2.59 o                         
  -2   2  17         25.45         40.92         6.75 o                         
  -1   2  17         12.29         15.55         5.37 o                         
   0   2  17         26.81         37.13         4.45 o                         
   1   2  17          9.47          8.25         5.11 o                         
   2   2  17         15.46         15.04         4.25 o                         
   3   2  17         10.04         17.08         6.17 o                         
   4   2  17          9.35         11.58         8.93 o                         
   5   2  17          0.86          7.63         6.14 o                         
  -4   3  17         27.44         59.50        12.05 o                         
  -3   3  17          2.30          2.32         3.55 o                         
  -2   3  17         16.52         19.08         5.96 o                         
  -1   3  17         28.70         41.84         8.94 o                         
   0   3  17          6.41          9.84         4.90 o                         
   1   3  17         20.26         16.75         9.02 o                         
   2   3  17          7.64          1.22         4.93 o                         
   3   3  17          2.34          1.99         5.39 o                         
   4   3  17         17.26         15.90         5.12 o                         
  -3   4  17          4.77         -0.93         5.77 o                         
  -2   4  17         10.91          3.96         5.47 o                         
  -1   4  17          8.70         10.25         6.25 o                         
   0   4  17          6.35          6.15         3.77 o                         
   1   4  17         12.79         22.40         6.29 o                         
   2   4  17         11.67         17.28         5.26 o                         
   3   4  17          6.78          8.77         6.70 o                         
  -2   5  17         10.37          7.44         7.81 o                         
  -1   5  17         30.49         48.55        13.21 o                         
   0   5  17         27.71         29.20         6.88 o                         
  -1  -4  18         10.67         13.05         4.45 o                         
   0  -4  18         20.96         18.68         5.57 o                         
   1  -4  18          8.03         11.25         6.38 o                         
  -2  -3  18          7.29         16.28         6.38 o                         
  -1  -3  18          4.19          4.80         2.91 o                         
   0  -3  18          3.18          4.85         3.13 o                         
   1  -3  18          2.18          5.19         2.90 o                         
   2  -3  18          7.00          0.74         4.09 o                         
   3  -3  18         30.94         58.22        17.11 o                         
  -3  -2  18         15.14         16.12         4.24 o                         
  -2  -2  18         17.19         25.75         5.22 o                         
  -1  -2  18         13.91         16.57         3.29 o                         
   0  -2  18          6.29         11.52         3.19 o                         
   1  -2  18         15.70         30.88         4.25 o                         
   2  -2  18          8.31          3.39         3.63 o                         
   3  -2  18         16.52         40.42         6.65 o                         
   4  -2  18         15.57         11.72         8.00 o                         
  -3  -1  18          1.84          3.81         3.65 o                         
  -2  -1  18         12.04         11.50         3.73 o                         
  -1  -1  18         13.16         28.90         4.95 o                         
   0  -1  18          3.46          5.46         2.51 o                         
   1  -1  18         11.10         18.52         3.47 o                         
   2  -1  18         15.16         29.64         6.21 o                         
   3  -1  18          1.17         -2.83         4.46 o                         
   4  -1  18         27.89         42.93         9.76 o                         
  -4   0  18         13.78          9.67         6.32 o                         
  -3   0  18         15.81         23.60         4.74 o                         
  -2   0  18         33.90         45.98         6.50 o                         
  -1   0  18         48.50         56.00         5.63 o                         
   0   0  18         75.56        100.55         5.85 o                         
   1   0  18         35.53         44.78         5.24 o                         
   2   0  18         22.51         21.65         5.26 o                         
   3   0  18          9.50          7.76         3.89 o                         
   4   0  18         16.88         12.28         6.51 o                         
  -4   1  18         25.75         38.87        12.28 o                         
  -3   1  18          1.85          3.95         3.94 o                         
  -2   1  18         11.98         16.02         3.97 o                         
  -1   1  18         13.09         17.51         5.02 o                         
   0   1  18          3.46          7.28         2.85 o                         
   1   1  18         11.13         13.16         3.44 o                         
   2   1  18         15.21         26.90         6.81 o                         
   3   1  18          1.16         -2.79         2.79 o                         
   4   1  18         27.90         41.11        10.60 o                         
  -3   2  18         15.08         16.92         4.10 o                         
  -2   2  18         17.21         36.15         6.36 o                         
  -1   2  18         13.98         12.87         5.14 o                         
   0   2  18          6.29         13.05         3.18 o                         
   1   2  18         15.60         24.79         6.95 o                         
   2   2  18          8.30          6.91         8.28 o                         
   3   2  18         16.60         13.05         6.58 o                         
  -2   3  18          7.30         16.08         6.70 o                         
  -1   3  18          4.21          1.14         3.80 o                         
   0   3  18          3.18          9.94         3.48 o                         
   1   3  18          2.18         -0.91         4.44 o                         
   2   3  18          6.98          6.31         4.26 o                         
  -1   4  18         10.75         18.97         9.49 o                         
   0   4  18         20.98         25.48         5.95 o                         
  -1  -3  19         21.08         31.25         5.77 o                         
   0  -3  19         33.28         50.02         9.16 o                         
  -1  -2  19         31.95         34.27         6.31 o                         
   0  -2  19          3.07          6.61         3.07 o                         
   1  -2  19         35.37         69.03         9.59 o                         
   2  -2  19         14.31         35.15        14.69 o                         
  -2  -1  19          6.98          4.04         5.01 o                         
  -1  -1  19         12.36         22.74         4.81 o                         
   0  -1  19         16.53         31.86         4.45 o                         
   1  -1  19          6.88          8.10         3.31 o                         
   2  -1  19          4.19          8.74         9.30 o                         
  -3   0  19          4.34          4.28         6.70 o                         
  -2   0  19         49.58         67.37         6.36 o                         
  -1   0  19         17.37         28.07         5.55 o                         
   0   0  19          2.49          2.27         2.99 o                         
   1   0  19         10.75         17.09         3.86 o                         
   2   0  19         44.98        109.72        16.37 o                         
  -3   1  19         22.18         38.50        19.90 o                         
  -2   1  19          7.03         10.05         5.57 o                         
  -1   1  19         12.39         20.98         5.44 o                         
   0   1  19         16.58         20.91         3.76 o                         
   1   1  19          6.86          8.09         3.07 o                         
  -1   2  19         31.84         52.33         7.88 o                         
   0   2  19          3.06          8.21         3.49 o                         
  -1   3  19         21.05         26.04        12.28 o                         
   0   3  19         33.26         37.73         5.86 o                         
                                                                                
